# Supplementary material for: High-throughput time series expression profiling of Plasmopara halstedii infecting Helianthus annuus reveals conserved sequence motifs upstream of co-expressed genes
Source: BMC Genomics. 2023 Mar 21;24:140. doi: 10.1186/s12864-023-09214-7 (PMC10031896; doi:10.1186/s12864-023-09214-7)
Supplement: Supplementary file 1 — Additional file 1. [file 12864_2023_9214_MOESM1_ESM.xlsx]

## Sheet: Sheet1
Additional file 1: Summary of read filtering results.
Samples	Input read pairs	Filtered reads	Filtered reads (%)	Average input read pairs	Average reads after filtering	Average reads after filtering (%)
5min_1	28220514	27191846	96.35	28.32	26.69	94.28
5min_2	29493661	27139067	92.02
5min_3	27255647	25751565	94.48
15min_1	27947232	26494049	94.8	29.76	28.38	95.34
15min_2	29496087	28243757	95.75
15min_3	31837262	30390936	95.46
4h_1	27720583	26364757	95.11	28.53	27.13	95.09
4h_2	28688203	27200533	94.81
4h_3	29170536	27812559	95.34
8h_1	30157798	28783876	95.44	29.03	27.67	95.3
8h_2	29876901	28454978	95.24
8h_3	27054170	25759190	95.21
12h_1	29503702	28235707	95.7	28.86	27.68	95.9
12h_2	28422262	27334286	96.17
12h_3	28661490	27467050	95.83
24h_1	29206744	28019063	95.93	28.57	27.47	96.16
24h_2	27956467	26898371	96.22
24h_3	28546178	27495787	96.32
48h_1	29129526	28003075	96.13	28.49	27.38	96.13
48h_2	26773275	25706291	96.01
48h_3	29554414	28442021	96.24
72h_1	28796881	27846488	96.7	30.1	28.97	96.24
72h_2	32621671	31408626	96.28
72h_3	28894351	27666506	95.75
120min _1	38185335	37017247	96.94	32.19	31.15	96.73
120min _2	29987421	29045552	96.86
120min _3	28411620	27389621	96.4
221h_1	29343148	28377808	96.71	31.32	30.29	96.71
221h_2	31039635	30009772	96.68
221h_3	33572193	32477958	96.74
288h_1	30820023	29761406	96.57	34.63	33.46	96.65
288h_2	38811019	37491203	96.6
288h_3	34245106	33140237	96.77
290h_1	29191010	28058467	96.12	31.19	30.11	96.52
290h_2	34035509	32835922	96.48
290h_3	30343911	29422786	96.96
292h_1	37462751	35929398	95.91	32.29	30.96	95.87
292h_2	28491457	27288634	95.78
292h_3	30915832	29653538	95.92
294h_1	27591730	26475145	95.95	29.77	28.59	96.04
294h_2	31060092	29674521	95.54
294h_3	30671761	29634414	96.62
296h_1	26861147	25715108	95.73	29.88	28.67	95.93
296h_2	31759383	30492678	96.01
296h_3	31026157	29800293	96.05
296h_1_primary_leaves	33358071	32072693	96.15	32.75	31.39	95.86
296h_2_primary_leaves	31631305	30407186	96.13
296h_3_primary_leaves	33254297	31691704	95.3
