# Supplementary material for: High-throughput time series expression profiling of Plasmopara halstedii infecting Helianthus annuus reveals conserved sequence motifs upstream of co-expressed genes
Source: BMC Genomics. 2023 Mar 21;24:140. doi: 10.1186/s12864-023-09214-7 (PMC10031896; doi:10.1186/s12864-023-09214-7)
Supplement: Supplementary file 2 — Additional file 2. [file 12864_2023_9214_MOESM2_ESM.xlsx]

## Sheet: Sheet1
Additional file 2: Summary of read mapping results.
Samples	Input reads	Uniquely mapped reads pathogen (%) Pathogen	Uniquely mapped reads number in millions (Pathogen)	Uniquely mapped reads host (%)	Uniquely mapped reads number in millions (Host)
T5min_1	27191846	90.78	24.69	0.49	0.13
T5min_2	27139067	90.2	24.48	0.09	0.02
T5min_3	25751565	94.93	24.45	0.03	0.01
T15min_1	26494049	94.02	24.91	0.04	0.01
T15min_2	28243757	95.11	26.86	0.02	0.01
T15min_3	30390936	91.93	27.94	0.48	0.15
T4h_1	26364757	1.56	0.41	87.27	23.01
T4h_2	27200533	2.63	0.72	85.96	23.38
T4h_3	27812559	3.97	1.1	84.8	23.58
T8h_1	28783876	1.29	0.37	87.64	25.23
T8h_2	28454978	3.85	1.09	83.98	23.9
T8h_3	25759190	3.03	0.78	85.47	22.02
T12h_1	28235707	1.75	0.5	86.95	24.55
T12h_2	27334286	1.46	0.4	87.51	23.92
T12h_3	27467050	1.95	0.54	87.29	23.98
T24h_1	28019063	1.35	0.38	88.39	24.77
T24h_2	26898371	0.71	0.19	88.78	23.88
T24h_3	27495787	1.52	0.42	88.09	24.22
T48h_1	28003075	1.97	0.55	86.36	24.18
T48h_2	25706291	3.18	0.82	86.31	22.19
T48h_3	28442021	1.1	0.31	88.2	25.08
T72h_1	27846488	1.24	0.34	88.91	24.76
T72h_2	31408626	1.27	0.4	88.89	27.92
T72h_3	27666506	2.16	0.6	86.79	24.01
T120h_1	37017247	6.26	2.32	85.35	31.59
T120h_2	29045552	4.15	1.21	87.5	25.41
T120h_3	27389621	6.76	1.85	84.95	23.27
T221h_1	28377808	33.58	9.53	59.4	16.86
T221h_2	30009772	9	2.7	82.72	24.82
T221h_3	32477958	28.46	9.24	64.2	20.85
T288h_1	29761406	41.19	12.26	51.88	15.44
T288h_2	37491203	42.73	16.02	50.52	18.94
T288h_3	33140237	26.25	8.7	66.1	21.91
T290h_1	28058467	28	7.86	64.41	18.07
T290h_2	32835922	40.71	13.37	52.02	17.08
T290h_3	29422786	47.05	13.84	46.39	13.65
T292h_1	35929398	28.17	10.12	64.24	23.08
T292h_2	27288634	30.71	8.38	61.69	16.83
T292h_3	29653538	31.85	9.44	60.77	18.02
T294h_1	26475145	50.23	13.3	40.13	10.62
T294h_2	29674521	31.44	9.33	60.19	17.86
T294h_3	29634414	53.38	15.82	37.78	11.19
T296h_1	25715108	86.73	22.3	6.34	1.63
T296h_2	30492678	94.23	28.73	0.68	0.21
T296h_3	29800293	40.11	11.95	49.34	14.7
T296h_1prim	32072693	94.58	30.34	0.58	0.19
T296h_2prim	30407186	92.98	28.27	1.38	0.42
T296h_3prim	31691704	94.94	30.09	0.52	0.16
