# Supplementary material for: High-throughput time series expression profiling of Plasmopara halstedii infecting Helianthus annuus reveals conserved sequence motifs upstream of co-expressed genes
Source: BMC Genomics. 2023 Mar 21;24:140. doi: 10.1186/s12864-023-09214-7 (PMC10031896; doi:10.1186/s12864-023-09214-7)
Supplement: Supplementary file 3 — Additional file 3. [file 12864_2023_9214_MOESM3_ESM.xlsx]

## Sheet: Raw counts
	Zoospore release phase (ZS)						Establishment of infection (IF)																		Colonization phase (CO)									Induction of sporulation (SP)
Gene_id	T5min_1	T5min_2	T5min_3	T15min_1	T15min_2	T15min_3	T4h_1	T4h_2	T4h_3	T8h_1	T8h_2	T8h_3	T12h_1	T12h_2	T12h_3	T24h_1	T24h_2	T24h_3	T48h_1	T48h_2	T48h_3	T72h_1	T72h_2	T72h_3	T120h_1	T120h_2	T120h_3	T221h_1	T221h_2	T221h_3	T288h_1	T288h_2	T288h_3	T290h_1	T290h_2	T290h_3	T292h_1	T292h_2	T292h_3	T294h_1	T294h_2	T294h_3	T296h_1	T296h_2	T296h_3	T296h_1prim	T296h_2prim	T296h_3prim
CEG35066	3	4	0	0	3	0	0	0	0	0	0	0	0	0	0	0	0	0	0	0	0	0	0	0	0	0	0	2	0	5	5	8	3	1	6	8	2	0	3	5	7	5	7	7	5	8	7	1
CEG35067	26	15	15	45	53	49	1	3	10	0	0	2	0	0	0	1	0	0	2	4	2	8	2	3	4	2	2	34	3	45	66	67	25	43	102	93	35	32	40	15	43	27	3	4	4	5	2	2
CEG35069	4	0	0	0	0	3	101	99	124	105	112	106	83	125	81	74	71	58	54	34	37	64	63	35	480	300	359	678	679	680	721	288	242	287	224	326	614	474	541	1198	43	1045	175	22	1304	4	21	8
CEG35070	143	184	235	149	221	208	3	20	42	0	3	0	0	3	5	3	0	4	20	10	1	2	3	1	19	13	18	106	29	84	156	146	76	70	126	159	53	37	54	64	40	73	45	47	63	41	61	47
CEG35071	16	51	35	25	22	33	4	0	1	0	2	0	0	0	3	0	0	0	0	2	0	1	0	5	0	4	5	25	11	23	28	27	25	18	20	31	16	14	5	13	12	23	7	7	16	2	11	14
CEG35072	29	27	33	22	41	43	0	6	0	0	5	0	0	0	0	0	0	0	0	3	0	0	0	0	1	0	1	0	0	2	2	13	7	0	4	3	0	3	2	0	0	1	0	0	1	0	0	3
CEG35073	796	905	1139	694	945	1011	1	4	4	0	9	2	0	0	2	1	0	2	3	0	0	0	0	0	10	3	6	117	28	134	140	238	126	133	158	183	234	213	248	630	356	747	1626	2155	586	2623	2651	1926
CEG35074	1249	1423	1639	1301	1969	2130	0	12	16	0	3	5	2	0	1	0	0	3	0	3	0	0	0	1	3	1	4	55	11	65	98	108	44	72	135	139	105	59	119	153	107	139	851	1371	179	1845	1603	1454
CEG35075	1261	1531	1929	1322	1785	1964	6	7	12	3	25	15	8	6	13	13	0	6	8	18	4	0	6	13	49	18	9	168	72	192	294	408	222	201	326	386	276	232	278	328	272	405	1082	1350	305	1756	1750	1502
CEG35076	1408	1406	2186	1483	2172	2319	221	615	843	106	237	157	60	70	107	51	39	55	104	116	32	16	29	39	97	62	94	680	184	649	679	1240	716	775	1552	1419	986	954	1040	1633	1379	2705	2695	3009	1148	3917	4104	2463
CEG35077	1097	1240	1567	1019	1386	1505	10	6	17	11	37	27	34	12	21	28	11	14	20	15	10	11	24	11	66	47	43	466	119	531	710	904	479	548	987	888	544	498	521	446	505	788	501	700	314	655	718	691
CEG35078	758	830	1041	793	992	1080	6	60	68	21	72	50	39	14	37	39	7	35	33	58	11	14	22	54	145	67	125	977	166	860	1214	1547	783	854	1802	1684	1065	933	1112	972	984	1490	869	1140	780	989	1319	1552
CEG35079	54	39	51	50	36	26	0	0	0	0	0	0	0	0	0	0	0	0	0	0	0	0	0	0	0	0	0	0	0	3	3	6	0	8	16	7	10	13	5	1	9	13	15	32	1	41	20	34
CEG35080	10	13	3	11	14	11	0	0	0	0	0	0	0	0	0	0	0	0	8	10	0	0	0	1	0	0	2	4	0	2	4	5	4	1	1	1	2	1	1	2	5	5	7	3	0	2	8	25
CEG35081	803	819	570	744	649	505	2	10	22	6	16	2	38	35	45	184	44	319	201	397	168	187	166	362	152	76	137	268	71	293	604	665	361	233	344	316	182	111	179	228	322	270	398	412	376	302	251	497
CEG35082	31	28	41	17	31	16	0	0	0	0	0	0	0	0	0	0	0	0	0	1	0	0	0	0	8	0	1	5	1	22	26	51	13	16	19	17	3	16	21	37	23	26	42	70	6	93	109	114
CEG35083	41	54	34	46	36	35	2	0	4	0	0	0	0	0	0	1	0	1	2	0	2	0	0	0	0	0	0	11	0	9	19	40	9	15	19	26	28	15	16	19	4	20	19	28	18	15	35	11
CEG35084	4766	5027	6670	4194	5051	5418	16	37	41	33	53	59	24	14	39	34	1	30	12	17	1	0	7	12	9	4	7	125	27	67	278	253	143	105	237	201	179	147	170	162	163	294	1372	15647	527	22934	10251	17929
CEG35085	818	870	1055	957	1182	971	11	44	47	21	27	15	15	8	3	6	9	4	7	6	3	0	0	2	9	11	17	153	43	188	150	240	147	125	250	220	129	118	141	227	170	324	1248	2418	261	3278	3009	4197
CEG35086	472	316	268	314	317	218	0	6	0	0	0	0	0	2	0	0	0	4	1	0	0	0	0	0	0	1	0	19	5	10	41	28	5	15	41	15	10	10	10	3	1	8	10	110	0	69	61	591
CEG35087	5993	4399	4549	5874	6029	5005	24	8	30	17	44	27	8	20	12	8	1	21	6	12	5	5	0	4	0	3	6	91	20	59	117	179	119	68	112	137	138	156	173	527	242	469	5204	9989	708	12681	7285	11122
CEG35088	382	477	638	478	672	734	40	51	62	22	47	17	23	20	21	3	5	29	46	55	22	17	25	54	105	81	132	823	193	816	1154	1468	693	851	1224	1581	943	843	1010	967	830	1294	2092	3974	1060	3422	4851	4871
CEG35089	355	446	601	382	435	550	5	2	6	0	0	2	0	0	0	10	0	0	1	5	0	0	6	0	4	7	5	96	30	79	145	248	142	89	119	144	214	151	135	349	164	328	775	1129	404	1516	1505	1704
CEG35090	537	814	683	553	753	715	6	2	4	1	3	0	0	0	0	1	0	0	1	19	0	4	5	11	18	5	2	122	36	121	156	343	210	106	199	192	234	161	170	410	163	313	1164	2076	415	2627	2410	3187
CEG35091	624	797	614	766	792	653	10	24	26	0	13	2	1	0	5	3	0	10	30	65	6	31	28	40	118	64	111	958	198	736	1717	2216	1207	953	1477	1607	899	887	940	742	887	1099	532	518	717	572	681	695
CEG35092	788	771	1154	903	1260	1276	10	31	9	6	19	25	15	23	39	23	8	33	29	44	25	12	28	20	111	51	102	708	146	809	1006	1275	701	686	1139	1221	752	722	882	724	570	1089	749	1064	493	1212	1307	1059
CEG35093	624	562	910	584	903	937	18	45	38	5	34	11	18	10	24	12	4	17	31	19	12	14	4	21	53	34	35	293	79	326	625	687	418	383	741	821	446	459	465	486	413	698	813	1368	410	1457	1348	1740
CEG35094	1769	2149	1609	1279	1332	1493	12	42	46	14	71	42	27	16	36	30	17	25	29	42	23	22	38	40	156	42	98	542	149	516	826	1049	674	531	874	981	708	684	598	1338	881	1436	1103	1444	939	1856	1470	1643
CEG35095	8	5	5	7	3	3	0	0	0	0	0	0	0	0	0	0	0	0	0	0	0	0	0	0	0	0	0	0	0	0	1	2	1	0	0	2	3	0	0	1	0	5	2	7	3	3	14	13
CEG35096	4908	5466	8085	7359	8807	8215	131	272	507	148	310	231	161	171	272	147	33	184	283	422	135	199	179	305	1300	688	1074	5474	1227	4797	5766	8109	4606	4206	7218	6384	5374	4203	4716	6470	5919	8087	9632	12535	6116	12432	11741	10167
CEG35097	179	192	240	226	275	349	1	5	13	2	9	9	4	9	9	2	7	1	10	6	6	1	6	12	45	11	22	178	54	187	289	445	243	181	426	375	246	217	273	238	196	306	205	296	152	334	388	553
CEG35098	125	175	257	178	257	208	5	14	21	0	31	11	26	28	14	16	6	20	24	61	18	34	26	34	148	73	105	827	257	817	1067	1392	724	663	1111	1244	777	646	732	662	724	964	376	382	524	404	607	533
CEG35099	379	466	519	325	471	508	6	30	61	5	22	15	17	24	17	11	0	5	14	17	1	5	12	14	74	53	46	318	56	407	506	667	346	362	756	552	374	324	383	402	312	498	631	1006	417	1099	1157	1077
CEG35100	556	607	766	638	813	809	30	42	96	42	105	59	37	31	53	37	5	33	70	70	27	29	36	66	107	73	124	1146	172	911	1191	1225	780	701	1227	1112	753	530	530	706	657	861	605	626	774	656	807	962
CEG35101	256	245	285	391	438	343	5	4	4	5	15	9	19	10	12	12	1	13	17	30	1	7	12	18	28	29	25	244	59	255	366	419	202	262	531	571	343	285	333	267	311	556	457	597	174	484	437	588
CEG35102	284	248	253	308	285	250	0	0	6	0	0	0	0	0	0	0	0	0	0	4	0	1	2	1	9	1	1	60	13	36	108	152	62	58	65	174	79	104	86	107	80	170	57	96	43	55	99	202
CEG35103	1111	1078	2021	1222	2004	2181	1	0	17	0	0	12	2	2	0	1	0	12	10	15	0	6	8	18	77	26	37	456	94	467	602	702	313	488	760	925	678	561	695	441	404	682	505	1073	308	1146	1368	1839
CEG35104	81	141	130	96	132	160	2	20	8	15	0	16	3	9	5	9	0	7	18	15	5	8	12	7	27	12	39	150	64	194	337	337	172	183	377	379	196	204	220	218	262	463	130	292	153	290	319	478
CEG35105	368	411	549	391	589	678	27	29	44	10	27	26	14	27	14	19	8	26	50	45	6	20	23	58	204	62	127	744	196	764	1118	1458	699	688	1449	1374	803	692	847	633	657	952	594	883	516	880	1084	1880
CEG35106	33625	23770	28958	35989	36009	27307	10	10	14	3	10	6	13	13	14	9	5	1	8	23	0	5	27	20	75	34	126	368	121	399	398	423	248	112	260	182	153	99	150	129	140	215	268	3248	457	2721	1413	13953
CEG35107	4406	5432	3984	3932	4897	4328	2	5	1	1	0	2	0	2	0	2	0	0	0	1	0	7	0	0	0	0	2	479	42	419	1066	1538	712	637	989	1325	1583	1261	1382	1848	1041	1898	1001	1977	500	1724	1729	2980
CEG35108	2031	1155	1216	1442	1096	1079	0	0	0	0	1	0	0	2	0	0	0	0	0	0	0	0	0	0	0	0	0	0	0	0	0	0	0	1	0	9	0	3	8	1	0	2	5	19	1	11	13	94
CEG35109	5	7	12	13	21	12	0	0	0	0	0	0	0	0	0	0	0	0	0	0	0	0	0	0	0	0	0	0	0	0	0	0	3	0	0	0	1	0	0	0	0	0	0	0	0	1	0	1
CEG35110	22	12	22	10	11	7	0	0	0	0	0	0	0	0	0	0	0	0	0	0	0	0	1	0	3	0	6	15	1	19	34	53	19	15	27	16	17	27	9	31	18	52	56	59	23	140	147	89
CEG35111	4184	2807	2510	3067	2353	2229	15	12	6	0	0	3	0	6	3	1	10	0	1	0	0	1	1	2	0	0	0	18	2	12	31	30	12	21	10	23	42	35	55	71	46	62	638	1024	63	1174	822	1109
CEG35112	1092	925	1548	1013	1647	1852	6	10	37	11	30	29	4	17	14	19	4	29	23	59	11	21	40	34	144	72	104	536	184	642	953	1483	707	749	1323	1541	1024	898	974	1008	775	1295	2248	3937	821	4212	4379	4905
CEG35113	202	235	186	267	199	205	4	5	21	3	3	13	10	4	2	4	0	4	6	14	2	8	7	14	24	14	32	319	84	320	410	591	222	372	628	525	364	279	325	526	570	657	276	272	254	338	296	407
CEG35114	662	690	930	748	886	757	12	3	16	5	11	14	16	2	7	0	3	5	25	45	9	29	10	17	36	31	65	368	84	276	347	498	216	288	793	576	128	77	163	84	158	206	109	59	334	70	119	167
CEG35115	2677	1921	1720	2449	2048	1491	3	2	0	0	0	0	0	0	0	1	5	0	22	27	6	8	8	7	41	17	28	570	166	509	692	843	346	596	1149	1196	732	722	757	934	833	1366	2761	4258	766	4066	3378	4795
CEG35116	16	22	25	22	30	33	1	0	0	0	3	0	0	0	0	3	0	2	13	37	8	12	14	30	99	25	81	353	131	434	514	718	237	314	564	696	394	272	373	153	232	301	183	335	189	293	460	362
CEG35117	11	13	24	14	9	19	1	0	1	0	0	0	0	0	0	0	0	0	0	0	0	0	0	0	1	1	0	15	2	9	7	10	10	3	21	7	3	8	7	13	2	20	15	24	0	29	9	20
CEG35118	11	3	4	6	9	7	0	0	0	0	0	0	0	0	0	0	0	0	0	2	0	0	0	0	0	0	0	0	0	0	1	3	1	1	2	5	2	0	4	0	2	10	6	14	8	16	23	17
CEG35119	7	9	8	16	10	10	0	0	0	0	0	0	0	0	0	0	0	0	5	0	0	0	0	0	0	0	1	4	0	10	3	7	1	7	5	33	10	18	4	23	10	31	111	143	23	126	115	173
CEG35120	276	249	283	453	454	381	98	106	233	97	268	208	113	80	94	40	22	73	62	109	55	28	36	84	193	124	204	863	216	751	828	1032	702	569	973	1064	643	498	576	526	584	756	498	628	523	702	667	920
CEG35121	8	28	10	25	14	18	0	0	0	0	0	0	0	0	0	8	0	0	0	0	0	0	5	2	3	0	0	30	4	15	44	64	31	31	41	61	46	52	31	59	34	45	39	62	32	38	68	93
CEG35122	4737	4580	7524	4552	6455	7074	11	8	8	5	23	7	19	0	16	18	2	12	21	26	0	1	13	16	50	11	26	243	63	283	432	476	246	256	464	550	280	292	398	360	304	663	977	1349	281	2372	2282	3320
CEG35123	800	1173	1189	534	869	881	8	22	11	27	41	4	37	15	19	1	1	5	4	3	2	7	6	0	0	2	4	206	32	161	337	479	275	241	547	380	233	274	373	309	306	685	2195	3087	486	6744	4578	3779
CEG35124	210	260	218	137	179	205	3	0	1	4	0	0	1	0	7	0	2	0	0	1	0	0	1	0	0	0	1	31	3	20	50	108	41	28	87	78	50	78	73	76	61	163	426	540	136	1420	822	674
CEG35125	81	100	112	63	90	108	6	7	19	2	1	0	0	0	3	1	6	0	0	0	1	0	0	0	7	2	9	24	7	34	53	68	34	38	64	59	33	29	40	43	36	65	145	307	43	610	401	351
CEG35126	98	101	132	79	72	116	11	6	13	0	0	0	2	2	0	0	2	2	0	0	0	0	0	4	0	0	1	16	11	27	32	40	13	14	40	28	6	11	32	32	11	54	176	286	73	604	446	436
CEG35127	97	123	138	91	104	110	0	5	1	3	3	0	0	4	3	2	0	0	0	0	0	0	0	0	4	0	2	10	1	17	20	26	9	15	40	21	13	40	27	31	21	49	148	233	43	478	438	297
CEG35128	3729	4214	5132	3635	5234	5365	11	23	51	38	178	139	82	63	119	66	40	70	74	98	15	29	28	30	107	56	68	783	156	680	1003	1306	574	763	1041	1114	1043	756	725	1267	936	1447	2762	6113	1011	8192	6899	10717
CEG35129	5303	5684	5294	6915	6591	4904	152	266	318	247	556	374	260	197	208	268	103	345	875	1844	673	769	787	1508	4104	2092	3260	11189	3524	10119	12705	14598	8406	7073	10841	10844	6622	4639	5818	5799	7170	8306	5207	5121	7045	8028	6968	8361
CEG35130	88	130	113	168	169	146	9	10	6	2	11	0	0	0	5	0	0	2	6	12	0	1	1	7	32	13	4	58	19	94	125	124	93	69	116	106	67	34	42	15	20	32	6	2	41	0	3	2
CEG35131	3941	4263	5389	4192	5763	5762	54	28	92	13	41	26	16	8	16	20	18	11	40	63	20	17	16	27	101	45	93	740	189	794	939	996	601	594	1306	1240	496	463	517	323	402	716	329	456	364	600	535	762
CEG35132	536	622	662	517	570	611	4	6	17	27	82	47	35	28	33	37	4	42	24	33	12	14	19	23	77	25	59	548	116	458	584	592	325	319	569	647	280	239	274	248	315	451	265	271	384	281	318	309
CEG35133	235	304	216	208	247	233	3	3	5	2	11	21	25	5	7	9	0	6	13	29	8	13	15	12	34	20	35	170	43	153	239	266	146	131	231	188	132	59	82	37	73	112	30	34	133	46	65	112
CEG35134	1389	1642	1906	1416	1771	2062	50	64	145	32	87	77	43	23	30	12	8	23	51	59	19	28	26	56	170	89	118	595	108	589	993	1136	690	473	1077	862	409	321	423	424	311	601	748	1195	775	1312	1446	1437
CEG35135	449	730	714	701	836	905	14	41	54	33	53	47	37	14	30	21	16	37	30	66	38	18	43	51	150	85	98	782	153	488	755	835	458	412	671	556	473	344	389	500	452	584	719	1028	574	1030	1228	1327
CEG35136	450	604	674	820	834	822	19	4	8	8	28	15	28	12	15	18	6	23	25	52	11	9	14	12	94	31	74	785	158	629	799	979	559	759	926	1208	917	828	941	787	748	1200	648	780	417	723	718	684
CEG35137	759	761	850	1025	1260	1274	6	21	50	18	64	9	25	26	46	43	6	60	53	62	64	55	53	122	215	92	177	388	81	335	562	950	532	325	512	480	343	289	345	456	446	564	358	297	461	193	508	395
CEG35138	2558	2302	2200	2725	2705	2094	13	31	45	15	41	10	16	2	23	5	7	5	18	23	14	6	6	12	34	8	11	106	40	140	197	258	137	88	202	210	125	109	134	162	86	283	982	1157	211	1384	911	1462
CEG35139	534	484	511	662	715	626	29	45	67	8	16	10	5	9	6	4	7	3	23	11	6	6	7	15	42	15	43	175	50	227	325	352	201	191	374	344	207	137	197	171	142	190	64	146	93	86	192	312
CEG35140	7901	6178	6075	10006	9060	6757	2	10	13	0	13	3	8	3	0	0	2	4	16	11	8	6	3	3	31	17	14	110	36	144	220	251	139	121	230	253	148	127	143	148	102	255	352	1520	139	1626	902	3396
CEG35141	6894	6524	10604	6948	9848	10828	0	14	25	9	26	14	3	5	1	2	8	9	17	44	0	18	4	6	89	29	89	1078	180	1080	1482	1958	1059	938	2025	2000	1209	1161	1392	1582	1329	2429	4922	8727	1502	11546	9644	10914
CEG35142	869	1149	1134	852	1253	1390	154	269	345	46	169	108	53	62	90	28	13	32	23	47	11	3	11	20	71	20	65	341	92	369	390	553	361	327	613	561	373	281	340	414	344	599	875	1319	421	1340	1313	1269
CEG35145	1233	1627	1157	1720	1520	1184	216	436	783	159	391	366	140	162	163	85	30	134	75	81	42	21	76	66	264	157	205	1195	271	1029	945	1847	911	987	1374	1258	1032	1156	1112	2659	2140	3577	13361	19576	2574	16021	15381	11296
CEG35146	20	8	10	22	10	10	0	1	0	0	0	0	1	0	0	0	0	0	0	0	0	0	0	0	3	0	3	1	0	0	1	5	8	1	0	2	7	4	5	9	9	6	51	55	5	73	100	69
CEG35147	1384	820	800	962	737	791	10	4	0	0	0	2	0	0	0	0	0	3	0	2	2	0	0	4	2	9	4	119	22	121	195	169	72	103	113	181	141	105	140	62	76	115	99	119	50	210	93	150
CEG35148	3769	1511	2008	2566	2578	2313	5	2	8	0	0	0	0	0	0	0	4	0	0	0	1	0	0	0	0	0	0	6	3	9	1	0	0	0	6	2	8	1	2	9	3	17	232	493	20	685	326	440
CEG35149	1	0	0	0	0	0	0	0	0	0	0	0	0	0	0	0	0	0	0	1	0	0	0	0	0	1	1	3	0	0	13	3	1	6	5	8	0	3	5	2	0	5	0	1	0	0	6	4
CEG35150	3	13	1	27	18	25	14	31	45	12	11	6	5	1	8	2	2	10	7	14	6	1	9	14	10	12	26	118	23	93	160	102	82	50	94	66	65	26	24	34	65	48	21	3	114	4	8	78
CEG35151	63	43	66	37	36	48	42	64	104	44	56	33	65	48	50	40	28	38	26	112	41	30	57	53	301	112	256	1481	327	917	825	1082	649	278	320	257	582	220	168	831	503	535	282	266	1401	141	264	830
CEG35152	346	188	233	292	327	221	89	98	218	51	113	75	43	40	32	30	19	46	52	136	42	32	48	73	119	56	152	654	196	719	1012	1383	824	512	983	1108	608	477	452	459	481	605	549	719	411	591	661	1101
CEG35154	22	15	11	13	20	9	0	2	0	0	2	0	0	0	2	3	0	0	25	56	0	47	91	52	305	130	231	40	115	179	177	170	51	58	105	90	69	22	44	20	59	66	9	2	21	3	5	4
CEG35155	81	53	78	100	114	123	3	3	0	1	9	0	1	0	0	2	0	0	1	4	0	0	3	0	1	0	2	18	1	22	42	33	24	18	44	61	15	18	22	6	15	26	42	47	23	31	52	53
CEG35156	79	108	137	136	163	164	0	8	5	2	0	0	1	1	1	2	4	3	7	24	14	16	9	17	44	17	55	242	75	226	256	366	181	200	341	330	178	123	170	115	138	197	50	44	162	53	105	103
CEG35157	473	522	710	401	521	671	3	6	11	10	44	14	1	10	35	11	9	28	69	59	44	25	23	65	257	130	252	896	136	933	1228	1532	896	777	1619	1391	780	687	827	708	754	1018	758	1020	852	1104	1335	995
CEG35158	242	472	427	243	302	383	2	3	5	0	11	0	0	0	3	2	0	0	1	8	2	5	8	8	29	12	17	99	12	88	113	113	77	47	102	74	35	24	34	46	47	40	102	212	120	307	290	338
CEG35159	1414	2329	2098	1419	1916	2022	5	16	17	13	19	23	4	0	12	5	0	11	14	14	3	4	13	33	49	32	49	210	15	256	439	439	267	145	371	268	190	121	161	243	236	342	770	1345	482	1850	1386	1398
CEG35160	172	249	186	213	224	175	0	0	3	0	0	0	0	3	0	5	3	6	9	5	0	0	3	11	2	9	2	25	10	41	40	37	30	19	38	32	6	12	3	20	28	28	24	48	21	41	44	75
CEG35161	379	226	290	412	369	281	0	7	11	6	6	2	7	0	7	20	8	14	10	7	2	0	3	4	26	9	8	65	14	97	69	124	50	36	59	52	34	16	48	58	81	90	141	201	57	167	144	209
CEG35162	31512	23618	20639	31915	27016	20804	118	322	346	4	19	20	10	11	15	7	0	3	3	1	0	0	4	2	0	0	1	18	5	7	53	58	21	57	112	72	39	72	82	82	51	106	1218	3623	136	3112	2371	4961
CEG35163	704	621	712	912	1080	763	8	25	62	19	51	36	46	22	24	40	10	16	36	86	15	26	21	25	154	85	129	812	206	783	1059	1278	742	844	1571	1346	949	633	747	767	783	1156	585	614	530	509	533	774
CEG35164	184	214	249	200	263	332	38	34	48	50	99	85	32	28	30	36	17	34	10	17	3	6	3	28	68	33	55	278	64	317	534	741	432	277	665	519	346	270	380	432	370	509	593	744	398	773	874	733
CEG35165	604	660	990	765	1163	1314	23	38	59	53	105	72	75	43	86	46	20	48	51	29	24	12	4	8	70	58	69	316	72	348	549	1054	580	539	984	1009	856	945	873	2141	1310	2056	3572	4998	1241	4501	4812	5123
CEG35166	2	0	3	0	5	2	0	0	3	4	4	0	0	0	3	0	6	0	4	1	0	0	0	2	7	3	6	17	6	12	17	19	8	3	9	17	11	17	8	38	10	44	35	59	13	22	66	60
CEG35167	1837	2004	2326	2473	2929	2562	32	50	54	25	87	53	65	22	60	27	19	62	130	141	62	41	58	90	497	245	377	3057	765	2781	3840	4645	2525	2854	4720	5137	3299	2912	3175	2875	2753	4118	3301	3834	2075	3551	3877	3850
CEG35168	51	51	47	93	146	150	15	18	57	18	38	19	14	20	15	7	8	10	21	45	8	12	21	18	159	84	89	1095	186	970	1124	2418	1188	771	1220	805	823	467	423	1135	670	910	1627	1758	1207	1118	1366	1747
CEG35169	314	419	504	290	452	515	4	0	3	1	2	5	4	4	7	20	6	15	55	33	12	13	16	22	109	55	96	650	152	763	1000	1446	608	761	1410	1438	980	884	965	952	789	1520	1078	1338	753	1744	1943	1286
CEG35170	2248	1857	1607	1888	1650	1482	7	10	3	0	1	0	2	1	4	2	0	0	0	6	1	4	0	0	7	1	6	243	72	247	475	382	236	286	519	607	437	476	443	368	376	642	2925	2929	348	3659	2573	2181
CEG35171	1030	1125	1548	1014	1426	1538	26	32	77	19	43	45	11	8	25	12	5	26	23	27	10	4	9	7	33	32	32	276	72	304	388	512	256	276	592	624	268	356	415	344	320	666	953	1154	412	1440	1360	1574
CEG35172	1163	1318	1357	1333	1620	1431	20	37	53	10	47	45	32	21	31	27	21	37	44	37	18	20	23	12	63	42	70	541	154	465	780	808	440	496	712	875	423	407	498	511	532	812	570	604	397	717	881	854
CEG35173	522	626	817	780	1175	1250	41	101	220	95	203	114	93	71	113	51	23	28	75	109	14	25	13	25	158	80	111	825	228	1301	1014	2459	960	1575	1892	1136	1649	1490	1030	1989	1847	1338	1956	4210	1724	4635	4477	1905
CEG35174	491	453	609	677	848	771	4	22	26	14	21	24	6	8	20	14	6	15	34	27	6	7	6	21	53	16	20	246	81	209	333	462	190	250	365	375	243	191	225	261	281	385	678	911	261	992	747	985
CEG35175	36	57	46	44	53	80	4	2	8	0	5	0	3	0	1	0	0	2	3	5	0	1	0	0	50	6	30	243	60	418	714	982	302	249	253	154	147	114	66	129	167	108	49	184	161	260	235	231
CEG35176	35	50	41	21	51	38	6	7	8	0	12	2	2	3	0	0	0	7	7	6	0	3	0	1	50	6	23	203	74	382	670	941	293	244	370	132	166	95	59	148	116	81	58	148	163	211	194	222
CEG35177	94	99	83	102	133	126	3	0	9	0	3	2	0	3	0	0	0	1	1	3	0	0	1	4	4	1	2	20	20	27	25	56	41	34	72	34	22	20	7	12	9	23	10	39	28	37	34	55
CEG35178	462	394	487	560	706	503	3	21	24	4	7	7	0	3	0	3	0	0	8	10	5	4	4	1	25	6	29	103	62	122	213	280	121	139	284	299	193	136	186	195	150	266	1096	1630	241	1712	1274	1636
CEG35182	0	1	0	0	0	1	0	0	0	0	0	0	0	0	0	0	0	0	0	0	0	0	0	0	0	0	0	2	0	0	1	0	0	0	4	1	1	0	4	0	0	0	0	0	0	0	0	0
CEG35183	44	37	69	35	51	37	2	2	2	2	12	7	3	0	0	5	3	2	4	2	0	0	3	0	11	17	22	243	66	238	394	356	227	156	329	320	166	174	176	197	170	269	143	151	179	146	171	305
CEG35184	206	183	196	131	158	148	2	0	19	0	14	8	8	6	11	3	0	4	8	18	14	28	17	37	75	50	68	933	245	720	1118	1186	617	725	1054	1295	914	845	1002	782	872	1385	776	676	456	663	726	753
CEG35187	255	358	473	277	403	521	12	37	38	10	13	9	0	2	13	4	1	15	13	10	11	3	8	21	27	39	40	235	49	250	335	391	260	219	241	380	275	175	231	365	206	465	319	491	316	535	586	500
CEG35188	2519	6293	3277	2151	2929	2956	43	37	64	13	59	34	29	16	44	32	6	34	36	65	16	16	19	66	150	80	142	970	183	1069	1941	2520	1526	1284	2757	2839	1864	1371	1741	1304	1142	1713	1333	2245	1233	2764	3369	5210
CEG35189	1738	1966	2678	1838	2519	2750	17	52	104	14	52	88	30	36	33	58	18	34	38	84	31	26	28	64	199	124	187	1033	248	1198	1885	2382	1212	1113	2128	2153	1467	1259	1667	1447	1297	2158	3723	6362	1447	7201	6317	5626
CEG35190	42	37	35	45	50	31	0	1	3	2	5	0	0	0	0	0	1	0	1	2	0	1	0	4	6	4	6	70	9	67	88	91	51	53	96	125	83	77	75	41	75	110	94	113	68	117	126	186
CEG35191	5290	4639	8146	5104	7751	7899	2	8	5	3	2	0	1	7	0	0	0	0	6	0	0	0	0	0	5	0	7	691	148	978	1383	2106	892	2238	3470	4735	3932	3670	4935	2936	2304	3272	15264	25848	2798	34990	25868	21903
CEG35192	4847	9062	6422	4150	5599	6415	17	57	95	8	47	27	31	22	13	16	3	17	26	46	15	6	12	18	142	60	120	661	128	977	1496	1663	1054	925	1884	1938	1526	1087	1365	1126	783	1325	2566	5360	920	6833	5678	6974
CEG35193	2467	3024	3943	2339	3174	3658	32	22	49	10	30	38	13	11	25	14	2	15	20	46	3	12	13	26	104	58	85	778	160	1023	1459	1925	855	1000	1630	2094	1452	1266	1622	1525	977	1878	3920	6434	1422	8018	7353	6809
CEG35194	1778	2022	2285	1790	1928	2091	0	23	15	12	23	7	12	11	7	5	12	15	15	29	2	9	8	25	67	40	49	485	120	446	728	930	505	575	759	986	710	706	780	865	642	1322	1385	1842	780	2373	2278	2307
CEG35196	0	2	3	4	0	2	0	0	0	0	0	0	0	0	0	0	0	0	0	0	0	0	0	0	0	0	0	0	0	0	0	0	0	0	0	0	0	0	0	0	0	0	0	0	0	0	0	0
CEG35197	1684	1386	1787	2535	3211	2487	7	5	19	6	3	12	0	6	18	8	2	4	11	24	5	27	12	22	42	12	27	287	57	293	445	549	300	287	555	507	366	277	326	365	354	516	409	663	269	696	613	776
CEG35198	325	358	443	436	518	472	5	13	8	8	18	8	2	11	1	9	0	13	28	39	11	10	7	17	76	35	71	319	82	343	466	631	344	293	676	741	419	294	338	317	344	418	400	624	221	525	545	841
CEG35199	187	206	218	185	213	220	14	6	22	3	14	7	0	1	5	0	0	0	0	1	0	0	3	0	0	0	2	452	79	486	815	1199	499	706	824	1252	1625	1375	1621	1935	1289	2138	3047	4105	996	4075	4744	4018
CEG35200	265	339	432	444	467	424	11	6	27	0	6	6	4	9	0	5	0	7	12	20	7	3	9	11	29	24	34	112	35	137	158	197	118	110	243	241	199	123	124	142	130	172	146	295	125	251	343	377
CEG35202	1657	1452	1194	1695	1407	1210	37	42	73	24	44	33	39	34	64	215	56	181	191	446	363	228	276	402	952	570	794	3055	629	1589	2084	3668	1708	956	906	808	2513	715	496	2305	1524	801	234	273	3596	59	138	633
CEG35203	1540	1461	1149	1127	1097	1013	0	0	0	1	2	2	8	16	27	8	3	7	9	19	3	5	4	15	67	15	52	231	95	276	343	479	196	191	343	447	374	256	293	302	293	286	54	108	168	82	83	272
CEG35204	0	2	0	0	6	0	15	29	32	60	101	86	50	76	102	18	11	22	0	10	0	2	0	0	0	0	0	0	0	0	3	6	2	50	1	37	9	23	30	145	97	267	23	32	25	4	5	6
CEG35205	3	0	3	3	3	4	0	0	0	0	0	0	0	0	2	0	0	0	0	0	1	0	0	0	0	0	0	0	0	2	9	8	3	5	7	2	10	4	16	29	7	30	27	27	9	20	22	47
CEG35206	0	0	3	4	4	1	166	254	439	1073	3153	2454	1514	1267	1629	1754	926	2193	211	409	88	17	8	52	0	0	0	0	0	0	0	0	0	0	0	0	0	0	0	3	5	1	0	0	15	0	3	0
CEG35207	359	304	442	351	612	573	2	20	19	14	33	19	6	21	8	10	7	21	29	30	12	17	9	37	114	62	99	509	123	555	857	1097	651	485	995	919	852	583	706	809	634	1009	1087	1537	542	1534	1300	1560
CEG35208	20	29	15	20	17	15	0	0	0	0	0	0	0	0	0	1	0	0	0	1	6	0	1	0	0	0	0	5	0	0	9	2	1	8	1	0	2	0	3	5	7	0	24	29	17	7	28	32
CEG35209	31	25	29	22	38	36	2	13	9	12	17	16	23	16	29	17	10	4	8	25	0	11	5	9	7	9	14	40	20	45	42	46	31	37	44	54	48	16	14	57	62	50	195	207	73	88	93	169
CEG35213	0	2	0	1	0	2	0	0	0	0	0	0	0	0	0	0	0	0	0	0	0	0	0	0	0	0	0	0	0	2	0	3	0	0	4	0	0	0	0	1	4	0	0	0	2	0	0	0
CEG35215	817	4114	958	717	718	435	16	25	54	16	30	11	10	9	7	4	9	11	0	6	2	4	1	11	7	13	2	18	1	9	11	52	24	8	0	16	11	20	13	121	120	84	183	53	124	26	129	58
CEG35216	491	456	765	867	1060	962	38	69	105	3	9	2	10	0	0	0	0	4	5	5	0	3	1	0	7	3	6	45	7	41	68	106	56	37	76	68	26	29	32	16	42	35	64	16	61	6	24	37
CEG35217	424	432	517	735	828	831	17	60	89	2	14	10	13	10	6	24	5	22	48	74	6	48	32	49	153	89	126	807	211	801	962	1199	661	669	1585	1201	675	506	565	361	525	746	213	151	350	108	117	236
CEG35218	135	210	165	155	183	181	15	0	16	9	8	23	7	7	27	22	9	8	15	14	5	0	0	2	1	2	3	45	7	48	95	149	51	42	62	105	62	39	59	138	66	112	143	254	64	222	472	587
CEG35219	1247	1638	1918	1248	1684	1951	126	219	455	63	232	217	100	92	134	51	43	80	90	135	21	53	39	69	174	89	165	974	220	902	1370	1677	870	908	1800	1579	786	659	689	939	1013	1436	1917	2191	1119	3133	2579	2277
CEG35220	337	479	514	268	367	388	7	2	17	15	49	30	20	21	9	7	0	0	0	15	5	0	4	13	20	4	8	95	24	91	176	234	98	118	285	181	118	104	149	148	116	206	322	385	151	534	530	501
CEG35221	453	459	450	593	635	598	33	43	49	11	19	28	12	6	17	3	2	10	29	40	22	10	10	25	72	49	64	330	121	452	575	813	383	476	563	798	502	589	613	479	527	809	404	497	223	574	546	679
CEG35222	6019	6265	9040	7153	8843	8997	45	111	195	41	50	69	40	14	50	59	31	111	316	300	90	110	111	180	850	284	623	3325	821	3147	3927	5565	2860	3805	5479	6016	4037	3995	3754	3392	3440	5317	3048	4117	2126	5151	5254	4634
CEG35223	558	548	484	704	775	577	5	17	34	24	54	46	23	7	41	10	5	11	68	47	30	30	25	30	101	53	74	528	95	515	826	1149	488	494	1053	873	786	570	600	519	591	840	622	872	392	789	843	1136
CEG35229	38	38	28	21	29	24	2	2	1	4	4	0	4	4	12	2	0	3	13	17	8	26	39	37	358	132	235	3160	734	2641	2676	3901	2149	524	755	1088	532	608	675	854	881	1675	354	181	1201	123	145	105
CEG35230	4	6	2	5	2	8	10	6	3	0	0	2	0	0	0	2	0	0	2	7	2	4	2	4	19	5	19	231	33	169	314	431	241	80	133	136	57	38	41	42	73	74	12	11	112	3	3	7
CEG35231	302	418	428	355	426	471	52	90	180	31	74	74	55	28	66	20	20	26	86	113	23	52	45	108	275	170	275	2194	375	2194	3651	4357	2357	2206	4127	4384	2511	2205	2552	3310	2689	4593	1128	985	1828	548	1089	1581
CEG35232	99	137	99	140	113	96	1	4	10	3	2	5	2	2	2	4	0	2	11	32	9	12	19	26	62	42	65	842	252	746	1359	1695	843	1070	1526	1706	1439	1306	1376	1221	1225	1667	1809	2216	562	2168	2062	2631
CEG35233	1871	1169	1053	1579	1392	1091	0	4	0	0	0	4	1	0	0	0	4	0	4	2	0	1	0	2	8	1	2	367	82	471	567	895	466	781	1506	1523	1128	1050	1093	784	875	1158	1750	3615	347	3207	2407	4966
CEG35234	417	323	306	402	413	344	0	0	3	0	7	0	9	3	2	1	0	0	3	12	4	2	0	0	4	5	4	682	164	915	1321	1459	546	1397	2371	3349	1848	1872	2138	1005	1208	1532	760	1417	222	1483	1177	2451
CEG35235	634	722	879	960	1072	901	37	23	107	32	65	65	71	17	33	31	17	49	66	90	22	38	40	78	185	109	218	1323	492	1378	1734	2062	1144	1162	2000	1801	1251	1092	1172	1226	1092	1810	1021	1425	781	1185	1408	1825
CEG35238	3216	2964	4570	3677	5066	5196	2	10	5	0	5	0	1	0	3	0	7	2	0	2	2	0	0	0	0	0	0	1807	264	1563	4656	6289	2640	3639	9334	9294	8148	8912	10648	12010	9957	21091	20324	29391	9806	20822	28563	30588
CEG35239	109	141	109	122	185	171	0	10	0	0	0	2	0	1	0	0	2	0	0	0	4	0	0	3	6	6	9	28	11	39	46	129	51	47	80	105	57	47	66	43	43	46	160	370	16	341	269	546
CEG35241	807	898	1075	856	1265	1347	4	10	24	1	1	3	6	0	8	12	0	6	17	41	14	13	24	26	139	78	125	742	192	833	1094	1147	585	476	1111	1101	571	351	495	408	485	737	1006	1100	681	1317	1602	1470
CEG35243	1582	1690	2112	1498	1826	2179	22	17	16	13	29	19	9	1	10	1	0	7	16	12	4	11	6	11	33	9	16	248	43	280	317	364	195	172	436	372	226	206	234	303	175	334	1411	1940	388	3026	2368	2016
CEG35244	1122	1430	1891	1260	1820	2006	16	10	27	5	31	37	15	16	13	16	16	12	12	17	9	4	4	16	45	21	38	242	80	278	401	489	236	228	573	522	298	259	260	271	192	437	1430	2252	403	3219	2173	2262
CEG35245	2077	2326	2922	1729	2375	2786	28	63	89	10	65	66	44	19	40	19	11	38	95	121	85	41	75	136	498	263	477	1805	331	2133	3429	5036	2722	2863	5642	5784	3398	3177	3290	2605	2363	3750	3002	4277	1680	5593	5822	4864
CEG35246	708	749	1215	940	1303	1597	16	39	70	27	47	77	30	25	37	29	19	26	34	24	6	13	15	3	37	29	55	199	50	230	278	367	163	182	434	301	247	216	203	313	276	374	506	746	257	824	854	555
CEG35249	84	99	89	119	190	176	7	2	0	0	10	0	14	13	9	29	4	18	102	136	61	67	67	84	94	52	50	127	60	193	488	417	71	140	222	173	165	95	170	141	315	237	89	69	284	42	78	147
CEG35250	57	57	86	72	87	93	6	0	1	0	10	0	7	0	0	2	0	0	6	7	3	6	6	5	9	10	14	112	23	94	138	135	71	80	136	173	77	52	62	55	80	150	123	167	64	223	188	239
CEG35252	104	87	130	92	121	140	0	1	9	1	0	0	0	0	0	2	0	0	0	0	0	0	0	0	0	0	0	1	0	6	16	24	3	7	13	14	11	16	10	13	11	31	158	655	17	267	231	2486
CEG35253	8	5	13	7	12	15	0	0	0	0	0	0	0	0	0	0	0	0	0	0	0	0	0	0	2	0	0	15	3	5	21	22	24	10	6	16	5	9	8	8	6	19	17	7	14	12	14	20
CEG35254	172	150	133	249	214	169	0	0	7	0	0	0	1	0	2	0	0	3	12	30	8	15	24	18	128	66	120	1561	441	1445	1665	2352	1174	1064	1645	2011	1053	868	1205	783	1067	1421	310	184	652	172	230	329
CEG35255	182	167	255	245	404	396	79	141	157	48	125	166	63	36	21	19	7	14	15	25	7	20	22	27	79	38	51	444	101	616	827	939	471	524	1061	1156	609	487	574	508	426	712	199	308	439	232	443	835
CEG35256	228	172	139	203	201	156	795	1372	2372	3170	9932	6200	2297	1928	2213	655	298	697	401	639	227	116	175	348	941	422	584	48	65	107	74	58	23	182	245	83	753	103	172	289	783	422	301	172	148	34	69	56
CEG35257	3067	2715	4360	4073	5359	5220	14	42	39	5	30	28	20	9	11	8	3	4	7	13	0	2	1	0	5	3	17	118	30	58	144	359	188	274	348	455	459	558	639	1087	722	1243	4359	5734	824	5835	5147	4108
CEG35258	355	363	688	448	543	663	0	0	1	0	17	12	5	7	11	9	0	12	14	1	9	5	3	5	15	4	17	371	101	386	84	76	84	156	601	314	712	906	1136	2142	1830	4373	1835	2054	1602	1623	2045	1772
CEG35259	66	90	58	62	63	57	0	0	0	0	0	0	0	0	0	0	0	0	0	0	0	0	0	0	0	0	0	1	0	0	0	0	0	0	4	0	0	4	3	19	9	13	24	53	14	91	75	86
CEG35261	1835	2398	2632	1623	2303	2399	92	27	57	22	68	38	15	26	44	34	20	24	42	41	19	21	31	51	186	67	111	792	234	780	1300	1668	880	815	1728	1658	803	851	854	936	878	1379	1259	2531	451	3897	2771	3080
CEG35262	619	776	771	649	757	834	11	11	2	1	0	3	2	0	5	3	2	9	0	1	0	0	0	1	1	0	0	33	8	21	80	73	60	27	94	70	39	34	40	46	48	83	367	787	55	1042	774	852
CEG35263	2087	1712	1769	1760	1989	1737	84	83	175	64	201	136	83	52	78	47	14	43	29	100	30	18	39	68	229	86	135	864	251	965	1347	1535	1018	878	1980	1851	899	736	828	502	686	1025	586	702	481	716	637	763
CEG35264	566	723	836	595	700	701	0	5	0	9	22	11	6	2	3	0	0	0	0	2	0	0	0	0	0	0	0	0	0	0	6	2	2	6	5	3	4	1	0	2	7	5	45	114	6	86	95	116
CEG35265	194	246	286	265	333	376	0	0	0	0	4	0	0	0	1	0	0	2	0	0	0	0	0	0	0	0	0	0	2	0	5	4	1	3	5	0	2	6	8	0	7	12	26	57	1	52	51	43
CEG35266	1289	1007	1551	1625	2000	1580	8	16	4	4	27	29	11	3	7	10	5	9	6	8	8	4	0	3	11	10	12	112	37	131	214	261	190	161	390	381	250	284	391	642	438	1061	12230	10395	1791	10095	9254	5309
CEG35267	1197	1001	1467	1640	1728	1395	29	51	50	13	45	24	32	10	6	21	12	19	7	32	15	18	23	56	128	67	107	590	135	592	732	941	491	595	929	1187	829	795	885	869	732	1228	2169	3344	740	3385	2845	3417
CEG35268	0	0	0	5	9	4	0	0	0	0	0	0	0	0	0	0	0	0	0	0	0	0	0	0	0	0	0	0	0	0	6	1	8	1	3	2	3	0	0	4	0	1	4	8	2	7	14	6
CEG35270	170	118	171	138	252	175	0	3	3	2	4	10	0	3	1	2	0	0	0	6	2	0	0	0	3	1	1	37	5	35	94	50	27	44	41	75	58	46	46	30	33	112	79	103	29	128	100	113
CEG35272	0	0	0	0	0	0	0	0	0	0	0	0	0	0	0	0	0	0	0	0	0	0	0	0	0	0	0	0	0	1	0	4	0	0	0	1	2	0	2	1	2	2	0	1	7	0	0	5
CEG35274	579	647	852	640	881	967	28	21	44	21	75	59	18	22	37	27	9	22	57	49	24	38	50	67	194	82	204	1308	369	1347	1902	2411	1277	1241	2565	2321	1397	1216	1467	1392	1167	2105	1565	2031	1193	2053	2422	2299
CEG35276	278	119	159	171	172	153	71	158	281	12	34	23	33	29	17	38	4	19	65	173	65	4	35	27	66	44	51	223	69	271	374	436	190	214	362	452	676	593	673	4438	1610	2306	16975	9469	4972	3374	3964	2340
CEG35277	0	0	0	0	0	0	0	0	0	0	0	0	0	0	0	0	0	0	0	0	0	0	0	0	0	0	0	0	0	1	4	2	0	0	0	1	1	0	2	0	0	2	0	0	0	3	3	0
CEG35278	78	58	55	130	124	99	4	2	2	0	0	0	0	0	0	0	0	0	0	0	0	0	0	0	0	0	0	0	0	0	0	0	0	0	0	0	0	0	1	0	1	0	1	1	1	2	0	2
CEG35279	1800	1753	2805	1823	2579	2967	16	29	80	14	23	14	7	14	6	9	1	6	22	38	3	12	11	31	59	50	79	450	123	530	711	840	453	422	996	932	647	503	618	446	472	717	2014	3061	504	4161	3069	2920
CEG35280	1742	1397	2550	3267	4541	4148	18	32	46	4	2	10	0	5	5	2	1	2	6	10	0	10	3	10	10	5	8	106	20	109	143	196	101	83	184	191	134	106	185	163	122	238	554	636	199	857	843	572
CEG35281	118	139	171	259	386	412	18	27	56	11	49	47	20	14	58	17	5	55	49	69	48	42	61	79	175	131	164	1036	111	900	601	642	463	193	269	247	186	42	65	274	218	232	156	110	797	74	149	461
CEG35282	716	811	1056	794	1080	1205	49	126	205	41	60	52	30	32	42	20	15	40	34	75	20	29	30	66	130	78	131	570	146	582	888	1050	543	595	1072	1022	653	551	758	826	712	1050	1232	1831	607	1910	1943	1814
CEG35283	1079	1123	1672	1185	1600	1909	3	4	6	0	2	0	5	1	2	8	0	1	11	40	9	7	3	13	86	26	77	530	189	703	995	1132	617	555	1148	1186	742	602	815	471	528	816	1713	3214	534	3747	3312	3443
CEG35284	983	697	753	989	945	710	49	34	58	45	180	85	104	84	90	72	59	89	102	261	45	64	92	80	323	186	305	1889	485	1590	2237	2929	1631	1449	2334	2481	1514	1178	1273	1230	1455	2255	890	775	988	622	539	763
CEG35285	74	77	102	127	249	248	0	0	0	0	0	0	1	1	0	6	0	0	6	3	0	0	6	6	25	15	21	109	26	100	163	194	106	69	137	153	106	102	105	108	74	116	45	197	88	270	217	275
CEG35286	0	2	1	3	5	0	0	0	0	0	0	0	0	0	0	0	0	0	0	0	0	0	0	0	0	0	0	10	0	0	1	1	8	0	6	0	1	15	3	0	0	4	2	3	0	2	4	3
CEG35290	1178	1769	1788	1317	1926	2173	2	8	15	4	11	23	11	11	3	14	0	20	69	44	8	17	23	47	217	122	197	843	171	1108	1470	1917	1073	1017	2965	2568	1007	776	1149	492	551	792	868	1648	568	2150	1860	4460
CEG35291	270	299	307	269	259	282	14	11	8	4	16	7	1	4	5	6	4	0	2	1	0	6	14	11	7	7	8	72	15	75	94	189	80	63	123	136	119	89	106	184	126	206	292	420	133	389	554	529
CEG35292	831	715	598	708	488	468	330	691	909	280	701	618	126	80	83	142	36	159	178	293	200	96	96	159	438	217	410	870	358	806	831	1767	1080	973	859	1478	1143	1052	1106	1003	1348	1675	1672	1883	732	1994	1721	2085
CEG35293	230	242	159	158	221	170	11	40	45	9	27	14	10	3	0	7	4	1	7	23	2	0	6	6	55	17	63	80	56	141	59	133	73	100	125	103	106	125	142	159	139	219	329	514	105	454	476	660
CEG35294	484	453	452	583	567	472	13	6	1	18	34	18	24	17	16	10	4	11	27	54	10	10	19	35	79	51	119	728	194	730	865	997	525	611	1216	1157	576	530	655	476	570	1015	340	404	272	369	492	525
CEG35295	190	128	101	203	182	140	5	5	15	2	15	16	8	6	21	20	3	22	6	7	6	0	0	0	2	2	7	22	1	12	27	17	43	25	69	25	18	5	12	23	24	46	110	154	8	214	106	136
CEG35296	7	3	0	2	1	2	0	0	0	0	0	0	0	0	0	0	0	0	0	0	0	0	0	0	0	0	0	0	0	0	0	0	0	0	0	0	0	0	0	0	0	0	1	0	0	0	0	0
CEG35297	8	13	11	6	15	9	0	0	0	0	1	3	0	0	0	0	0	0	0	1	0	0	0	0	0	0	0	0	0	5	7	10	1	1	3	2	0	4	1	7	1	9	3	3	12	6	8	6
CEG35298	1368	1147	1551	1292	1541	1569	41	121	184	21	67	74	21	44	30	14	6	13	8	2	2	5	5	0	0	2	0	17	5	15	23	36	11	34	28	62	38	36	28	62	20	82	2528	2886	252	3482	2113	2522
CEG35299	433	165	265	299	348	270	9	36	34	33	67	24	31	10	15	14	12	4	34	77	9	7	31	35	112	57	66	503	141	483	755	1045	515	478	1314	1129	682	569	763	592	602	838	588	767	344	658	612	1217
CEG35300	42	28	16	33	50	42	3	6	4	0	3	4	4	1	5	11	14	10	8	23	3	0	9	3	38	21	42	220	42	204	283	340	231	146	331	286	173	101	171	150	138	213	72	49	143	42	66	108
CEG35301	378	231	211	447	347	293	9	12	28	1	18	13	9	3	1	15	12	13	40	90	18	26	38	15	100	54	98	644	191	605	826	1151	631	626	1112	990	645	449	516	476	494	652	214	196	293	168	197	443
CEG35302	886	681	592	863	736	730	30	32	45	29	90	55	38	48	57	37	18	40	54	101	56	29	55	65	220	93	185	891	220	784	1157	1440	936	680	1161	1268	683	578	711	561	728	877	499	538	561	518	518	715
CEG35303	1106	1113	1713	1318	1612	1888	108	224	388	115	315	291	154	107	214	173	66	232	250	336	182	191	250	422	1071	628	884	3644	707	3279	4621	5283	2642	2413	3555	3624	2064	1465	1681	1664	1875	2248	1472	1491	3462	1869	1962	2673
CEG35304	123	132	142	136	176	193	10	4	34	4	25	4	12	3	8	4	9	6	25	11	5	10	8	29	18	17	15	90	13	76	125	164	93	92	183	151	92	62	70	97	93	160	207	292	143	217	239	237
CEG35305	198	160	153	225	195	173	6	5	10	4	11	2	14	0	7	4	0	2	6	27	4	2	8	7	31	20	21	87	41	111	136	205	123	91	210	189	96	79	106	114	84	123	181	288	79	275	284	316
CEG35306	3	1	3	26	20	5	6	4	10	15	31	21	6	4	9	7	8	13	5	23	11	7	12	18	42	24	32	94	24	69	80	118	71	41	73	71	40	32	22	25	24	64	9	8	92	6	7	39
CEG35307	742	628	467	565	502	466	7	0	14	3	27	18	12	5	3	2	5	4	8	6	8	0	1	2	13	2	11	15	16	29	45	88	91	106	100	161	68	109	156	135	109	216	199	313	87	155	190	220
CEG35308	544	525	406	804	738	522	111	158	224	155	398	243	208	121	136	118	93	145	120	169	55	52	45	89	416	180	302	2077	859	2024	3061	3524	2588	2572	4094	5904	3430	3232	4568	3124	3324	8010	3426	4600	2279	2336	2907	4023
CEG35309	4	3	1	2	0	1	0	0	0	0	0	0	0	0	0	0	0	0	0	0	0	0	0	0	0	0	0	2	2	0	2	1	0	2	1	4	0	0	1	0	0	0	0	6	2	1	1	0
CEG35310	16	6	19	32	47	42	0	0	2	0	2	0	0	4	1	0	0	13	0	5	0	0	2	1	5	6	11	93	15	65	140	154	97	113	207	173	91	61	65	61	76	97	35	87	73	78	50	142
CEG35311	2190	2102	1339	1660	1221	1237	8	33	56	22	30	38	20	11	9	33	6	13	19	36	28	5	23	17	81	31	45	428	119	350	480	641	414	306	271	504	466	381	385	401	405	485	874	1188	250	1067	848	1056
CEG35312	1657	1525	2565	1924	2618	2723	3	21	15	2	34	7	4	8	25	5	13	8	22	53	17	14	21	40	199	92	209	1146	270	1222	1481	2131	1066	1471	2270	2596	1776	1701	2013	1735	1575	2302	2714	4154	1238	4062	4392	4353
CEG35313	293	207	444	299	443	412	42	52	137	10	91	63	26	23	46	9	0	16	32	60	14	20	18	40	72	35	49	274	66	228	241	269	181	104	91	115	80	58	41	259	144	163	277	458	389	177	311	2079
CEG35314	692	673	441	580	407	389	6	3	9	8	0	13	1	7	1	14	0	10	23	53	14	18	37	25	87	45	57	621	192	490	993	1228	601	627	633	1012	808	755	837	678	819	1039	692	712	363	803	882	751
CEG35315	537	663	896	625	878	1003	0	0	2	8	2	14	8	1	6	7	4	30	38	93	18	28	26	72	351	153	298	1518	390	2065	2233	2952	1275	1480	3181	3678	2149	2108	2792	1408	1467	2459	711	1290	661	1737	2305	3210
CEG35316	544	678	749	867	969	903	6	20	26	46	198	112	70	64	106	66	29	58	66	37	2	9	14	5	33	32	39	252	38	265	285	539	233	436	831	809	527	582	636	978	548	1173	2693	3002	931	3621	3871	2246
CEG35317	49	53	35	66	69	44	1	0	3	2	1	0	0	0	0	3	0	2	0	0	0	0	0	0	1	3	0	2	0	8	10	10	2	4	7	10	8	5	4	15	16	34	8	8	7	13	12	10
CEG35320	7369	23571	8760	6467	7794	7435	35	17	60	0	8	7	0	0	0	4	0	3	30	47	10	16	8	14	98	44	116	2309	347	2942	5681	6976	4347	3680	8396	8942	7239	4894	6375	4745	2900	4107	11322	23264	3626	24131	22943	31906
CEG35321	327	336	364	436	475	376	0	0	4	3	15	9	11	14	31	16	8	24	16	16	9	2	4	4	16	4	15	79	25	107	331	373	101	202	641	644	166	186	302	290	221	483	186	184	102	248	315	231
CEG35322	323	403	480	515	689	688	2	3	4	15	19	28	10	6	0	9	11	6	6	1	0	6	1	7	51	25	25	292	81	292	448	515	277	224	492	447	297	340	298	480	407	703	607	789	295	629	810	682
CEG35323	465	578	571	716	691	599	41	50	100	64	213	128	45	66	93	18	13	20	8	10	7	3	0	7	24	5	11	11	0	2	14	53	12	22	19	19	34	15	26	273	145	260	371	434	149	393	560	574
CEG35325	4529	4961	6393	5088	6466	6635	62	85	79	29	93	57	49	41	74	52	23	72	74	92	14	22	51	41	249	103	175	1717	454	1682	1701	2359	1300	1388	2021	2485	1873	1861	2020	1786	1644	2877	4258	5718	1315	7480	6280	5716
CEG35326	1628	1597	1867	2204	2591	2026	25	48	90	51	134	74	56	49	79	43	15	32	41	21	4	1	5	11	26	5	29	147	37	187	229	307	167	189	338	349	175	146	184	314	253	503	2871	3321	660	3851	3192	2813
CEG35328	3	0	1	4	1	5	0	0	0	0	0	0	0	0	0	0	0	0	0	0	0	0	0	0	0	0	0	0	0	0	0	2	1	0	0	0	2	1	0	4	1	1	5	7	0	4	6	4
CEG35329	233	292	358	267	302	294	0	0	4	0	0	0	11	1	3	4	5	5	30	51	19	37	23	48	165	78	157	769	192	800	1171	1532	827	964	2122	1745	1195	1025	1207	1170	1269	1738	718	815	670	922	1292	992
CEG35330	325	345	537	444	484	529	12	2	14	22	21	19	8	6	3	27	8	14	15	35	3	15	6	12	64	62	70	413	129	438	633	810	454	462	789	980	537	485	564	473	567	818	557	786	304	843	798	902
CEG35331	813	613	571	871	767	560	42	102	114	42	183	123	74	53	57	78	41	45	88	103	4	36	24	23	148	93	124	1638	447	1473	2052	3150	1627	1962	3196	3248	2585	2311	2397	2182	2397	3243	2131	2721	940	2184	2411	2964
CEG35332	1539	1187	1690	1726	2001	1850	11	14	28	11	21	6	8	19	17	13	0	10	30	54	15	14	8	20	92	48	80	375	93	473	767	929	555	448	1082	936	551	534	534	482	471	706	844	1693	361	2104	1725	2295
CEG35333	74	123	138	107	122	123	61	148	323	212	850	659	229	213	386	93	32	95	61	47	9	6	16	44	89	41	27	100	45	115	262	278	116	217	257	208	201	149	148	271	344	439	408	368	213	304	362	245
CEG35334	1223	1242	1694	1663	2255	2547	44	51	151	7	84	48	34	9	23	16	4	19	15	48	4	10	17	24	93	42	87	316	78	383	533	682	376	322	730	723	413	288	412	348	320	457	1663	2409	408	3117	2566	2648
CEG35335	1578	1071	1860	1798	2416	2116	28	56	69	15	50	41	21	36	25	23	24	31	68	90	28	22	50	63	200	123	221	1469	365	1473	1869	2451	1362	1190	2448	2150	1339	1206	1403	1182	1230	1872	1082	1238	829	1281	1325	1385
CEG35336	834	641	829	949	1207	1140	4	29	38	5	42	9	11	12	15	9	6	12	23	50	14	5	30	5	47	14	29	220	55	237	453	577	309	317	594	569	449	427	414	381	283	579	661	984	274	888	811	880
CEG35337	893	419	652	983	1148	894	10	4	5	10	13	6	7	3	10	7	0	9	12	8	10	5	10	18	46	32	42	408	76	337	475	619	299	390	597	709	608	408	486	531	375	665	1277	1915	425	1810	1573	2804
CEG35338	382	268	387	338	425	479	46	45	83	12	39	29	11	20	17	18	8	6	22	27	23	18	15	25	105	17	95	604	119	518	702	1092	651	484	937	965	684	656	671	723	582	1067	998	1244	545	1338	1315	1293
CEG35339	551	393	334	481	401	299	17	6	14	3	1	0	3	0	1	18	5	1	130	495	154	102	138	125	729	353	592	2655	819	2573	3848	5433	2861	2504	2876	4267	3220	2587	2930	2036	2724	2896	1083	1188	789	1790	1339	1939
CEG35340	893	770	652	1264	1239	920	18	31	45	5	27	9	3	10	5	4	0	3	8	3	10	0	0	17	74	46	66	478	116	371	213	433	279	143	392	241	236	156	171	208	159	211	278	592	205	456	458	488
CEG35342	2680	1901	1936	2035	2017	1633	2	26	30	2	4	3	7	5	12	12	1	10	13	11	7	6	7	7	25	33	23	255	70	221	225	269	157	104	218	250	149	130	148	225	204	284	458	918	230	1018	778	2646
CEG35343	773	739	633	995	874	646	10	22	28	32	88	43	55	32	43	26	1	32	15	65	6	19	21	34	104	47	82	568	133	510	654	740	443	367	645	617	395	265	269	244	268	352	112	63	283	45	62	257
CEG35344	156	110	114	140	126	99	0	3	13	0	0	1	6	0	0	0	0	2	2	3	1	0	0	0	5	7	1	49	9	63	99	117	46	23	33	50	46	33	20	37	63	48	63	119	25	96	108	148
CEG35345	513	589	738	484	679	755	151	306	523	85	217	188	95	53	99	42	20	44	61	68	16	25	20	76	157	80	97	811	184	810	1154	1612	936	743	1835	1281	922	735	796	1120	983	1630	1217	1444	842	1988	1747	1585
CEG35346	8353	9368	14997	11607	16493	15899	31	111	178	27	77	84	50	30	33	53	18	42	118	167	49	115	95	171	717	384	607	2565	460	2262	3214	3948	2139	1883	3056	2657	2267	1780	2056	2704	2271	3550	3237	4418	2491	5004	5316	4590
CEG35349	0	4	0	0	2	0	0	0	3	0	0	0	0	0	0	0	0	0	0	0	0	0	0	0	0	0	0	0	0	1	0	0	0	0	0	0	1	0	1	2	0	0	5	4	1	17	17	17
CEG35350	102	105	115	91	152	131	2	5	8	1	8	0	8	14	2	4	2	5	17	21	5	10	3	11	33	12	13	172	45	201	317	268	160	166	279	408	269	258	320	254	259	430	206	160	141	189	209	148
CEG35352	1213	1445	1626	1303	1608	1550	11	8	11	2	20	11	16	13	18	18	0	7	15	20	0	16	13	20	44	13	36	265	99	285	406	567	333	317	516	497	282	182	226	199	255	390	1192	1407	395	2216	1819	2192
CEG35353	56	77	43	91	70	60	3	6	3	20	33	19	37	16	26	39	8	32	60	69	46	28	41	72	299	114	178	757	122	734	821	812	514	338	454	447	335	138	164	257	298	283	202	179	678	141	247	493
CEG35354	190	246	272	274	358	376	0	0	1	0	0	0	2	0	1	2	0	5	25	35	6	25	33	32	207	104	182	795	234	995	1170	1554	717	842	1635	1705	763	609	825	324	599	744	130	205	267	192	181	368
CEG35355	356	332	412	471	688	577	15	13	43	8	19	16	11	8	20	6	0	19	22	13	2	3	5	23	59	22	43	242	41	279	443	449	227	259	554	493	248	233	297	217	271	395	334	504	252	510	629	647
CEG35356	2681	3516	3983	2460	3814	4369	17	14	64	15	56	36	29	17	38	14	16	8	55	38	23	32	21	58	162	82	114	1370	294	1366	1836	3223	1530	1836	3313	3546	3869	3498	3537	6300	3789	6049	13283	14648	4660	10423	12753	8583
CEG35357	210	248	164	217	206	248	0	12	19	4	12	4	16	6	4	25	5	17	49	27	2	9	12	23	84	32	54	946	204	1149	1584	2422	1081	1340	2269	2767	1598	1730	1991	1458	1471	2284	937	1710	857	1277	1785	2547
CEG35358	868	857	630	813	628	575	4	0	14	6	6	11	12	13	5	11	4	13	14	22	6	8	10	9	20	21	26	164	45	154	235	233	140	125	108	262	165	139	174	165	150	318	240	263	123	373	257	337
CEG35360	684	520	1085	1102	1615	1747	2	10	16	0	0	0	0	0	0	0	0	3	2	5	4	4	0	9	11	8	5	132	50	157	222	166	81	85	352	285	102	137	177	110	71	201	193	253	127	339	374	380
CEG35361	1123	1550	1439	1062	1697	1846	15	53	90	22	107	76	53	33	61	52	10	74	90	120	41	27	39	90	224	114	190	1422	302	1609	2027	2677	1545	1375	2558	2611	1712	1493	1742	1725	1356	2194	2467	3742	1447	4129	4341	3940
CEG35362	1003	1059	1167	1169	1671	1737	13	57	86	28	44	24	39	33	56	23	14	31	39	70	33	17	39	65	166	77	130	748	141	704	897	929	534	505	877	992	527	396	513	449	397	696	523	713	540	612	790	1030
CEG35363	170	217	274	238	345	412	5	17	42	9	19	3	5	3	15	18	3	8	35	29	18	29	32	68	164	85	142	517	160	552	639	829	534	420	896	827	336	217	272	208	289	305	119	124	317	129	178	199
CEG35364	72	106	75	149	146	111	0	0	2	0	4	0	0	2	3	0	0	0	0	4	0	0	0	0	1	4	6	27	11	40	38	73	20	38	39	57	11	22	18	35	29	62	39	58	46	26	55	49
CEG35365	227	186	350	316	406	497	11	29	30	5	37	31	12	11	5	1	0	2	14	11	8	3	3	17	32	9	26	173	45	136	218	328	205	136	239	229	166	111	138	169	108	186	169	252	175	235	262	291
CEG35366	282	392	339	383	440	369	20	17	30	11	34	18	4	8	18	7	0	6	1	11	7	1	4	11	17	13	19	1542	191	1095	452	2270	900	1558	3015	2960	7856	10912	9229	29253	15214	25617	29769	19315	15771	3910	9007	2740
CEG35367	101	83	68	55	58	80	0	0	0	0	6	1	1	0	3	0	0	0	0	4	3	0	2	3	1	0	0	6	0	13	7	33	21	9	21	24	31	31	12	85	30	47	65	99	68	60	72	94
CEG35368	0	0	0	1	1	1	0	0	0	3	0	0	0	0	0	0	0	0	0	0	0	0	0	0	0	0	0	3	0	1	4	1	3	3	0	0	0	4	4	1	2	1	0	5	4	2	0	0
CEG35369	56	62	45	39	49	38	13	24	27	10	1	0	0	0	1	4	4	1	4	1	2	0	10	2	1	5	7	22	4	22	49	56	42	20	70	96	6	7	11	15	15	23	100	143	16	171	155	137
CEG35370	7	16	13	15	31	11	51	76	125	1	9	28	4	5	10	21	0	0	7	20	1	5	11	16	28	9	8	81	16	34	218	248	129	75	266	207	34	45	52	14	83	96	66	57	43	65	36	38
CEG35371	85	86	122	139	160	162	6	21	63	17	72	40	32	23	41	37	14	63	54	54	14	15	29	59	152	83	84	804	129	609	592	637	489	256	498	394	195	82	144	211	239	171	110	58	652	28	53	200
CEG35372	103	84	57	88	89	76	28	39	77	24	85	49	15	24	18	19	0	21	39	50	27	8	12	16	61	53	85	351	95	289	426	495	265	212	460	339	183	104	196	122	184	185	52	27	168	16	81	50
CEG35373	659	796	517	756	698	571	42	14	58	9	35	30	13	13	3	7	11	14	39	28	14	7	13	24	62	61	61	565	122	446	392	627	263	376	710	413	840	361	321	1189	580	478	560	2842	679	1652	1860	3829
CEG35374	1204	1016	1918	3218	5520	6035	0	4	4	0	5	3	8	5	14	26	9	50	81	96	34	35	51	93	954	351	529	5446	875	3814	4015	7054	3130	1737	1584	1226	6998	2973	2549	7052	3396	2413	3669	27821	5006	10539	23802	46019
CEG35375	1101	891	1362	997	1446	1601	11	33	43	12	33	16	17	16	6	4	1	24	30	58	18	29	13	32	103	37	104	577	161	566	876	959	543	739	1212	1422	862	918	959	973	815	1379	2025	2905	760	3064	2972	2870
CEG35376	1537	2949	2156	1385	1830	1956	7	18	8	0	11	13	5	0	1	4	0	15	15	16	1	4	7	30	62	52	50	1056	172	1402	1826	3016	1477	1295	2352	2574	2586	2132	2318	2751	1872	3130	2690	3893	1382	3941	5447	4740
CEG35377	600	706	804	776	960	846	16	27	51	5	40	14	18	7	29	21	34	50	118	112	57	85	105	163	490	223	383	1261	296	986	1406	2027	1073	828	1123	1266	877	656	754	626	791	829	452	461	916	626	565	769
CEG35378	642	602	1032	727	990	1254	11	11	17	2	16	5	7	4	12	3	0	1	0	6	1	0	0	3	5	0	4	23	5	37	41	26	39	24	76	56	37	27	29	38	27	47	16	28	27	13	29	85
CEG35379	48299	52016	60723	73063	79209	65467	44	101	119	0	5	16	6	1	5	2	0	13	5	2	9	6	0	0	8	2	6	60	17	72	85	108	42	41	177	82	46	37	61	48	60	58	47	310	82	209	142	519
CEG35380	17	32	34	18	29	43	0	0	0	0	0	0	0	0	0	1	0	0	1	2	3	6	0	1	13	1	10	45	21	30	95	73	23	38	25	71	36	9	25	15	13	17	3	4	14	3	6	3
CEG35381	285	275	315	274	299	269	3	5	19	2	21	12	8	7	14	21	2	19	23	27	13	30	17	17	91	43	89	420	124	400	566	694	429	473	723	637	343	338	395	403	330	512	427	509	358	420	449	506
CEG35382	1	4	0	4	1	2	6	7	35	0	0	0	0	0	0	0	0	0	2	4	0	6	4	6	4	4	3	4	5	6	10	2	6	5	13	6	4	7	2	10	1	8	1	2	3	0	8	1
CEG35383	1442	1414	1314	1624	1495	1156	0	13	11	20	34	58	14	18	15	7	3	11	8	17	3	7	15	19	44	27	37	302	72	318	497	566	296	275	467	547	372	341	374	320	349	421	357	525	174	583	550	672
CEG35384	396	427	469	549	631	551	0	5	9	0	4	2	6	2	1	6	0	7	6	20	4	3	7	4	12	8	8	99	22	105	141	222	95	74	130	175	146	127	161	192	126	265	3023	3408	403	5343	3495	2339
CEG35385	21	31	13	12	17	10	0	0	0	0	1	0	0	0	0	0	0	0	0	0	0	0	0	1	0	0	0	10	2	5	9	14	10	1	8	13	10	9	37	15	13	15	136	174	20	190	196	133
CEG35386	903	1010	1357	892	1300	1517	28	60	107	35	144	103	65	44	83	49	8	25	54	55	22	27	27	28	133	72	98	716	204	679	908	1206	620	477	989	779	525	356	462	812	543	958	2421	3791	1029	4963	4032	3227
CEG35387	124	193	104	88	77	95	0	0	1	0	0	0	0	0	0	0	0	0	0	1	0	0	1	0	0	0	0	4	3	7	15	23	7	4	23	25	10	17	18	19	5	19	50	103	21	91	145	106
CEG35388	450	517	608	555	799	807	3	0	2	0	2	0	10	1	5	4	0	21	19	42	12	30	32	50	161	89	159	712	169	655	1029	1195	665	712	1167	1380	1057	723	1024	843	834	1187	865	1584	483	1358	1705	1483
CEG35389	5	4	11	18	18	12	0	0	0	0	2	0	1	1	3	2	6	6	16	9	7	7	10	11	45	19	54	281	71	391	582	593	280	293	854	753	200	260	291	164	263	333	74	22	184	22	30	50
CEG35390	1086	818	808	1094	1158	924	40	21	14	25	60	53	40	30	37	29	10	17	29	94	10	24	21	33	93	60	98	958	237	743	1642	1877	940	1138	1854	1974	1209	1047	1289	799	865	1485	770	778	628	738	597	831
CEG35391	4396	4808	6371	4314	5822	5818	251	245	406	2	36	46	13	10	23	12	17	17	30	39	11	20	5	11	62	14	34	1506	287	1160	1443	1450	630	321	614	573	463	366	362	376	341	663	604	1220	764	1482	1238	2533
CEG35392	8709	10934	12854	7684	9770	10664	5	18	15	11	39	19	17	21	39	71	35	88	98	199	3	37	29	44	188	105	124	5106	1198	4604	3897	4459	2371	1822	3597	2859	2327	1935	2110	3166	2387	4472	4414	7456	3357	8795	7017	14100
CEG35393	1763	1924	2436	1627	2168	2350	5	21	12	8	35	22	3	11	8	9	9	13	4	15	2	5	3	1	1	0	4	172	23	176	343	453	206	241	430	432	331	353	369	421	317	514	2132	3595	452	3937	3677	3986
CEG35394	1	0	4	0	0	3	0	0	0	0	0	0	0	0	0	0	0	0	0	0	0	0	0	0	0	0	0	0	0	4	1	0	0	0	3	3	0	0	0	0	4	0	3	1	2	8	2	4
CEG35395	28	62	47	63	48	59	13	3	1	6	4	1	0	3	0	0	0	0	0	1	0	0	1	9	14	16	11	41	7	49	46	70	46	26	45	35	22	17	15	20	18	34	4	13	29	14	29	21
CEG35396	218	167	177	165	191	224	3	8	0	2	6	4	1	0	2	0	2	0	1	1	0	0	2	1	5	1	2	79	23	97	180	331	127	155	199	261	231	242	225	321	205	310	815	1279	191	1090	975	1194
CEG35400	1	0	0	1	2	2	2	0	0	0	0	0	0	6	0	5	0	1	7	9	2	0	0	2	0	0	0	0	0	0	2	0	0	0	0	1	0	0	0	0	0	0	0	0	0	0	1	2
CEG35401	1004	681	540	905	722	638	36	34	89	0	9	6	3	5	7	0	0	0	17	20	2	12	13	18	73	24	26	39	9	35	132	151	62	36	101	107	92	91	77	179	126	83	354	786	133	516	362	613
CEG35402	8	8	25	7	12	19	0	0	0	0	0	0	0	0	0	0	0	0	0	0	0	0	0	0	0	0	0	0	0	2	2	7	1	2	7	6	4	11	5	4	0	6	8	27	7	22	16	38
CEG35403	131	149	150	172	206	233	0	0	0	0	0	2	0	0	3	0	0	2	0	3	0	0	0	3	6	0	0	42	30	84	110	133	60	86	82	154	122	124	127	108	67	143	222	443	82	559	492	811
CEG35404	2571	2288	3408	3037	4228	4060	36	67	72	12	55	26	23	17	23	40	5	29	69	106	63	47	62	109	321	187	264	1554	318	1452	1528	1583	1174	768	1211	1225	705	518	694	645	664	812	560	1332	1183	1447	1119	2102
CEG35405	803	652	536	874	773	527	9	0	6	2	29	7	18	9	19	10	10	14	28	37	12	8	16	3	75	42	68	528	141	425	690	864	417	444	660	838	574	536	646	502	545	763	561	798	239	685	541	988
CEG35406	296	252	166	231	254	220	9	4	12	8	15	27	9	9	14	12	11	17	19	43	13	12	1	8	27	2	21	202	50	210	357	305	150	203	282	346	114	113	179	93	191	285	122	94	169	70	82	125
CEG35407	5	0	0	0	0	1	0	0	0	0	0	0	0	0	0	0	0	0	0	0	0	0	0	0	0	0	0	0	0	0	2	0	0	0	0	0	0	1	3	4	0	0	6	4	0	3	1	5
CEG35408	690	626	661	580	788	766	14	11	38	0	18	9	10	2	3	1	0	7	9	22	6	2	11	4	48	6	23	331	86	330	488	674	330	372	671	825	552	554	613	612	484	774	906	1418	291	1413	1366	1837
CEG35409	230	286	240	280	317	231	9	2	18	0	2	8	0	0	5	5	2	0	12	2	17	0	0	8	16	2	15	94	32	108	176	186	118	116	219	166	92	72	92	115	89	168	166	129	100	207	189	208
CEG35410	6063	7380	8176	5106	7266	7988	56	67	81	5	43	41	24	20	23	33	7	27	24	17	9	21	12	33	75	36	66	700	153	647	1071	1255	794	611	1217	1294	787	731	990	1031	728	1568	4488	6641	1202	9482	6937	6384
CEG35414	60	101	94	106	126	141	0	0	0	0	0	0	0	0	0	0	0	0	0	0	0	0	0	0	0	0	0	0	0	0	0	0	0	0	6	0	2	1	1	6	1	1	3	36	7	19	91	75
CEG35415	337	465	511	372	482	553	0	0	0	0	0	0	0	0	0	0	0	0	0	1	0	6	0	0	0	5	1	375	73	356	908	1046	460	906	1047	1630	1093	1124	1199	708	670	1169	152	123	195	124	105	130
CEG35416	90	69	115	149	200	169	4	1	17	0	0	4	2	0	0	17	3	28	126	199	36	125	92	124	879	444	764	6046	1566	6250	9584	10599	5284	7055	11997	12880	7192	6516	7927	4981	6083	8136	1712	1496	2831	1488	2621	2829
CEG35417	742	665	787	915	1027	852	8	39	26	5	8	9	10	8	3	5	4	20	28	22	10	2	24	24	39	34	47	271	87	251	559	616	264	398	616	765	425	488	525	309	355	662	563	744	200	894	715	906
CEG35418	141	139	139	150	212	160	2	14	5	0	6	9	8	10	2	13	0	14	16	19	1	8	5	6	30	11	19	188	82	206	294	289	143	140	319	270	80	63	61	37	119	118	48	36	111	25	61	43
CEG35419	629	839	1108	671	1033	1248	19	45	71	24	58	42	30	20	51	24	22	56	55	73	20	45	29	71	303	149	206	984	128	800	1004	1115	695	388	673	622	356	206	271	516	356	469	551	799	1064	769	957	957
CEG35422	948	1062	1376	1235	1583	1533	19	14	9	43	83	31	69	59	96	90	52	82	68	118	25	29	29	57	142	97	139	1231	314	1188	1940	2388	1188	1373	2819	2358	1539	1309	1486	1317	1274	2124	1093	1331	916	1317	1517	1636
CEG35423	706	691	568	615	691	575	1	0	3	1	7	7	2	0	0	10	0	7	13	39	21	3	17	12	49	40	50	339	75	359	380	452	284	188	486	490	276	202	287	186	212	356	317	393	224	338	384	617
CEG35424	421	394	325	343	317	277	0	0	0	0	0	0	0	0	0	0	0	0	6	3	3	2	2	9	34	11	18	162	53	178	209	162	100	58	168	161	92	72	97	52	49	111	27	25	38	6	18	59
CEG35425	1608	1583	2649	1742	2499	2826	11	27	57	31	73	57	49	45	51	38	9	49	128	158	58	68	60	147	520	206	418	2769	536	2643	3112	3588	2145	1796	3504	3561	2180	1784	2045	1856	1941	2862	1816	2343	2213	2683	3164	3121
CEG35427	87	77	65	147	138	113	0	0	0	0	0	0	1	0	0	0	0	0	0	3	0	0	0	0	0	3	1	12	5	15	30	36	18	10	70	60	42	23	60	82	34	110	13	35	18	30	23	45
CEG35428	17	15	14	19	25	17	0	0	0	0	0	0	0	0	1	0	0	0	0	0	0	0	0	0	0	0	0	9	1	8	22	12	7	7	2	19	22	18	24	15	13	50	13	18	3	9	15	13
CEG35429	497	639	698	498	804	885	6	14	14	1	0	6	1	3	2	0	0	0	7	9	0	1	1	5	48	6	43	104	16	158	200	368	182	134	311	302	225	174	263	125	107	180	329	637	110	1116	917	802
CEG35430	735	1015	1118	1442	1732	1463	1	9	16	22	37	51	19	9	5	11	2	1	10	9	5	5	6	2	25	16	19	120	48	122	229	342	212	174	186	228	122	112	154	1136	412	681	790	3605	476	4139	4134	7485
CEG35431	684	674	946	1195	1247	1156	0	0	0	3	7	13	0	1	2	18	1	20	5	27	1	10	10	10	23	4	7	79	12	105	127	178	43	53	113	43	79	53	70	160	97	164	102	459	165	304	346	800
CEG35432	65	59	101	48	116	128	2	7	2	0	6	1	10	2	2	9	0	6	28	35	8	33	12	35	250	98	230	1122	284	1279	1995	2390	993	1247	2359	2314	1693	1472	1839	1191	1335	1676	415	512	482	487	679	961
CEG35435	18	11	22	22	34	28	11	2	13	28	103	41	50	43	67	10	5	9	32	31	9	6	2	10	3	2	3	1	0	0	3	14	1	0	0	2	9	0	2	8	15	8	436	186	96	27	139	18
CEG35439	1024	834	1587	932	1303	1529	12	25	45	23	65	70	13	9	49	17	0	8	8	20	1	3	8	4	23	23	17	375	112	396	478	643	357	472	675	481	719	541	579	620	432	615	2084	2554	494	3193	2426	1906
CEG35440	1581	1747	2250	1643	2137	2275	10	17	62	16	40	38	14	10	10	9	5	10	22	20	3	4	22	22	68	44	53	394	98	477	656	702	318	307	570	665	298	319	359	227	291	543	158	186	308	251	221	215
CEG35441	92	93	162	113	143	145	4	9	17	0	9	9	1	0	2	4	3	3	6	14	2	3	9	12	35	25	16	203	56	215	292	321	199	121	298	254	196	146	164	115	133	267	149	139	111	149	140	141
CEG35442	142	145	188	130	173	204	7	20	31	22	55	36	35	17	46	18	21	29	31	46	6	19	10	25	53	43	48	443	98	384	566	703	294	413	574	665	496	479	517	490	441	826	733	971	430	899	1022	952
CEG35443	6	8	10	13	14	4	53	102	169	17	53	65	24	42	31	27	3	8	65	58	32	3	2	8	8	0	0	2	0	0	5	3	1	8	1	0	0	0	0	4	3	0	1	18	9	11	19	12
CEG35444	863	828	620	704	582	594	6	4	8	6	9	10	0	1	4	15	0	21	44	68	18	16	34	29	88	63	97	487	153	339	637	961	520	299	386	461	376	325	292	167	248	255	179	209	164	254	271	310
CEG35445	18313	12782	16422	24936	27397	21214	32	121	126	14	46	50	20	26	34	42	15	42	85	99	36	42	60	56	424	176	375	1883	491	2419	3397	4124	2304	2172	3624	5022	3291	2753	3455	2647	2587	3644	7799	15037	1707	16206	11978	15094
CEG35448	432	462	642	558	733	699	7	13	23	13	27	16	10	5	6	9	13	6	24	22	2	8	10	8	86	37	63	353	66	410	495	549	368	305	792	706	435	388	456	371	412	616	779	1147	360	1257	1126	1308
CEG35449	372	535	624	537	667	633	15	13	12	10	21	31	25	15	18	19	11	20	41	42	15	54	35	48	151	86	153	1005	222	848	1277	1577	882	923	1436	1640	1054	999	1127	964	864	1609	994	1305	756	1221	1243	1698
CEG35450	5040	5206	8342	5010	6705	7937	172	365	675	189	541	422	300	182	320	356	139	546	1185	1696	674	1094	1129	1856	6356	2981	4856	22850	7162	20311	21742	25202	13013	10467	13541	15057	10655	7337	9830	8060	9843	11097	6575	5603	12789	12082	12024	9905
CEG35451	69	35	49	29	56	32	0	0	0	0	0	0	1	0	1	0	0	0	0	10	1	3	1	6	25	7	13	93	20	69	190	154	89	47	150	164	94	53	74	50	59	109	12	12	55	13	22	40
CEG35452	315	284	257	313	347	310	25	48	125	25	56	46	21	17	30	9	0	30	25	39	17	35	19	61	146	109	156	570	85	499	579	591	425	266	308	359	204	80	151	222	227	235	117	150	372	82	148	310
CEG35453	613	706	853	580	790	911	16	13	32	18	9	17	18	4	4	14	9	18	30	21	19	3	11	28	65	53	68	565	67	469	664	935	467	410	957	843	575	485	611	468	426	842	1105	1569	559	1923	1979	1714
CEG35454	273	310	409	324	367	345	14	9	9	6	8	2	5	2	2	0	4	17	5	13	11	11	6	20	33	16	30	165	52	147	180	329	115	121	183	220	154	149	180	220	183	308	255	312	257	405	460	321
CEG35455	70	247	96	73	94	114	7	1	0	0	3	0	1	2	0	2	0	0	1	2	0	0	0	4	3	1	4	26	1	19	49	50	52	29	102	88	45	48	64	85	41	68	363	708	83	998	804	787
CEG35458	87	74	122	101	120	155	15	26	75	14	33	7	19	9	19	7	1	8	33	21	2	17	2	22	47	32	53	109	53	199	221	300	159	221	321	273	268	204	181	356	215	357	130	270	194	246	342	475
CEG35459	204	259	389	292	386	490	39	103	153	22	97	37	32	32	31	20	13	11	42	53	7	17	17	30	42	31	59	332	85	320	384	461	297	197	401	263	200	99	125	302	190	307	284	390	360	330	402	452
CEG35461	408	516	421	420	444	444	13	0	35	13	89	54	13	17	28	19	4	31	42	47	9	14	19	37	84	57	72	543	123	499	1025	1172	696	583	877	1076	794	583	672	695	664	1177	717	895	429	817	826	1037
CEG35462	403	449	322	501	538	389	5	13	14	0	5	3	9	8	22	65	22	84	516	576	164	295	530	977	432	226	343	1742	523	1838	2839	3567	1711	1945	3702	3709	2173	1416	1865	1228	2458	1924	246	63	911	25	57	57
CEG35463	520	439	548	537	612	549	16	11	15	14	28	28	11	6	16	26	3	19	31	41	2	9	15	23	88	41	73	430	85	345	479	455	311	239	450	389	144	122	128	94	169	203	93	87	205	91	112	189
CEG35464	105	131	152	366	477	363	28	25	66	34	64	63	44	20	34	13	2	46	48	56	32	40	50	91	147	109	167	893	158	899	874	700	558	360	566	480	348	113	161	391	361	405	308	263	614	222	307	421
CEG35465	484	502	326	404	304	315	11	40	52	9	40	22	30	18	40	34	7	16	15	48	27	17	62	59	70	33	74	520	131	372	430	493	338	235	399	406	283	155	154	215	232	286	139	101	272	96	126	192
CEG35466	71	58	98	135	147	140	8	10	26	0	3	2	5	0	3	2	5	0	18	4	5	4	7	8	41	16	17	167	27	230	371	369	200	226	332	415	271	241	247	240	212	335	266	476	120	330	383	464
CEG35471	102	172	206	222	342	330	4	1	28	2	3	0	10	7	14	7	0	3	3	8	9	6	7	18	32	16	17	168	14	112	181	169	135	122	151	139	140	65	74	131	104	139	118	136	106	138	161	147
CEG35472	6887	5095	5337	8538	8737	6132	110	334	262	3	9	16	12	23	3	4	3	1	2	5	2	0	1	5	7	5	16	208	26	211	255	386	208	250	452	422	387	334	392	412	281	441	1227	2593	321	2329	2006	3370
CEG35473	1527	2022	2240	1542	1910	2214	75	28	102	120	472	299	109	106	156	77	45	134	83	194	41	42	69	95	327	142	223	2780	595	2710	3709	5445	3415	2650	5269	4324	3540	2708	2831	4368	3229	7006	4273	4619	4102	5099	5516	4213
CEG35474	1321	1743	1960	1294	2089	2117	59	20	69	76	153	136	53	25	104	56	26	63	33	138	33	27	48	69	265	122	161	2186	504	2206	3149	3762	2549	2033	3728	3576	2997	2032	2329	3393	2376	5229	4012	4739	2538	5096	5276	4589
CEG35475	1063	1169	1169	1010	1258	1335	18	19	26	18	45	76	33	12	19	17	5	20	53	101	18	16	28	48	238	68	137	1540	331	1449	1854	2202	1533	1229	2095	2065	2081	1379	1636	2032	1407	2838	2771	3521	1440	3362	3507	3098
CEG35476	26	44	21	37	39	53	6	8	13	13	10	3	7	3	10	6	7	5	6	12	14	1	5	9	47	16	13	331	66	266	430	569	389	181	409	381	251	164	193	438	322	544	205	206	283	136	176	268
CEG35477	39	46	37	64	47	74	4	2	2	2	16	1	5	0	1	2	1	1	0	5	0	0	0	0	16	5	8	45	17	96	1275	1994	942	452	1487	1296	378	428	595	1175	848	1824	141	185	225	67	71	131
CEG35479	45	53	42	128	194	149	0	4	14	4	8	0	11	1	23	17	5	30	43	70	25	35	56	91	243	176	281	1803	368	1785	2001	3047	1429	1552	2325	2874	1853	1614	1989	1805	1567	2247	664	648	935	453	663	1253
CEG35480	553	535	836	829	1240	1349	27	29	95	5	22	2	16	19	21	16	7	5	21	21	6	3	9	15	53	39	52	524	94	406	499	866	431	286	521	483	292	260	299	503	337	595	346	521	398	525	610	1011
CEG35481	574	663	806	827	921	860	22	65	68	9	49	46	18	26	15	25	3	29	44	75	43	67	35	73	231	123	168	1082	227	795	1221	1175	772	473	744	774	536	417	477	475	509	773	269	231	552	283	323	258
CEG35482	18	18	21	14	28	8	0	0	3	0	3	4	0	3	0	0	0	0	0	1	3	3	0	3	0	0	5	8	0	10	25	44	24	14	39	28	12	13	12	19	23	14	33	40	6	82	78	104
CEG35483	18	13	16	23	31	36	0	0	3	1	11	8	0	1	1	0	0	0	0	3	5	0	0	0	0	2	7	21	4	29	61	57	28	35	25	51	29	22	26	27	21	51	40	67	25	89	100	74
CEG35484	157	157	213	295	371	327	0	1	0	0	0	2	3	0	0	0	0	0	0	0	0	0	0	0	0	0	0	5	0	7	17	22	11	9	31	17	15	11	17	31	14	48	36	46	25	45	54	92
CEG35485	339	292	517	537	748	668	1	0	12	1	4	0	2	1	0	0	0	2	0	0	0	0	5	0	2	0	1	22	0	19	46	62	18	23	56	53	16	24	32	45	16	55	82	128	21	102	110	177
CEG35486	108	101	110	110	129	102	2	5	11	1	15	2	4	0	1	11	0	8	5	7	1	6	7	11	13	7	29	97	48	111	196	222	89	86	202	174	69	74	60	33	81	122	108	66	79	46	44	67
CEG35487	1513	1558	1915	1792	2109	1806	7	6	11	1	0	4	0	1	1	0	0	4	25	20	3	26	8	15	42	28	24	259	58	203	252	428	195	137	320	334	213	163	188	198	193	326	858	1061	210	1151	931	794
CEG35488	294	243	352	602	848	842	42	162	192	17	101	87	32	19	50	15	0	10	26	26	33	9	2	8	40	27	41	296	83	340	419	532	258	278	569	428	294	233	277	360	426	568	373	603	250	491	522	879
CEG35489	663	495	495	678	568	428	2	0	6	2	2	0	1	2	9	6	6	6	13	38	11	17	13	22	93	26	81	295	99	313	359	534	263	187	344	440	302	194	224	164	185	267	125	119	120	111	73	143
CEG35490	307	245	279	367	406	291	2	0	0	0	0	0	0	0	2	0	0	3	7	3	1	0	3	8	11	4	12	48	14	33	49	100	62	51	98	102	59	76	46	36	59	94	27	21	27	18	23	30
CEG35491	2103	2003	3280	2655	3406	3723	11	13	28	3	17	28	2	10	16	8	2	22	9	15	2	8	0	12	57	17	36	251	45	259	359	401	230	241	509	451	237	188	174	214	204	345	363	396	300	349	391	464
CEG35492	133	190	148	193	220	148	7	27	6	5	9	5	4	5	9	7	5	10	9	12	1	4	0	13	40	17	32	143	41	132	179	231	147	98	138	179	86	67	74	73	61	85	67	50	66	33	36	104
CEG35493	5	1	9	11	12	4	9	5	21	0	32	22	12	27	23	13	4	2	3	1	0	0	1	0	0	1	0	4	2	5	7	6	0	0	10	9	3	6	5	6	8	16	5	2	4	10	7	17
CEG35495	308	379	503	315	417	508	15	23	31	18	36	17	9	28	27	17	3	16	35	47	21	39	30	53	176	76	188	764	167	723	1009	1292	720	572	1232	1104	801	656	738	779	693	1057	1683	2019	933	3033	2620	2205
CEG35496	3081	3127	3600	4111	4868	3780	35	31	52	0	8	4	0	2	14	7	10	11	10	28	0	6	10	18	51	28	31	614	146	507	1001	1023	595	461	894	1050	723	567	745	1008	766	1409	1127	1653	594	1757	1551	1830
CEG35497	766	804	716	736	788	766	75	43	74	16	14	13	6	9	4	6	0	2	32	52	7	20	23	32	93	64	127	1158	368	906	1988	2323	1231	1029	1698	1974	1200	1015	1039	1181	1111	1942	592	630	711	663	539	765
CEG35498	3002	3821	4357	3611	4253	4206	52	129	185	12	39	20	13	28	29	30	12	25	64	78	26	49	43	81	228	114	187	1182	271	1098	1628	2272	1131	1025	1727	1722	1368	1214	1273	1666	1396	2307	2062	3078	1324	3716	3493	3606
CEG35499	1878	2284	2507	1991	2646	2716	2	1	16	0	13	0	8	25	12	39	8	69	69	125	4	19	15	11	99	55	114	1205	328	1254	1405	1769	961	814	1963	1886	1166	1071	1183	1084	1054	1838	2076	3205	876	4387	3878	4708
CEG35500	1079	838	1387	868	1265	1345	13	7	25	2	9	5	25	10	9	8	16	16	51	39	2	2	8	27	109	56	104	588	121	650	737	1067	515	323	810	636	530	370	538	446	518	797	350	360	299	397	463	843
CEG35501	74	49	74	38	70	71	0	6	6	2	0	1	0	0	0	0	0	1	1	0	0	0	0	0	0	1	2	4	4	7	18	5	12	11	11	25	20	8	11	3	2	29	8	12	15	21	10	12
CEG35502	887	932	1422	1088	1550	1576	40	68	61	6	40	20	12	3	10	6	9	5	14	14	0	7	9	16	38	19	29	198	44	195	388	523	273	211	364	371	242	201	233	116	147	302	217	404	158	503	392	454
CEG35503	28	26	17	41	69	57	0	0	0	0	0	0	1	0	0	0	0	0	5	1	0	1	0	4	11	9	9	105	20	112	199	129	94	53	175	111	61	44	50	18	42	39	9	10	40	0	6	18
CEG35504	120	111	130	124	172	143	0	2	0	0	0	12	3	1	10	0	0	1	2	5	0	1	2	4	10	5	7	51	16	27	31	83	40	29	61	63	20	20	22	50	39	60	15	30	36	25	33	51
CEG35505	656	701	648	765	824	712	1	33	47	20	34	23	17	21	12	13	2	12	12	24	2	9	13	13	63	17	22	323	101	256	481	624	394	231	392	427	287	204	186	861	638	741	493	565	467	487	508	652
CEG35506	496	493	730	522	759	764	18	29	44	15	60	44	28	25	73	16	7	20	40	77	25	32	48	61	213	106	208	912	264	925	1438	1901	1101	1065	2053	1940	1026	841	932	901	872	1323	1200	2042	819	2046	2079	1987
CEG35507	77	69	61	48	61	42	0	5	0	0	0	0	0	5	0	0	0	0	0	4	0	2	1	1	5	2	6	98	42	109	149	235	111	137	233	165	130	137	142	76	99	163	116	147	41	131	154	267
CEG35508	0	4	0	2	2	0	0	0	0	0	0	0	0	0	0	0	0	0	0	0	0	0	0	0	0	0	0	0	0	0	0	0	0	0	0	0	0	0	2	2	0	0	0	1	0	2	3	1
CEG35509	0	11	0	1	0	0	0	0	0	0	0	0	0	0	0	0	0	0	0	0	0	0	0	0	0	0	0	0	0	2	6	4	3	0	0	0	0	1	0	2	0	2	0	3	0	1	6	4
CEG35510	694	830	1146	748	1046	1163	28	12	50	10	31	37	19	22	25	7	7	19	20	19	10	6	7	40	78	33	63	370	68	336	308	386	238	253	401	412	118	105	139	48	125	173	55	73	148	52	83	113
CEG35511	1810	1987	2413	2445	3195	3098	0	1	18	7	9	6	1	5	10	6	1	0	4	4	0	0	3	1	0	3	4	56	17	78	89	89	54	46	97	99	60	82	81	122	88	151	383	687	70	720	599	873
CEG35512	1611	2190	1989	1727	2034	1915	14	22	31	11	14	13	4	0	5	1	8	3	14	28	1	6	11	4	60	23	39	306	58	390	453	510	246	315	557	541	437	297	418	406	337	505	1858	2582	515	2789	2577	2933
CEG35513	1578	1653	2673	1659	2348	2574	22	38	95	37	78	66	31	21	25	32	27	26	85	83	62	35	49	83	313	158	293	1093	217	1103	1005	1405	820	606	1079	1035	791	618	653	829	849	1165	1749	2398	780	3106	2955	2868
CEG35514	584	625	1056	770	1136	1249	25	55	133	18	18	5	10	16	36	9	4	15	13	26	5	12	12	25	76	36	84	246	83	310	477	572	330	317	558	556	348	297	401	290	302	426	801	1116	372	1339	1130	1279
CEG35515	1492	1505	1685	1973	2084	1607	13	40	84	20	22	18	24	11	12	7	2	10	18	24	1	16	19	27	46	22	46	305	94	356	501	544	339	351	745	867	590	564	619	549	539	1087	2618	2830	591	3012	2444	2619
CEG35516	451	482	464	562	660	510	8	12	15	10	27	12	25	16	3	1	4	8	13	15	4	1	2	14	54	19	21	245	54	248	326	494	276	283	334	492	266	236	298	295	273	377	568	685	231	782	543	868
CEG35517	122	99	100	93	109	122	25	40	68	19	45	44	28	18	17	25	4	25	85	118	65	55	55	85	419	236	374	931	303	1278	1790	2824	1390	1745	3249	3405	2516	2042	2540	1498	1594	1898	388	518	607	448	712	884
CEG35518	30	29	24	43	37	33	42	50	143	18	39	24	15	9	11	2	2	13	28	23	12	15	9	19	60	38	75	513	102	437	642	797	493	548	906	958	551	495	542	384	466	523	236	245	202	207	361	319
CEG35519	52	42	25	47	40	34	18	33	90	15	14	5	11	3	10	15	0	13	16	65	17	10	28	6	106	52	55	568	192	520	664	754	354	286	421	384	210	96	112	121	172	187	59	45	195	47	53	131
CEG35520	96	117	105	137	128	105	361	700	1109	182	213	107	333	173	187	58	29	90	250	366	107	75	119	181	307	155	343	1525	564	1808	1745	1638	1026	635	1345	1085	500	229	360	283	536	559	283	140	720	128	203	108
CEG35521	2154	2238	3328	2066	2670	2921	42	18	63	7	13	15	4	6	1	11	0	3	17	46	11	10	15	18	66	22	56	782	181	842	1211	1780	876	1093	1680	2225	2151	2004	2595	2937	1909	3751	8506	11887	2539	14505	14060	10112
CEG35522	930	875	910	1321	1418	1134	16	26	30	17	26	20	11	15	6	2	0	12	23	80	25	10	12	42	92	76	73	716	174	792	1025	1167	640	535	839	1035	711	540	733	732	699	1149	1336	1572	631	1790	1649	1756
CEG35523	3097	3403	4959	3721	5087	5549	53	72	187	53	117	101	70	48	61	39	7	89	52	94	33	30	37	70	201	130	162	1498	280	1612	2061	3159	2017	1843	3438	3151	2197	2025	2350	3285	2299	4126	9636	10841	3228	10708	9315	7195
CEG35524	110	114	126	168	199	211	33	48	133	48	122	87	65	44	50	52	40	45	22	19	7	1	1	12	19	3	26	170	31	155	220	359	181	142	201	234	180	174	131	533	326	580	898	923	348	728	560	826
CEG35525	262	309	365	419	464	538	9	23	68	10	24	11	6	3	9	3	4	3	18	22	0	7	2	6	8	6	8	142	30	181	222	326	121	132	365	276	188	138	301	432	282	575	819	819	478	800	801	888
CEG35526	198	219	234	187	225	253	0	0	0	0	9	0	1	1	6	0	0	9	26	30	4	13	15	22	91	59	73	339	82	341	565	691	366	348	736	595	366	296	386	353	311	495	549	795	244	699	770	830
CEG35527	10048	8019	10792	11238	13148	11179	1	20	34	1	0	13	0	0	0	1	0	0	2	2	2	0	3	0	6	0	0	132	32	95	143	210	86	110	151	316	252	215	262	443	232	490	11958	14555	1269	20529	13803	10428
CEG35528	489	551	724	524	805	836	25	6	33	4	13	12	16	13	36	11	13	8	21	27	22	13	3	20	63	25	62	317	73	363	548	634	449	319	714	689	365	374	391	597	521	1003	871	1013	490	1875	1372	1226
CEG35529	373	437	521	350	487	454	1	4	6	2	2	4	5	0	2	4	0	2	20	25	9	5	8	14	44	16	49	308	72	354	501	559	275	344	697	769	370	307	354	183	280	485	233	534	172	592	520	811
CEG35530	1110	532	781	1129	1098	884	0	2	11	0	0	1	0	0	1	0	2	0	0	2	0	2	0	5	7	0	1	47	5	49	158	137	40	37	97	108	73	78	80	56	63	125	164	181	46	223	152	289
CEG35531	1289	1118	1574	1447	1970	1914	0	1	0	0	1	1	2	2	1	2	0	2	10	8	2	2	2	5	41	22	31	403	108	540	575	799	397	456	905	848	531	516	569	430	441	891	1117	1355	446	1765	1728	1797
CEG35532	1598	823	931	1418	1212	1006	9	0	3	0	0	3	5	0	0	7	0	0	4	13	0	0	4	4	11	2	4	172	30	168	212	379	113	296	507	488	287	316	364	268	267	453	850	1013	198	1074	772	1006
CEG35534	967	943	1025	967	1023	869	0	3	0	0	0	2	0	0	3	6	0	0	4	10	6	1	4	2	22	13	16	273	83	299	416	590	295	314	784	741	410	397	494	425	289	662	1030	1787	311	1828	2154	2523
CEG35535	2014	2298	3075	1971	2656	2815	26	42	30	11	27	32	17	8	7	5	0	18	12	27	15	17	13	14	102	43	81	552	120	486	658	860	374	435	880	755	373	363	408	415	460	692	1889	2738	674	3541	2896	3168
CEG35537	252	339	399	292	357	405	3	7	29	7	2	3	8	6	10	18	5	8	75	123	53	39	55	101	424	201	379	1644	445	1817	2230	2738	1438	1416	2777	2526	1275	1192	1360	790	1117	1415	462	460	796	742	851	787
CEG35538	3179	3393	4767	3689	5027	4954	7	6	56	38	105	78	62	42	68	41	29	78	93	140	21	25	41	47	211	124	205	2259	522	2229	2851	3266	1793	1960	3224	3434	2463	2183	2426	2249	2006	3332	3339	5183	1800	5212	5121	6990
CEG35539	920	917	935	961	1078	922	0	3	7	1	6	0	4	2	15	5	1	17	22	20	7	15	16	21	83	43	71	431	146	442	712	775	363	326	630	546	375	231	254	189	248	314	500	533	172	641	507	542
CEG35540	269	332	340	285	412	500	4	8	16	11	38	20	34	8	20	5	6	14	8	11	6	10	8	11	45	20	67	385	108	350	557	702	396	400	678	708	404	439	444	533	494	838	763	963	458	1405	1099	927
CEG35541	725	807	935	848	1254	1364	7	15	23	0	14	11	7	7	10	10	7	23	40	37	8	19	20	26	140	93	139	902	241	999	1447	1744	932	804	1579	1537	1261	673	991	1207	858	1271	1042	2026	1361	1651	1984	2377
CEG35542	14	43	40	20	16	16	3	0	0	0	0	0	0	0	0	0	0	0	0	1	0	0	0	0	0	0	1	0	0	5	12	11	3	0	0	1	1	0	2	4	0	15	16	5	0	9	25	25
CEG35545	87	30	40	74	71	69	0	3	8	2	5	7	0	0	0	0	1	0	4	1	1	3	0	0	7	9	7	28	8	48	58	101	26	51	79	116	55	38	70	33	53	53	54	114	18	100	79	160
CEG35546	878	1107	1369	1038	1185	1240	73	100	284	78	259	157	54	47	91	28	12	16	32	32	0	11	7	16	51	18	29	290	48	337	879	1023	543	438	995	675	571	397	504	761	518	957	1329	2179	647	2434	2222	2355
CEG35547	157	200	200	149	223	203	21	39	123	29	67	56	18	29	26	19	4	6	6	7	0	1	2	8	30	7	10	35	4	25	76	94	43	54	81	66	69	60	58	123	81	148	166	299	97	316	391	364
CEG35548	33	65	61	29	45	55	4	0	0	0	4	2	0	0	2	0	0	0	0	0	0	0	0	0	0	0	0	2	0	3	6	16	6	5	5	6	11	3	8	14	10	11	37	69	15	90	119	120
CEG35549	27	17	16	26	49	14	3	6	21	18	13	30	23	5	6	9	2	0	16	20	7	16	17	26	49	17	39	185	60	197	282	366	268	93	149	254	120	100	124	141	90	188	217	294	238	205	281	397
CEG35551	2420	3477	3176	2456	3548	3818	4	4	0	10	16	16	35	28	24	47	26	28	33	24	0	12	2	18	55	18	27	255	51	359	528	651	354	288	656	680	495	330	491	474	359	527	2037	3179	481	4797	3456	2747
CEG35552	173	155	170	303	291	210	3	16	12	4	12	14	4	6	7	9	7	4	20	33	0	19	14	15	37	16	43	180	29	156	298	438	233	186	402	341	245	189	175	354	270	406	253	398	279	287	308	454
CEG35553	32	36	17	39	23	9	5	18	16	55	53	19	11	26	33	14	9	9	8	9	0	4	10	9	42	21	13	90	44	112	129	285	92	27	34	36	136	91	82	1166	713	793	1956	1079	479	169	349	197
CEG35554	502	321	295	370	344	273	3	6	12	15	38	24	15	14	14	19	10	15	5	27	3	15	6	10	36	36	39	273	89	261	324	440	248	228	311	369	274	232	290	279	284	376	421	450	222	438	421	482
CEG35555	552	339	316	586	518	367	6	5	21	10	30	22	8	17	17	13	0	5	7	16	4	5	4	6	21	13	11	76	10	87	123	275	119	142	180	191	148	122	121	257	241	352	370	647	146	522	513	529
CEG35556	1050	989	1403	959	1331	1461	10	7	11	7	38	9	31	9	31	6	6	14	42	52	15	22	19	41	118	44	114	536	201	648	841	1032	591	593	1418	1275	624	634	771	679	687	1099	655	1097	469	1425	1465	1454
CEG35558	346	348	494	425	576	612	0	3	4	3	8	8	0	0	5	4	7	0	16	26	16	8	16	45	68	44	81	554	116	659	1012	1133	581	554	1335	1356	747	562	775	585	590	918	549	630	338	493	551	788
CEG35559	432	398	577	462	648	715	6	37	51	10	50	43	38	16	43	49	14	41	45	40	11	10	19	24	61	39	70	506	151	518	578	778	472	547	1170	1084	665	631	805	951	728	1512	3518	3173	1166	3417	3126	2700
CEG35560	823	850	896	1003	1027	1036	5	23	29	9	35	19	18	9	26	20	5	20	13	37	3	7	18	9	39	11	44	384	86	306	347	581	319	393	485	554	382	425	381	547	420	754	1098	1118	470	1181	1182	916
CEG35561	1123	1488	1674	1221	1656	1599	6	12	20	1	16	20	2	7	5	38	12	59	43	50	18	9	6	14	53	7	19	405	87	475	859	1140	532	819	1399	1725	1219	1000	1202	1139	822	1575	3500	5143	940	6367	5535	5361
CEG35562	51	63	52	58	80	62	5	16	35	10	5	14	0	7	2	7	2	5	9	20	4	3	6	0	24	4	7	144	21	139	214	282	113	89	208	154	25	63	83	49	77	80	32	26	86	20	30	61
CEG35563	36	26	31	23	38	40	0	0	3	0	0	0	0	0	0	3	3	0	0	1	0	0	3	7	7	2	10	103	17	79	177	234	117	106	140	157	91	69	102	76	83	86	37	29	93	36	32	35
CEG35564	268	250	239	183	212	179	0	4	1	1	0	0	0	0	0	0	0	0	5	4	0	0	1	0	0	2	3	33	0	41	64	115	41	37	52	67	25	29	39	40	33	50	48	57	16	62	61	116
CEG35565	461	375	322	444	369	345	3	0	5	0	0	0	0	0	0	0	0	0	7	2	0	0	6	0	1	0	0	30	6	24	57	82	24	65	81	65	51	21	48	58	39	75	282	356	45	467	301	453
CEG35566	3	0	1	6	2	0	19	24	23	0	1	7	0	3	1	5	0	0	12	24	34	0	19	6	65	41	83	335	80	238	363	236	129	31	34	45	23	9	10	27	40	47	23	3	182	1	0	1
CEG35567	1262	1287	978	991	921	879	0	0	5	4	1	3	10	5	3	14	0	11	30	46	7	9	6	37	36	33	35	79	31	101	246	333	208	125	227	225	117	75	101	89	133	144	146	306	96	281	313	825
CEG35569	26	18	18	33	43	21	6	26	26	10	22	11	9	8	17	81	18	166	97	199	112	77	134	207	188	63	91	9	2	11	300	481	46	389	1608	984	170	190	150	630	435	644	217	176	329	211	167	225
CEG35571	0	0	0	0	0	0	0	0	0	0	0	0	0	0	0	0	0	0	0	0	0	0	0	0	0	0	0	0	0	0	0	0	0	0	0	1	0	0	0	0	0	0	2	4	0	14	7	4
CEG35575	15	23	7	9	17	18	0	0	0	0	0	0	0	0	0	0	0	0	0	0	0	0	0	0	0	0	0	4	0	2	5	2	0	3	3	5	2	6	7	0	5	4	3	1	0	5	2	11
CEG35576	438	482	458	499	555	514	0	2	3	0	0	0	0	2	0	0	0	0	0	1	0	4	1	0	11	0	0	39	21	44	87	60	30	39	89	66	39	35	45	30	45	83	116	111	23	173	237	203
CEG35577	461	434	747	512	731	881	0	12	8	0	0	2	0	0	1	0	0	0	0	0	0	0	1	1	0	1	0	40	7	52	94	103	31	34	71	82	37	32	47	43	55	75	117	173	52	315	317	305
CEG35578	93	56	77	38	29	38	0	0	0	0	0	0	0	0	0	0	0	0	0	0	0	0	0	0	0	0	0	2	0	1	10	8	2	0	1	1	2	3	5	3	6	2	18	22	17	23	26	18
CEG35579	3	2	5	5	0	0	0	0	0	0	0	0	0	0	0	0	0	0	0	0	0	0	0	0	0	0	0	0	0	0	0	0	0	0	0	0	0	1	0	3	5	1	5	3	0	0	0	12
CEG35581	70	50	61	54	48	33	0	2	13	0	0	0	0	0	0	1	0	0	0	0	0	0	0	0	0	0	0	0	0	2	1	7	5	0	1	0	5	0	0	5	3	4	7	11	12	13	12	23
CEG35582	120	94	82	128	117	87	0	0	0	0	0	0	0	0	1	4	0	3	7	10	0	6	5	0	10	1	7	100	16	94	125	206	93	100	233	189	95	80	107	106	88	143	60	134	85	119	180	277
CEG35583	96	74	134	106	128	128	20	44	99	9	23	7	12	30	13	6	0	21	15	23	8	11	13	28	52	37	50	355	136	329	446	599	366	354	531	587	439	383	380	408	377	558	556	728	342	724	932	696
CEG35584	1126	1397	1275	1343	1427	1292	15	36	19	2	18	32	31	12	18	15	8	6	18	21	2	9	19	17	38	42	35	319	61	285	484	694	390	399	637	699	673	568	581	668	613	843	1723	2280	498	2065	1889	2055
CEG35585	1072	1010	1658	1081	1632	1691	2	18	27	7	26	2	16	21	26	27	8	29	36	74	24	23	37	40	209	92	178	1006	269	924	1306	1407	773	733	1365	1773	1034	956	1064	731	741	1304	886	1321	562	1502	1644	1539
CEG35586	216	213	177	160	156	143	11	29	16	4	29	11	9	7	7	13	2	22	15	78	29	25	38	35	96	67	105	530	131	467	662	950	515	361	436	680	541	447	525	399	425	603	411	430	338	524	584	435
CEG35587	1148	1191	1470	1566	2089	1886	6	6	8	11	5	2	0	7	15	7	1	10	8	7	0	1	3	5	8	7	10	171	64	223	255	310	181	229	355	357	271	175	318	351	257	483	14143	18921	1600	25663	17474	14929
CEG35592	0	0	0	0	0	0	0	0	0	0	0	0	0	0	0	0	0	0	0	0	0	0	0	0	0	0	0	3	0	0	0	0	0	0	0	0	0	0	0	0	1	0	0	4	2	0	0	2
CEG35594	24	48	32	24	32	21	0	0	0	6	35	8	5	1	10	1	0	2	0	0	0	0	0	0	0	0	0	0	0	0	4	0	0	0	0	0	0	0	0	2	0	2	34	33	3	20	18	24
CEG35595	361	286	275	331	279	289	172	358	520	3053	12534	5914	5237	4999	5408	3143	1046	2182	50	130	17	2	5	0	2	0	0	20	1	6	163	203	80	41	106	101	83	52	97	32	23	41	37	33	25	17	9	24
CEG35596	181	173	140	246	230	177	5	9	6	0	3	1	2	0	0	6	0	2	10	9	10	0	9	10	21	8	34	199	34	160	280	286	183	138	235	196	86	53	87	80	86	142	41	24	176	24	31	199
CEG35597	199	210	266	245	290	358	45	113	173	28	64	91	35	23	42	10	19	17	19	54	16	23	25	41	138	88	122	411	103	423	474	650	473	324	538	508	237	170	242	95	220	277	70	63	270	114	101	484
CEG35598	182	140	89	153	108	103	9	0	7	4	10	13	19	7	8	30	5	7	22	18	6	8	25	22	82	24	19	398	103	195	665	751	363	303	225	484	356	264	302	181	261	335	63	26	232	27	27	40
CEG35599	1011	908	1260	1630	1892	1290	22	33	48	17	25	12	13	14	17	18	17	11	6	21	0	6	11	23	28	21	51	469	94	576	680	900	401	442	940	1086	658	623	705	597	582	1055	837	983	320	926	855	979
CEG35601	1731	1779	2903	1600	2178	2316	9	38	36	2	31	19	17	6	23	8	0	6	28	29	3	9	27	54	39	26	33	76	18	93	199	212	113	144	355	292	89	67	110	103	132	158	1811	1158	329	2333	2373	1225
CEG35602	249	218	306	256	354	340	9	7	10	108	177	149	9	17	21	85	33	48	38	66	34	4	17	73	0	0	0	8	0	9	37	32	4	16	33	47	30	28	47	91	68	96	459	517	47	443	612	356
CEG35603	84	109	120	124	128	99	4	0	2	0	4	0	5	1	21	10	2	5	9	12	9	12	2	15	26	12	23	179	55	177	323	338	156	158	452	356	189	140	307	197	182	307	324	405	141	418	530	469
CEG35604	110	108	156	98	153	139	6	5	2	1	5	0	0	3	0	2	0	0	12	24	5	1	11	22	85	28	66	549	170	532	1043	1140	576	519	1068	1024	575	459	574	368	434	616	235	283	244	298	312	481
CEG35605	770	712	1028	924	1217	1237	71	93	179	8	25	25	32	13	29	13	4	39	35	22	13	12	25	45	94	49	79	774	126	648	698	910	505	422	684	721	425	315	413	457	415	712	1571	2178	570	3379	2376	1809
CEG35606	1993	1404	1126	1551	1350	1116	7	0	1	0	1	0	1	1	5	2	0	2	0	4	0	0	1	0	0	0	1	22	18	29	33	44	9	35	72	66	31	36	15	9	16	31	71	183	31	187	121	271
CEG35607	203	202	162	193	169	168	10	3	4	4	20	27	12	19	15	17	23	10	28	29	11	12	8	18	93	48	87	645	178	634	744	1078	712	760	1510	1327	967	830	903	1009	931	1571	2442	2703	991	3262	3515	2102
CEG35608	0	2	0	0	5	0	0	0	0	0	0	0	0	0	0	0	0	0	0	0	0	0	0	0	0	0	0	3	0	0	0	0	1	0	3	1	5	1	2	0	0	0	0	6	0	6	3	5
CEG35611	207	241	277	310	389	392	3	15	18	0	7	0	5	3	4	5	2	19	5	11	1	10	4	8	37	24	30	174	40	140	213	242	147	155	227	197	138	124	121	130	129	208	152	250	129	297	298	371
CEG35612	57	104	102	137	167	133	2	2	14	27	27	16	26	22	11	14	0	20	41	65	27	36	41	27	113	58	91	210	91	250	358	498	236	203	325	331	157	112	136	121	156	200	108	105	209	140	164	183
CEG35614	1	0	3	3	2	0	1	9	18	20	82	45	27	38	42	21	14	19	4	26	9	6	21	17	25	14	7	3	5	5	0	25	5	20	5	1	31	4	5	10	34	16	536	296	36	165	221	92
CEG35615	4	1	2	2	2	0	0	0	0	0	0	0	0	0	0	0	0	0	0	0	0	0	0	0	0	0	0	6	0	8	6	9	2	1	8	9	4	7	8	10	4	3	13	9	0	10	5	13
CEG35617	1763	957	1231	1613	1592	1328	1	4	3	0	0	0	0	0	1	1	3	0	8	81	4	20	7	19	91	44	119	1696	504	2205	3347	3970	1831	2371	4320	5347	3137	2720	3578	2207	2490	3412	1517	2240	724	1637	2003	4174
CEG35618	236	79	120	217	189	135	8	3	0	4	2	3	1	2	2	2	0	2	1	13	2	0	4	3	18	10	4	55	11	27	36	101	45	37	107	95	25	53	48	59	52	61	155	197	30	179	118	206
CEG35619	306	285	424	476	648	627	8	3	14	2	1	11	4	2	0	6	0	5	28	18	14	12	12	18	58	43	75	227	47	238	405	523	256	239	445	553	340	294	370	297	267	433	211	260	182	251	345	449
CEG35620	23	13	34	23	54	55	0	9	0	1	3	4	2	2	0	0	0	0	0	1	0	0	0	3	18	5	14	108	46	127	252	133	93	93	111	86	31	29	18	30	50	61	18	2	96	3	3	12
CEG35624	46	26	35	32	21	19	0	0	0	0	0	0	0	0	0	0	0	0	0	0	0	0	0	0	0	0	0	0	0	0	0	0	0	0	0	2	0	0	2	4	0	0	3	2	0	5	6	8
CEG35626	4	1	9	8	8	6	0	0	0	0	0	13	0	0	1	0	0	0	0	0	0	0	0	0	0	0	0	0	0	0	0	0	0	0	0	0	0	0	0	0	0	0	0	0	0	0	3	0
CEG35628	287	317	286	262	295	264	30	30	49	5	11	9	8	0	8	4	3	6	28	18	11	13	3	10	28	32	54	268	78	200	397	444	297	164	435	427	199	155	217	133	149	242	188	457	110	520	357	1047
CEG35629	732	594	449	531	430	366	9	41	45	58	136	123	64	44	56	63	19	50	64	155	36	42	68	56	211	161	240	1074	403	817	1115	1558	819	781	970	1343	835	695	719	589	774	918	330	374	452	395	365	917
CEG35630	90	78	54	84	94	64	10	2	1	21	63	28	25	32	36	21	17	7	41	93	32	18	35	32	47	32	75	181	53	176	241	224	180	166	425	215	110	77	78	66	127	62	28	2	164	10	6	24
CEG35631	221	276	298	328	409	291	0	0	0	2	0	4	4	6	3	14	10	26	60	44	13	13	19	27	88	66	121	554	159	553	1148	1328	807	536	1087	1133	426	382	395	192	364	457	82	50	273	46	85	180
CEG35632	994	1130	1368	1202	1470	1567	8	30	64	11	27	22	8	10	11	9	10	22	31	78	10	28	20	34	104	68	111	512	114	515	835	1143	593	535	1006	983	796	588	785	769	680	1054	1582	2346	611	2898	2550	2556
CEG35633	1022	967	1100	1389	1558	1172	10	5	5	3	10	1	11	8	25	26	7	8	44	69	10	12	6	14	88	51	78	845	195	737	882	1089	538	689	1149	1181	765	745	760	687	647	1092	991	1312	381	1381	1138	1495
CEG35634	793	877	1176	835	1260	1292	2	9	17	0	4	1	0	0	0	1	4	3	9	32	4	7	6	14	38	20	41	442	136	533	845	945	458	523	1082	1336	764	664	899	571	632	847	552	1038	293	1080	1159	1848
CEG35635	485	513	479	544	486	471	0	4	0	0	0	0	0	0	0	0	0	0	1	10	0	0	3	8	10	10	16	293	63	300	421	559	222	341	514	503	523	448	512	483	432	621	373	684	175	662	615	698
CEG35636	1101	1303	1298	1425	1632	1481	9	10	7	4	11	4	5	1	13	12	1	5	21	17	4	13	11	13	41	6	31	284	75	317	408	544	295	280	496	606	352	367	418	407	316	666	734	1032	298	1216	1062	1129
CEG35637	1355	1398	1448	1566	1645	1312	1	7	13	13	34	24	8	17	22	28	17	38	44	97	24	22	33	41	131	58	119	859	185	722	1048	1374	749	868	1465	1551	1321	1095	1156	1647	1656	2033	1699	2333	730	2199	2363	2210
CEG35638	10759	9241	16630	14263	19631	19876	987	2628	3812	79	264	149	139	105	243	149	121	198	373	557	107	88	126	174	530	266	415	3718	995	3925	6257	8939	4354	5162	9573	9689	9547	8091	8637	8960	9083	12490	6658	9836	3713	11026	11388	10683
CEG35639	894	619	715	891	792	627	56	27	27	10	36	16	7	16	24	12	7	14	31	47	18	0	12	18	41	20	41	478	97	458	840	1001	462	609	1200	938	702	731	656	661	596	1019	630	732	263	697	583	905
CEG35640	3356	2028	2258	2974	2782	2297	0	6	2	0	0	7	5	0	0	6	0	2	0	0	0	0	0	0	0	0	0	102	11	87	127	197	65	127	158	217	353	265	326	507	300	568	2438	3802	349	3726	3386	4493
CEG35641	20	37	10	18	26	23	2	0	1	0	0	0	0	0	0	3	6	0	0	5	2	1	0	1	1	0	0	3	6	17	22	47	16	23	12	12	19	6	3	69	66	63	7	3	2	2	3	4
CEG35642	2	2	3	10	11	7	0	0	0	0	0	0	0	0	0	2	0	0	0	0	0	0	0	0	0	0	0	0	0	0	0	0	0	0	0	0	0	3	0	4	1	3	2	3	0	0	0	1
CEG35644	2	1	1	0	1	1	0	0	0	0	0	0	0	0	0	0	0	0	0	0	0	0	0	0	1	0	0	1	0	8	0	1	2	1	5	1	1	0	1	0	3	1	1	0	0	2	2	0
CEG35646	422	337	578	595	697	675	4	8	7	2	15	5	2	4	5	6	3	13	33	19	2	1	8	22	99	40	75	325	94	247	472	539	373	317	455	462	381	265	336	313	284	380	381	620	209	551	494	636
CEG35647	1543	1949	2116	1492	1994	2106	4	2	5	1	2	7	4	3	10	4	0	0	10	9	1	11	5	4	20	9	28	204	25	165	364	462	305	204	366	475	357	325	403	577	314	601	2321	3644	603	4212	3931	3543
CEG35648	617	749	809	852	1072	1056	9	14	35	7	46	31	23	10	29	10	0	2	16	23	11	13	16	29	51	39	55	405	63	360	581	579	421	307	586	600	430	349	419	636	402	778	1375	1728	679	2191	2056	1693
CEG35649	945	1122	1247	1208	1495	1358	52	69	190	24	98	54	35	25	12	18	12	13	30	58	15	8	6	20	95	48	116	474	144	550	642	880	486	386	1107	988	586	438	617	528	529	814	2285	2456	591	3799	2560	2563
CEG35650	6023	5965	6316	6037	6739	6190	36	22	46	43	100	60	79	67	69	64	22	94	92	92	18	12	11	15	19	2	12	433	150	460	741	784	402	607	1174	1167	429	281	404	187	298	485	450	770	246	880	575	772
CEG35651	6	19	4	6	6	1	0	0	0	0	0	0	0	0	0	0	0	0	0	0	0	0	0	0	0	0	0	0	0	1	1	0	0	2	0	1	0	0	0	2	0	0	2	0	0	1	2	4
CEG35652	88	127	177	113	128	136	0	18	8	1	2	4	3	1	5	0	5	5	10	9	0	1	1	3	2	8	16	72	17	64	111	95	54	55	127	102	66	60	73	96	71	97	75	65	99	107	115	80
CEG35653	403	488	714	462	579	795	6	23	33	15	10	10	15	9	14	8	0	8	14	8	9	3	1	7	59	29	60	258	78	277	380	427	246	193	417	450	282	220	227	203	223	333	439	650	322	820	839	661
CEG35654	38	44	60	61	73	51	0	0	0	0	0	1	0	5	0	0	0	9	16	15	3	7	6	3	29	26	44	311	74	280	475	505	322	256	572	539	308	239	236	232	247	354	68	59	109	79	117	119
CEG35655	52	46	53	71	87	83	0	0	3	0	0	0	9	0	3	7	3	4	25	17	6	8	5	11	74	35	85	521	108	518	859	978	435	440	1056	1134	524	446	532	246	294	498	91	84	182	126	160	185
CEG35656	227	206	334	227	301	351	0	0	0	0	3	5	1	3	1	2	2	13	14	53	13	27	19	88	180	91	189	1208	363	1293	1696	1711	786	1132	1806	2431	1422	1289	1614	846	920	1610	337	430	586	373	534	868
CEG35657	0	5	0	0	0	0	0	0	0	0	0	0	0	0	0	0	0	0	0	0	0	0	0	0	0	0	0	0	0	0	0	0	0	0	0	0	0	0	0	0	0	0	0	4	3	1	1	0
CEG35658	572	658	739	707	851	840	67	48	106	8	25	35	5	16	22	20	5	20	22	57	6	20	30	22	141	57	125	714	196	622	1236	1451	872	661	1195	1142	669	550	641	456	555	865	423	743	521	578	740	834
CEG35659	9	6	4	4	7	13	0	0	0	0	4	0	0	0	0	0	0	0	0	0	0	0	0	2	3	0	4	23	0	22	16	42	24	10	9	12	6	3	8	7	3	6	0	7	8	0	14	4
CEG35660	66	53	58	53	89	57	0	0	0	1	0	5	3	0	0	0	0	0	0	2	0	0	0	8	22	20	11	288	50	182	510	512	463	81	86	146	108	50	72	74	142	124	89	88	183	108	176	110
CEG35661	9	7	8	14	18	4	0	0	0	0	0	0	0	0	0	11	0	6	3	3	0	0	0	1	0	0	0	0	0	0	0	0	0	0	5	8	2	4	1	1	4	6	2	3	0	6	7	4
CEG35662	334	298	282	487	455	397	0	0	3	0	0	6	3	0	0	0	2	3	0	10	1	5	2	8	29	9	27	18	9	16	49	62	30	63	74	49	50	30	25	36	62	82	32	43	12	66	47	41
CEG35663	167	116	152	150	133	122	15	0	3	65	140	154	103	79	160	52	44	48	1	8	1	2	1	1	25	4	6	1	0	2	1	5	0	0	2	4	16	0	1	80	71	81	347	146	119	19	58	18
CEG35664	1127	1199	1236	1732	1615	1285	2	14	25	2	11	0	13	1	12	6	7	12	27	41	10	8	23	39	113	49	70	542	173	536	898	1059	682	580	1223	1223	574	430	637	405	521	636	1076	1191	506	1411	1159	861
CEG35665	368	293	260	417	445	298	0	3	4	1	10	4	10	2	16	13	16	18	40	68	20	22	29	49	80	67	72	334	116	384	535	547	313	257	455	453	223	150	216	140	184	186	72	46	188	39	63	80
CEG35666	1440	868	859	1819	1429	1089	23	51	61	22	112	74	39	29	68	35	20	53	54	103	55	89	76	81	308	143	244	867	178	828	966	1255	791	710	937	1158	751	568	708	492	714	936	540	732	530	891	618	1267
CEG35667	797	659	569	828	723	486	4	0	6	0	6	0	7	1	0	3	2	4	3	19	3	4	5	15	63	13	44	295	98	376	500	709	370	513	722	810	763	723	847	805	771	871	2286	2777	440	2334	2049	2476
CEG35668	305	294	255	201	192	171	22	6	19	5	12	10	2	6	4	2	0	5	4	12	4	5	6	7	5	10	15	101	43	121	144	214	129	112	138	195	134	135	80	171	160	265	272	374	124	311	313	315
CEG35670	27	37	23	41	30	37	1	3	4	2	0	0	0	0	0	2	0	0	1	3	2	0	1	8	23	3	17	200	54	266	331	462	255	255	437	534	405	302	413	471	370	510	157	227	197	172	192	260
CEG35674	81	84	110	106	114	141	17	63	73	7	20	20	14	2	6	5	0	7	23	13	7	10	14	12	60	46	98	618	162	465	1025	1554	660	361	643	417	308	203	219	314	217	259	124	164	701	164	242	224
CEG35675	13	12	8	13	14	4	0	0	0	0	0	0	0	0	0	0	0	0	0	0	0	0	0	0	0	1	0	8	7	6	5	12	1	6	0	6	13	5	5	7	5	7	3	5	10	20	10	15
CEG35680	1288	1573	1841	1225	1716	1867	125	379	681	23	141	74	170	110	178	249	57	199	381	551	33	238	277	424	2002	1017	1663	7643	1762	7207	10615	21492	13204	4386	12648	9137	6567	4476	5429	7096	5345	8367	10345	6148	7387	8780	8267	4630
CEG35682	0	0	0	3	0	4	0	0	0	0	0	0	0	0	0	0	0	0	0	0	0	0	0	0	0	0	0	0	0	0	0	3	3	0	2	0	0	4	6	0	1	3	3	8	2	3	4	19
CEG35683	3	13	14	20	15	11	0	0	0	3	6	5	1	0	3	1	0	0	3	2	0	0	0	0	1	0	3	9	5	32	74	48	45	23	84	59	36	18	50	12	24	17	21	21	9	28	11	11
CEG35684	121	71	81	114	93	93	0	4	4	0	4	0	0	0	2	0	0	0	0	7	4	0	0	0	11	3	0	32	13	41	54	85	55	42	68	71	56	33	47	39	32	54	15	27	19	30	25	58
CEG35686	2156	2445	1923	2608	2910	2392	24	11	41	84	347	312	150	156	231	168	116	195	63	35	9	3	12	7	9	1	1	33	21	36	59	66	27	24	30	66	35	29	29	150	95	184	498	571	127	471	553	508
CEG35687	5	2	9	19	16	8	0	0	0	0	0	0	0	0	0	0	0	0	0	2	0	0	0	0	2	2	2	28	3	50	51	32	33	34	28	62	47	42	49	27	35	47	6	14	26	20	19	31
CEG35688	185	199	153	139	154	152	6	14	34	2	11	16	0	7	1	5	0	0	7	4	8	6	5	6	13	6	8	80	8	38	62	65	48	50	88	74	47	33	37	53	42	86	57	107	25	67	106	141
CEG35689	645	859	871	606	876	845	9	24	46	2	17	2	9	1	3	11	1	7	9	36	6	4	7	21	75	25	68	398	102	437	755	782	410	406	764	939	659	499	647	513	395	737	927	1335	404	1632	1355	1394
CEG35690	1755	2196	2414	1846	2401	2760	48	72	121	25	78	96	34	36	55	30	34	50	76	93	26	34	31	49	136	71	144	1212	252	1328	1752	2083	1052	1228	2189	2187	1372	1219	1431	1491	1296	2198	2013	2925	1356	3579	3523	2871
CEG35691	412	531	581	715	864	753	11	3	19	5	7	8	3	2	8	2	0	4	7	12	0	1	5	5	23	15	8	89	41	123	254	341	177	165	406	456	217	189	311	263	219	405	355	566	172	713	649	944
CEG35692	1487	1454	1114	1634	1469	1170	47	49	83	21	46	27	37	11	24	56	13	53	134	398	149	183	228	291	1100	507	973	4112	1321	3170	5074	6124	3429	2550	5073	4053	3317	2382	3078	2554	3038	3663	1947	2046	2069	2532	2049	2055
CEG35693	72	125	172	338	490	484	8	44	27	15	39	26	13	9	22	14	3	24	19	24	13	14	16	26	65	42	59	638	66	493	457	534	327	171	350	309	227	98	154	205	181	208	115	148	367	106	252	312
CEG35694	2533	2194	2406	2972	2805	2356	1	2	2	0	3	5	3	0	4	2	0	0	3	1	3	2	6	8	4	3	3	1125	207	928	1703	2640	1150	1730	2835	2935	2305	2348	2445	2751	2117	3872	5696	8071	1431	7772	6751	8058
CEG35695	337	212	191	365	312	235	3	15	9	2	7	1	0	5	3	0	0	1	2	5	4	2	0	1	6	2	5	291	105	371	604	874	346	492	1221	1304	787	711	960	692	764	942	375	423	209	350	498	1007
CEG35696	99	102	93	191	199	130	2	0	0	1	5	0	0	3	1	4	0	5	5	0	0	0	3	0	0	0	2	61	0	29	318	802	434	122	263	159	280	183	169	1370	1099	1040	47	83	117	10	27	22
CEG35697	113	90	140	148	197	161	3	0	8	3	1	0	0	3	0	3	0	0	4	22	4	1	0	1	5	2	10	95	17	105	176	153	83	72	171	154	70	65	104	108	128	186	54	79	58	51	157	216
CEG35698	557	612	437	708	623	529	0	2	0	0	0	1	2	0	0	5	3	1	14	60	13	21	22	35	84	54	90	1229	374	991	1471	1836	1097	762	1164	1606	1096	911	926	886	984	1120	577	642	433	708	851	979
CEG35699	13335	13007	20917	16525	21976	21673	48	144	149	22	59	47	48	27	38	53	8	40	68	123	20	34	40	78	320	163	234	4098	874	4239	6148	8731	3961	4677	7474	8705	6967	7424	7721	7299	6201	11225	10415	15048	3386	15829	15770	15927
CEG35700	1303	1272	894	1405	1362	1056	18	23	43	20	101	34	73	43	79	57	15	66	14	26	10	14	10	29	43	22	39	288	78	305	510	581	300	336	488	565	219	199	273	179	199	364	73	109	127	95	62	152
CEG35701	919	631	621	847	786	655	0	0	1	1	0	0	1	7	6	0	1	0	0	7	0	2	0	0	0	0	0	22	2	23	34	43	20	7	28	42	38	33	46	59	48	133	189	292	33	318	257	247
CEG35702	2455	3158	2706	2463	2502	2485	2	37	23	8	18	11	5	1	11	19	6	9	47	39	2	16	14	24	88	34	56	392	136	444	670	839	507	321	837	805	476	376	494	493	464	646	1276	1778	482	2066	1932	2447
CEG35703	12292	12005	9435	18464	16551	12168	14	34	44	12	25	15	0	4	15	2	13	0	13	18	0	0	5	9	25	8	10	147	35	109	228	285	140	162	230	259	190	136	194	249	207	327	7286	18374	698	21799	9907	12061
CEG35704	34	58	13	48	51	35	0	0	0	0	0	0	0	0	0	0	0	0	0	0	0	0	0	0	0	0	0	0	0	0	0	0	0	0	0	0	0	0	0	0	0	0	0	0	0	0	0	0
CEG35705	76	75	75	71	65	75	0	0	0	0	0	0	0	0	0	0	0	0	0	4	0	0	1	0	0	0	1	11	10	17	16	22	15	9	33	10	17	5	2	8	20	32	6	1	12	0	4	15
CEG35706	86	55	65	108	116	76	0	0	0	0	0	0	0	0	0	0	0	0	0	1	0	4	0	6	3	0	2	18	11	27	35	41	16	19	19	21	19	14	13	16	13	21	16	72	6	54	56	123
CEG35707	415	440	578	306	475	488	0	3	6	1	0	8	3	2	0	0	0	0	0	7	1	3	0	6	8	2	5	434	47	308	602	732	372	428	659	881	720	490	622	715	390	749	1711	2838	688	3023	2700	2947
CEG35708	648	725	1045	675	853	946	3	0	0	0	1	5	4	0	0	0	0	2	0	0	0	5	1	2	2	5	26	404	67	377	484	712	321	468	669	875	580	472	633	544	438	720	998	1670	388	2077	1722	2079
CEG35709	3173	3839	4527	2908	4478	4880	7	1	12	3	0	7	0	0	1	6	6	4	21	38	8	5	11	6	87	41	53	875	172	1042	1289	1560	799	933	2047	2133	1489	1185	1676	1096	991	1815	2395	4460	766	5878	4804	5791
CEG35710	1858	2068	2969	2141	3124	3223	11	11	23	2	36	37	19	26	26	32	8	34	88	61	40	33	25	32	178	113	193	1134	277	1133	1851	2191	1132	1254	2347	2194	1270	1074	1335	1123	972	1794	1249	1889	1034	2361	2218	2451
CEG35716	4246	4188	3252	5041	4511	3371	61	183	174	33	119	69	60	43	55	67	30	89	256	451	122	235	246	426	1554	765	1313	4763	1281	5131	6145	8466	5008	3727	5941	6448	4674	3585	4201	3778	4752	5745	3260	3269	3030	4030	3945	4146
CEG35717	3007	2274	2969	3843	4075	3192	39	56	102	27	79	26	50	22	33	58	7	44	80	100	18	22	20	49	135	84	150	935	220	1048	1522	1971	862	1114	1459	2043	1567	1228	1402	1117	1239	1808	1298	2233	559	2415	1799	2877
CEG35718	585	598	505	704	639	486	16	41	53	17	61	35	12	16	27	20	5	18	20	18	4	4	4	9	26	19	13	71	18	96	170	265	147	148	169	170	140	93	102	115	156	202	61	74	51	127	76	140
CEG35719	276	245	261	441	472	335	18	22	22	1	2	2	0	5	0	0	0	0	0	7	0	0	0	0	2	0	0	5	3	1	16	26	3	36	12	38	16	29	22	20	14	27	12	16	31	9	19	27
CEG35720	16838	14084	23702	18822	26735	28383	231	394	708	113	346	319	110	115	172	56	33	79	81	53	12	45	24	39	22	10	25	1981	337	1783	1272	4229	1742	2901	5014	5087	6318	6593	6898	22610	12090	21399	151298	208351	31136	232523	208824	146054
CEG35721	18054	14503	21249	22519	28614	24976	289	595	945	99	424	248	183	144	190	62	52	115	85	77	18	49	23	32	9	2	17	1710	306	1589	1105	4377	2338	2950	5025	4724	7311	7506	7577	21130	12485	20622	139708	182446	22578	188804	155004	113705
CEG35723	101	109	165	136	165	196	1	6	5	9	22	30	19	13	18	11	7	25	2	2	0	0	0	0	7	8	3	49	11	73	68	118	35	47	54	71	26	31	44	216	104	185	201	629	124	843	565	670
CEG35724	0	0	0	0	0	1	0	0	0	9	30	10	10	6	10	15	3	21	2	2	3	0	0	0	0	0	0	13	1	3	14	2	1	5	0	3	1	0	2	3	1	3	2	0	6	0	0	0
CEG35725	3	1	8	5	3	5	0	0	0	0	0	0	0	0	0	0	0	0	0	0	0	0	0	0	0	0	0	5	0	0	0	0	0	0	0	0	1	0	3	2	0	1	2	3	0	22	15	8
CEG35726	589	676	559	491	406	374	0	0	1	8	15	10	18	0	6	27	1	16	45	115	10	22	63	63	147	86	141	589	189	490	1023	1147	712	474	1108	961	649	442	521	501	487	854	756	1095	454	1054	1332	1439
CEG35727	19836	18803	17586	22954	23048	17697	7	14	41	4	10	7	1	5	12	6	3	5	9	9	1	2	0	4	8	2	19	1809	489	2118	2754	3943	1754	3696	5338	8023	8251	7870	10098	6519	5654	8930	15655	27368	2930	32493	21686	33240
CEG35728	274	155	203	255	215	260	2	4	2	5	6	4	3	5	6	4	2	2	14	22	8	6	8	19	66	25	64	189	66	183	407	424	236	186	281	360	257	192	223	252	246	375	301	326	215	241	280	369
CEG35729	756	722	643	1120	1141	756	17	23	30	28	88	30	41	28	39	51	26	74	149	225	115	73	84	171	659	362	626	2244	597	2185	2453	3380	1977	1621	2431	2968	1796	1409	1702	1648	1856	2392	1294	1169	1230	1333	1569	1651
CEG35730	14	17	13	33	21	25	0	0	0	0	0	0	0	0	0	0	0	0	0	0	0	0	1	1	0	0	1	4	0	1	3	8	3	4	5	8	4	0	7	12	1	0	9	2	2	8	18	25
CEG35731	1172	1559	1643	1139	1570	1686	1	2	12	12	41	20	42	20	8	4	5	20	19	21	0	1	5	16	14	1	4	222	55	290	371	513	275	287	906	771	641	519	604	630	573	817	1172	1371	407	1700	1881	2446
CEG35732	3063	2896	3195	4827	5314	3950	20	25	63	38	135	109	93	58	81	39	21	45	48	39	17	18	13	43	89	43	51	728	116	525	545	724	451	225	484	399	329	269	266	467	431	492	1980	2119	556	2588	1630	1399
CEG35733	1417	975	990	1482	1374	1012	86	155	264	61	221	101	30	32	62	29	20	39	23	16	19	1	10	17	26	20	29	142	63	194	193	263	186	173	327	242	184	147	187	326	221	362	1295	1537	318	1417	1048	1180
CEG35734	13803	16907	16307	16592	17815	15465	280	638	819	501	1191	1077	578	422	669	606	156	604	1149	2256	883	1128	1653	2163	5649	3370	5291	29506	9917	20739	29919	29480	18540	13069	19091	21699	18244	10470	13797	12338	14051	18299	13648	14219	15182	19669	18626	18926
CEG35735	9627	5019	5911	7922	8293	7152	84	52	176	13	20	37	15	10	14	16	6	4	22	23	22	23	22	25	61	23	50	351	80	200	422	457	239	176	468	291	295	315	261	390	278	426	2088	3252	406	3755	2157	2980
CEG35736	478	293	289	516	407	310	1	0	3	4	32	31	35	13	14	28	9	30	26	51	32	19	34	32	75	38	77	546	136	582	499	575	294	361	325	583	346	200	291	276	302	397	280	282	281	240	251	306
CEG35737	24	37	31	37	29	35	0	0	0	0	0	1	1	2	1	1	0	1	12	9	10	9	8	11	17	11	29	170	56	184	246	269	125	130	280	242	160	132	171	105	129	193	73	105	66	97	96	88
CEG35738	1991	2070	2431	1883	2357	2191	7	6	29	18	39	48	30	11	27	23	11	8	24	53	17	8	12	24	50	16	44	402	123	449	732	1026	440	473	1184	1049	618	653	819	824	561	1117	3611	5026	674	5676	4986	5201
CEG35739	525	345	276	352	363	296	0	0	0	2	0	7	11	1	3	4	0	3	21	34	9	18	8	11	75	21	35	379	102	382	461	630	318	369	573	587	411	309	445	281	322	442	321	440	180	424	415	664
CEG35742	340	213	210	342	334	284	2	3	0	1	0	0	2	0	0	0	0	0	5	32	11	2	8	10	24	16	19	205	69	273	361	430	221	236	416	461	303	279	318	176	276	267	265	318	90	387	187	387
CEG35743	629	520	592	805	791	668	16	26	32	12	28	28	30	12	28	15	12	37	49	40	13	20	34	19	54	35	50	310	69	240	462	508	319	223	460	395	209	142	203	255	248	390	652	758	264	881	778	918
CEG35744	398	364	253	458	426	338	3	14	11	1	15	5	6	10	16	6	0	8	12	24	1	5	9	2	27	7	14	176	26	169	237	234	171	99	226	185	86	108	104	114	135	186	394	494	143	487	455	487
CEG35745	379	381	329	425	460	361	9	9	31	7	35	34	7	9	10	12	7	20	14	14	15	10	16	25	30	33	28	287	81	243	303	403	255	153	416	316	154	129	211	166	161	311	310	248	191	237	198	272
CEG35746	312	202	204	258	199	199	10	32	23	8	9	21	14	2	9	6	0	10	4	38	7	7	5	11	25	11	28	735	177	528	872	1149	540	498	783	755	1508	1406	1579	1159	1052	1592	533	565	232	497	752	558
CEG35747	6601	4177	3912	5199	3699	3251	7	10	0	9	9	0	2	0	0	4	0	2	6	12	4	8	3	2	60	9	139	62857	17564	55239	93103	147836	62084	56566	76040	119454	131274	113304	125044	77611	83169	105327	46084	59214	13411	62020	67270	72601
CEG35748	299	230	141	208	143	134	2	1	0	0	0	1	0	0	0	0	0	0	0	2	0	2	0	0	2	0	13	9165	2976	7917	10233	12439	4349	8113	9272	19149	16157	15510	16440	5994	7884	10300	1107	872	465	1024	1237	1000
CEG35749	9	2	2	3	6	2	0	0	0	0	0	0	0	0	0	0	0	0	0	0	0	0	0	0	0	0	0	0	0	1	0	0	0	1	5	0	2	3	1	4	1	6	9	12	4	4	14	7
CEG35750	1564	823	981	1475	1270	1164	5	5	3	4	9	14	13	8	16	28	20	14	18	41	9	5	13	18	39	13	34	593	147	635	839	1046	505	618	1393	1427	1090	950	1097	776	792	1394	980	1111	391	1080	931	1467
CEG35751	1965	881	1147	1675	1626	1453	0	0	2	0	0	0	0	0	0	0	0	0	1	6	0	5	2	0	1	0	0	138	56	180	218	329	138	264	407	678	442	454	574	504	394	746	1527	2440	356	1837	2850	2495
CEG35752	1682	1478	1276	2241	1925	1426	1	2	5	0	0	2	2	0	0	0	0	0	2	19	5	0	2	8	20	14	20	374	72	438	338	720	529	347	470	574	390	355	350	1081	523	805	18179	16972	3019	11132	11309	8001
CEG35753	153	230	298	128	208	230	8	27	36	31	163	115	43	54	90	48	12	76	9	20	7	2	3	2	11	11	13	15	1	14	40	21	10	33	70	47	13	11	26	4	16	27	244	354	57	470	448	627
CEG35754	18	14	5	2	3	10	0	0	0	2	0	0	0	0	0	0	0	0	0	0	0	0	0	0	1	0	0	2	8	5	16	12	5	0	6	14	3	1	7	1	1	1	5	4	1	1	6	3
CEG35755	57	65	81	86	59	80	0	0	0	0	0	0	0	0	0	1	0	0	0	0	0	0	1	0	0	0	0	11	1	21	54	58	13	19	33	54	12	21	18	12	31	36	125	224	21	220	251	213
CEG35756	1527	1620	1888	2020	2817	2522	2	30	19	6	26	17	5	5	16	25	10	24	23	32	20	6	6	9	24	15	38	307	51	252	313	507	346	245	298	314	219	123	136	547	443	402	300	817	244	862	606	2556
CEG35757	5605	5778	7459	6156	7724	7515	38	54	111	114	435	251	170	179	172	127	44	126	45	47	14	11	9	22	50	33	79	577	128	516	636	1055	526	472	687	787	875	660	796	1439	998	1622	2561	3775	855	4065	3402	3987
CEG35758	162	233	254	185	261	272	0	11	12	18	22	19	20	22	18	1	0	10	14	34	4	13	10	22	62	39	45	271	94	312	566	648	343	287	554	411	363	240	330	841	629	893	801	909	428	482	719	702
CEG35759	2232	1910	1867	1843	1555	1492	1	0	1	0	8	13	4	0	9	11	0	0	5	18	5	6	21	10	96	38	48	303	81	375	658	731	445	322	708	741	359	335	346	408	366	625	883	1134	383	976	1042	1400
CEG35761	0	0	0	0	0	0	0	0	0	0	0	0	0	0	0	0	0	0	0	0	0	0	0	0	0	0	0	0	0	0	0	1	0	0	1	0	1	0	0	0	0	0	0	1	0	3	3	0
CEG35762	1	0	0	0	0	1	0	0	0	0	0	0	0	0	0	0	0	0	0	0	0	0	0	0	0	0	0	0	0	0	4	0	4	0	0	0	0	0	0	0	0	2	1	0	0	0	4	1
CEG35763	12	7	6	10	19	11	0	0	0	0	0	0	0	0	0	0	0	0	0	0	0	0	0	0	0	0	0	31	8	44	56	84	22	32	94	70	100	54	77	69	56	109	23	21	20	33	37	38
CEG35764	124	142	218	169	314	227	0	0	2	0	0	0	1	6	5	0	0	0	0	2	0	0	2	0	0	0	0	2	1	1	13	10	8	9	22	17	13	12	20	5	18	14	32	46	2	47	44	29
CEG35765	0	0	0	5	6	5	7	11	15	15	22	49	14	13	34	35	20	39	20	11	0	0	5	6	4	0	1	0	0	3	1	3	5	9	19	2	8	8	11	61	72	172	2	4	31	0	3	0
CEG35766	2	2	2	1	6	4	0	0	0	0	0	0	0	0	0	0	3	0	0	4	0	0	0	0	0	0	0	0	0	0	0	0	0	0	0	0	0	0	0	1	1	0	2	0	0	0	0	0
CEG35767	21	25	28	43	40	41	0	8	10	10	37	9	27	22	27	10	1	21	22	33	11	9	7	16	12	7	5	1	0	3	11	7	6	1	12	0	1	5	5	12	7	3	2	7	12	8	7	25
CEG35769	712	755	960	1037	1143	1075	9	3	19	10	28	12	32	18	18	24	3	26	35	72	29	23	17	42	110	75	117	902	212	1002	1378	1732	824	1013	1982	2115	1421	1325	1656	1303	1166	1884	1730	2243	731	2394	2519	2634
CEG35770	1426	1528	2288	1683	2348	2264	21	9	44	32	79	42	19	37	52	25	14	40	49	79	42	48	21	61	256	120	197	1077	310	1133	1518	1889	931	972	2003	1690	1274	995	1093	1161	1103	1783	1662	2081	966	2437	2713	2713
CEG35771	1416	1526	1909	1646	2368	2221	11	16	5	0	1	13	0	5	0	0	0	0	0	13	5	0	2	1	4	1	8	49	40	102	37	87	39	35	127	134	56	57	104	93	55	159	280	658	67	730	659	1010
CEG35772	486	490	795	594	853	862	1	6	52	11	47	23	24	45	40	44	36	65	232	319	107	127	148	223	655	283	552	3761	840	3269	5365	6270	3398	3468	6926	6029	3937	3394	3634	2370	3175	3718	890	949	1586	936	1255	1619
CEG35773	2	4	0	1	0	0	0	0	0	0	0	0	0	0	0	0	0	0	0	3	0	0	0	0	0	0	0	0	3	0	2	6	0	0	0	1	0	0	0	0	0	3	10	8	0	7	7	9
CEG35776	279	334	359	429	497	400	4	2	19	12	29	23	15	5	12	12	0	4	0	5	2	0	0	12	17	1	9	120	34	128	359	519	236	178	331	261	136	136	169	218	155	269	153	180	165	187	271	231
CEG35777	12	17	23	9	16	24	0	0	1	0	0	0	0	0	0	0	0	0	0	0	0	0	0	0	0	0	0	1	0	0	2	2	1	0	4	0	1	2	5	5	4	17	8	14	5	2	2	16
CEG35778	396	350	568	461	672	718	2	3	7	1	0	0	0	0	0	1	0	0	25	29	10	14	19	32	143	67	120	1263	244	1527	2241	2466	1111	1396	3378	3377	1857	1763	2116	1271	1454	2094	544	855	575	931	954	1588
CEG35779	122	114	126	166	149	136	0	0	11	0	5	5	0	0	2	0	0	2	0	11	2	0	7	6	22	7	11	131	22	83	108	174	64	99	248	221	82	87	109	96	97	189	108	107	75	157	123	199
CEG35780	288	421	449	356	558	591	23	22	93	25	21	24	15	20	39	11	0	14	16	30	28	11	17	48	173	73	145	690	160	587	1020	1456	970	719	1532	1159	759	537	550	794	793	1099	352	632	606	495	660	1011
CEG35783	139	178	180	181	234	240	0	3	0	3	0	0	8	3	9	2	4	6	4	15	0	7	5	2	45	13	42	230	38	179	196	266	212	49	92	89	61	43	35	79	79	53	203	225	193	248	229	171
CEG35784	141	124	113	146	123	92	0	15	4	1	5	8	2	7	5	7	10	5	15	22	2	10	16	15	60	40	71	272	90	309	553	746	352	377	702	707	362	322	402	174	267	340	70	71	82	57	59	118
CEG35785	732	1080	1191	877	1184	1473	24	10	48	33	148	122	146	113	245	209	105	273	513	425	133	126	125	316	669	275	401	2005	589	2185	2376	3936	1554	1169	2350	1834	1127	662	733	396	1262	1067	416	229	1158	171	218	197
CEG35786	1663	1395	1576	3154	3320	2753	11	18	15	4	5	14	5	10	7	4	1	10	12	18	0	3	5	9	15	6	13	131	34	102	228	258	112	88	184	165	81	79	105	75	62	116	113	130	101	128	118	118
CEG35787	73	52	62	86	64	75	55	24	38	1	15	10	3	6	21	6	5	23	29	45	6	19	21	43	200	103	195	873	220	906	1105	1362	724	604	1330	1204	596	468	554	301	474	627	133	46	353	35	60	61
CEG35788	578	626	712	704	826	750	7	10	20	1	5	2	4	8	15	11	5	8	23	29	3	14	12	24	118	49	123	637	183	792	866	937	497	424	1015	915	498	338	544	336	400	595	309	383	374	372	481	453
CEG35789	857	1060	1094	991	1274	1191	9	2	17	0	10	4	10	12	12	16	7	27	36	49	21	14	13	48	115	48	90	434	97	515	758	691	395	460	856	1084	485	374	568	314	350	588	328	501	193	512	586	520
CEG35790	845	909	1337	806	1052	1309	5	0	0	2	2	4	1	2	2	0	0	1	2	4	0	0	1	4	3	0	2	42	18	40	63	92	65	42	138	66	38	61	83	115	99	166	155	315	95	350	310	396
CEG35791	9475	9770	14501	10025	14545	16187	31	43	43	17	19	29	15	9	21	6	0	11	35	31	0	5	12	9	26	30	51	228	79	277	403	736	458	259	590	528	416	429	458	695	438	976	1983	3980	572	4557	4088	5502
CEG35792	703	936	941	982	1361	1600	25	6	45	20	34	18	17	24	30	14	3	29	27	34	18	12	13	33	83	38	87	548	109	619	678	998	471	565	1154	1199	812	655	913	741	717	988	903	1388	479	1640	1684	1844
CEG35793	937	910	1448	1372	1784	1640	35	53	84	30	65	78	44	24	25	19	11	24	34	45	31	14	27	44	170	60	128	638	172	705	953	1354	667	744	1312	1333	1163	993	1095	1244	997	1616	2504	3656	815	3333	3437	3187
CEG35794	28	26	28	50	47	27	0	0	0	0	0	0	0	0	0	2	0	0	0	5	0	0	8	0	6	5	9	37	19	52	100	93	71	84	92	110	111	124	153	101	103	88	80	132	29	90	131	154
CEG35795	698	632	688	1014	1031	797	33	43	95	81	187	120	86	72	78	30	32	92	81	46	16	17	25	41	55	55	80	368	87	286	441	648	348	357	597	657	473	400	388	511	541	959	1380	1679	480	1816	1495	1346
CEG35797	97	147	151	109	124	137	1	7	17	6	16	4	5	11	7	9	3	4	3	18	2	5	6	10	21	9	22	133	19	141	292	248	124	112	278	281	125	107	166	112	129	169	119	185	124	148	175	191
CEG35798	1	8	3	5	10	9	0	0	0	0	1	0	0	0	0	0	0	0	0	0	0	0	0	0	0	0	0	4	1	0	5	31	18	7	12	9	7	1	4	9	3	10	2	1	18	4	10	14
CEG35800	0	2	0	3	1	2	0	0	0	0	0	0	0	0	0	0	0	0	0	0	0	0	0	0	1	0	0	0	6	0	18	113	37	101	109	142	122	103	102	77	91	76	7	4	12	0	4	3
CEG35801	42	44	42	38	73	96	0	0	0	0	0	0	0	0	0	0	0	0	8	0	3	0	3	0	11	0	0	34	4	46	45	87	35	40	37	30	26	18	37	65	34	56	28	31	29	29	47	86
CEG35802	62	45	76	53	74	73	3	3	5	2	5	0	0	0	4	3	0	0	3	3	0	2	0	7	22	4	20	243	55	206	213	515	263	203	208	213	341	230	196	784	411	638	311	380	324	184	276	273
CEG35803	914	930	1296	1033	1509	1269	25	12	20	15	42	23	34	15	14	11	4	23	44	56	22	28	40	70	218	86	155	1243	267	1144	1691	2287	1198	1152	1913	2299	1778	1656	1675	1825	1514	2510	2483	3607	1406	3320	3729	3196
CEG35804	1865	1794	1524	1590	1450	1334	20	3	10	5	5	2	0	2	8	9	0	3	4	8	2	2	1	5	16	5	15	142	26	165	232	290	117	161	222	285	364	187	234	362	229	519	1420	2137	297	2263	2208	1905
CEG35805	1562	2032	2296	2034	2371	2383	40	54	58	17	55	56	16	9	20	19	9	18	40	40	6	5	32	70	145	89	156	1322	288	1285	1748	2278	971	1119	1912	1966	1266	1357	1349	1106	1158	1987	1474	1838	863	1870	1933	1898
CEG35806	1761	1757	1623	1778	1798	1535	19	10	8	5	7	18	27	8	5	4	0	15	121	162	76	63	61	147	649	344	586	3855	1075	4187	6396	8346	4006	4594	7591	8903	6487	5925	6854	4838	4776	6709	2605	3958	1805	3778	4568	5980
CEG35807	924	1003	978	1225	1250	1017	22	21	49	15	16	15	17	15	11	19	10	28	33	91	37	13	56	66	253	91	156	1043	278	727	1141	1221	728	714	1090	1012	684	483	584	446	600	828	287	483	480	491	508	774
CEG35808	384	449	589	365	543	659	0	1	31	3	3	5	11	2	23	5	0	8	12	14	7	16	12	32	162	50	86	915	308	729	1180	1834	944	863	1039	1098	676	690	707	869	705	834	1099	1773	926	2032	1602	1808
CEG35809	2982	3937	4578	3366	4518	4322	5	11	37	1	15	8	6	0	14	12	0	11	59	52	15	17	42	40	230	105	162	1259	319	1034	1778	2207	1109	1237	1816	2233	1147	1035	1194	999	1124	1671	910	1250	867	1369	1493	1798
CEG35812	1961	2896	2841	1715	2382	2620	12	13	27	2	9	16	16	29	20	77	27	63	101	146	35	31	43	79	214	109	198	1492	307	1629	2413	2871	1604	1336	2479	2718	1577	1334	1576	1525	1275	2206	3513	5200	1728	6290	5677	5381
CEG35813	965	1021	861	958	806	810	14	2	1	0	8	2	10	0	9	26	24	23	40	62	12	22	25	21	52	18	50	427	108	430	676	880	404	429	411	602	384	384	445	461	450	669	732	881	293	1097	877	969
CEG35817	2648	2653	4012	2999	4122	4392	2	14	29	12	55	27	21	14	16	11	9	47	39	55	10	23	24	31	143	29	129	780	219	793	959	1104	695	675	1322	1300	714	771	904	788	693	1336	4563	5370	1112	8734	6068	4645
CEG35818	124	201	239	258	284	235	0	1	3	7	12	0	10	15	5	6	5	0	8	22	0	10	10	8	55	19	17	268	50	228	314	489	194	180	427	365	183	199	219	171	216	261	269	300	135	311	322	271
CEG35819	215	221	317	185	259	271	8	1	3	0	3	10	9	1	3	2	8	9	27	69	12	21	24	48	182	81	138	751	229	817	952	1134	582	552	993	989	701	500	625	472	612	687	346	392	421	591	566	540
CEG35820	135	157	135	283	286	254	64	56	122	22	85	36	16	35	30	27	7	50	49	38	25	30	34	82	105	68	117	532	132	453	502	620	357	271	365	409	299	154	201	255	264	279	131	130	324	113	184	287
CEG35821	563	647	680	658	713	763	7	17	21	26	69	27	59	38	57	26	8	35	5	21	5	10	13	14	34	25	49	245	83	306	429	591	263	232	588	481	296	242	360	223	290	390	298	487	233	473	569	666
CEG35822	63	86	83	62	79	81	0	5	3	9	5	0	8	10	5	7	1	1	2	5	0	0	1	2	1	1	4	27	17	41	79	64	61	33	81	76	41	28	52	32	41	82	47	80	33	92	131	99
CEG35825	468	453	756	726	989	956	5	4	25	6	24	14	7	8	13	3	0	15	35	20	1	4	5	9	31	20	24	228	30	172	185	282	186	159	291	340	243	134	167	167	184	228	1112	1442	218	1868	1379	1244
CEG35826	308	275	488	482	588	628	6	5	25	11	22	23	1	8	4	3	6	16	20	6	8	2	8	7	11	9	22	139	33	151	154	233	87	151	273	222	145	125	115	128	142	226	676	716	223	857	815	597
CEG35827	176	189	249	171	251	279	5	18	26	96	170	85	98	61	69	67	35	38	3	11	1	0	4	4	13	3	5	46	2	57	31	81	43	22	54	69	71	51	83	108	59	84	369	357	138	469	423	259
CEG35828	686	426	441	569	486	403	3	9	11	12	34	28	34	16	21	15	7	6	1	3	0	0	0	0	8	0	2	74	22	55	118	208	115	81	115	167	88	84	98	64	74	70	52	63	54	64	78	97
CEG35829	2688	2045	1527	1863	1592	1562	1	12	16	2	5	12	1	8	2	2	6	3	2	38	13	3	20	22	32	27	33	307	84	229	430	561	295	290	340	471	281	219	265	200	191	302	272	328	197	356	347	352
CEG35831	3	5	19	11	7	15	0	0	0	0	0	0	0	0	0	0	0	0	2	1	0	0	0	1	0	0	0	4	0	6	6	8	2	0	1	5	6	2	5	0	15	12	15	8	0	5	15	6
CEG35832	1094	1323	1548	1409	1698	1584	11	10	5	0	4	5	18	6	8	45	24	22	51	111	12	28	35	39	147	67	138	471	125	647	2935	3644	1722	1947	3679	4033	2095	1551	1749	2085	1675	2239	957	1208	653	963	1240	1120
CEG35833	81	77	101	94	99	74	0	0	0	1	0	0	3	7	0	2	3	0	9	22	5	11	10	13	42	22	44	66	15	56	284	288	190	223	300	401	231	150	193	175	177	187	258	306	60	203	250	408
CEG35834	1785	1671	3030	2358	3153	3529	99	107	256	77	212	228	115	63	125	76	11	88	180	170	66	94	112	147	618	255	503	1738	412	1800	3391	4230	2470	2328	3720	3796	2696	2631	2659	3587	2668	4392	2670	3190	1961	3295	3678	2538
CEG35835	1636	1817	1806	1737	2012	1633	36	30	69	60	90	90	55	54	35	50	13	30	62	82	26	26	33	51	153	92	121	929	306	895	1386	1767	1021	803	1531	1395	943	774	784	793	818	1323	1025	1014	944	945	1145	986
CEG35836	1253	1174	1106	1203	1235	1112	9	5	19	16	39	18	13	22	14	16	2	9	43	26	10	6	27	21	113	45	69	596	126	512	865	1043	614	547	827	780	511	410	487	431	487	723	277	297	418	249	337	466
CEG35837	388	349	456	420	557	516	62	98	243	128	379	199	118	102	136	73	54	73	93	75	33	33	34	58	226	118	160	848	246	780	976	1516	791	557	966	925	493	444	457	701	726	1053	324	347	515	252	296	438
CEG35840	3239	3996	4955	3410	4505	4929	31	47	60	5	19	19	8	23	28	34	19	20	40	53	10	26	24	34	66	60	97	605	111	602	930	1105	567	593	1208	1029	683	554	766	889	695	1265	2500	3643	909	4207	4252	4069
CEG35841	0	2	0	0	0	0	0	0	0	0	0	0	0	0	0	0	0	0	0	0	0	0	0	0	0	0	0	1	0	4	0	2	5	3	3	0	10	0	0	0	2	4	7	1	2	0	1	1
CEG35842	22	13	30	43	42	42	2	5	7	0	0	1	0	4	6	0	0	2	2	4	0	0	0	3	0	2	1	4	4	22	52	37	27	50	36	31	16	14	17	30	25	32	13	6	20	8	7	19
CEG35844	478	583	931	579	768	937	6	19	14	7	11	18	7	2	8	8	6	1	15	23	17	25	27	26	68	40	59	340	86	355	624	640	422	398	760	817	481	372	439	314	348	513	492	675	365	815	927	996
CEG35845	1045	873	1712	1113	1489	1839	17	10	17	4	27	25	15	8	15	9	6	13	14	33	12	6	2	22	34	11	57	330	96	269	361	465	281	241	474	416	266	235	313	324	238	599	1077	1051	403	1240	1428	1035
CEG35846	2954	2965	3117	3356	3543	3016	11	21	30	20	24	27	28	9	20	30	12	24	33	75	30	23	19	37	145	89	102	823	251	763	1092	1431	722	807	1353	1373	1121	962	1002	1536	1177	1869	4272	4664	1161	4465	4355	4169
CEG35847	1943	1946	1613	1691	1565	1423	5	1	9	7	16	24	1	5	18	12	7	14	20	19	4	13	4	9	44	38	25	286	63	243	335	432	186	147	377	342	220	224	250	158	180	312	457	600	159	676	654	726
CEG35848	664	810	1068	447	640	753	12	23	44	1	41	27	15	0	17	5	5	0	39	30	19	21	17	7	60	25	51	369	125	334	596	775	522	370	756	745	334	370	409	494	374	673	328	896	508	1252	1269	1986
CEG35849	963	779	624	811	722	516	0	0	5	8	14	3	11	0	2	0	1	0	8	14	17	4	9	4	3	7	13	156	44	134	163	236	124	83	194	142	118	142	117	123	157	196	794	1233	156	1326	1015	1119
CEG35850	615	826	950	714	794	988	0	3	13	1	12	8	5	5	5	8	0	21	23	40	1	11	16	13	49	42	51	394	121	358	683	652	423	459	641	828	369	432	459	267	382	611	178	183	290	328	254	469
CEG35851	49	25	31	55	72	49	0	0	0	12	15	19	2	6	5	7	0	18	34	88	7	13	22	25	248	125	288	2388	709	3043	4582	5167	2198	2487	4931	6900	4026	3463	4580	2306	2566	3996	689	1124	663	1011	1181	2430
CEG35852	490	555	717	589	713	810	4	12	1	0	4	10	7	2	8	11	5	7	37	79	14	16	20	37	227	104	162	1013	317	1172	1474	1756	889	940	1893	2030	1280	1114	1329	759	860	1348	718	1099	407	988	943	1580
CEG35853	744	700	597	886	856	660	16	13	14	21	63	20	37	44	29	37	19	25	35	67	18	18	11	33	102	43	41	265	84	276	320	339	203	201	353	317	187	116	124	81	161	221	62	66	172	50	50	120
CEG35854	903	1094	1279	889	1272	1414	12	23	36	6	17	19	6	8	11	11	17	13	45	59	10	8	18	37	151	81	131	771	149	880	1379	1468	826	1017	2122	1870	922	771	1086	555	596	919	353	484	450	552	574	1078
CEG35855	487	424	336	372	356	307	0	9	25	9	36	23	12	1	22	26	9	29	36	65	19	14	31	49	149	70	124	735	203	622	754	1027	544	452	689	826	473	428	351	399	479	594	269	236	278	311	202	244
CEG35856	417	528	468	454	400	406	24	51	54	7	50	47	29	13	21	50	1	20	38	81	22	42	24	68	155	98	135	651	155	631	906	940	516	535	636	775	564	448	495	410	544	655	321	317	399	339	407	496
CEG35857	1682	1948	2235	1610	2137	2388	31	33	76	5	16	12	16	2	0	5	0	6	16	14	8	10	4	13	38	25	34	258	58	292	506	590	356	290	501	507	433	290	383	354	286	521	858	1075	329	1536	1244	1151
CEG35858	657	647	523	519	564	431	2	0	7	0	0	0	0	0	2	0	0	3	0	3	0	0	7	3	13	7	11	25	13	29	57	67	40	41	65	51	47	55	42	42	48	49	116	131	48	173	153	145
CEG35859	382	361	322	487	463	350	11	1	11	0	1	0	0	8	0	3	0	5	0	1	0	0	2	0	0	0	0	10	1	8	11	21	9	6	18	22	12	22	16	34	26	23	52	112	32	86	117	158
CEG35860	3144	3364	2200	3029	2485	2181	35	41	33	6	33	32	18	25	34	29	12	9	29	71	19	30	35	43	150	69	106	604	170	524	710	987	569	547	271	728	716	633	604	747	717	1015	1369	1530	571	1427	1679	1413
CEG35861	198	264	411	292	407	438	10	8	23	3	18	17	0	10	7	2	0	1	4	6	0	0	7	3	16	11	17	78	31	82	144	134	63	87	102	146	124	114	97	122	126	181	186	289	118	328	377	294
CEG35862	453	514	664	478	631	727	17	12	29	8	46	10	8	5	17	1	0	14	10	10	5	7	9	21	38	31	29	186	37	205	223	344	231	204	469	257	233	221	268	276	282	401	341	377	244	476	560	428
CEG35866	1354	1570	2104	1588	2308	2468	15	33	65	24	44	47	25	32	28	67	12	68	127	75	19	12	12	45	84	46	71	405	75	480	834	1041	520	554	875	1151	835	829	859	857	681	1105	4262	5110	933	7091	5033	4650
CEG35867	3	0	6	4	3	4	6	2	4	0	0	0	0	0	2	0	0	8	2	5	0	9	1	3	0	0	1	12	0	17	24	7	17	7	14	19	20	14	10	7	24	15	12	24	10	7	21	9
CEG35868	19	16	13	13	24	20	0	4	5	0	7	13	3	3	3	13	10	10	6	10	2	0	0	7	2	2	0	21	4	34	54	63	50	18	81	66	48	26	34	10	21	19	14	75	25	11	74	67
CEG35871	237	292	329	339	497	521	3	6	12	3	8	16	19	13	6	1	7	6	20	6	3	5	5	9	24	19	18	209	39	229	329	216	138	166	341	297	149	124	190	98	122	225	101	133	95	130	180	312
CEG35872	599	623	690	471	575	669	72	117	242	54	135	69	62	48	49	36	29	30	22	43	15	6	14	32	69	33	24	285	69	292	344	484	277	247	508	424	297	214	252	275	274	548	538	702	265	740	718	825
CEG35873	4	3	4	12	9	11	7	14	24	0	7	0	0	0	0	0	0	10	3	18	0	5	3	5	42	16	44	151	38	197	232	224	132	79	255	224	66	26	60	18	42	50	21	3	69	1	0	7
CEG35874	22	27	18	21	23	33	3	10	14	3	5	2	0	0	3	0	0	4	2	11	7	2	1	5	5	5	3	35	8	44	61	71	23	33	88	62	19	19	15	10	24	27	1	0	48	0	0	1
CEG35875	624	825	1034	922	1070	1117	0	0	6	4	13	9	13	2	19	17	7	11	8	40	14	10	11	8	70	33	59	423	117	376	571	749	362	355	599	634	354	319	344	385	337	636	390	485	316	668	733	719
CEG35876	1422	1701	2049	2297	3195	3190	4	7	7	0	0	3	0	0	4	0	0	0	1	8	3	1	2	1	8	7	5	94	22	114	230	288	95	92	216	258	167	118	175	192	136	166	504	1177	162	1257	1144	1660
CEG35877	974	872	621	991	833	657	8	23	30	23	74	35	39	37	45	31	11	31	44	160	53	40	74	98	266	175	273	1726	557	1425	2126	2815	1473	1425	2551	2560	1746	1662	1667	1430	1591	1995	870	747	703	685	738	949
CEG35878	73	31	72	62	69	51	1	3	6	3	9	10	0	2	1	9	7	2	16	11	16	7	17	22	39	10	33	83	45	69	204	195	133	100	87	145	87	108	95	56	86	119	46	21	50	22	29	24
CEG35879	178	179	213	235	269	236	4	21	24	2	15	12	13	3	9	22	10	25	73	93	28	34	49	34	184	93	174	1288	295	1386	1854	2338	1218	1270	2189	2253	1537	1507	1632	1553	1353	2139	1195	1306	989	1234	1529	1275
CEG35881	907	1046	1280	1041	1320	1091	56	45	110	8	14	14	4	1	3	7	11	9	70	110	77	17	28	76	182	107	125	963	270	953	975	1593	1290	386	480	522	399	399	336	705	689	725	504	634	512	604	503	770
CEG35882	20796	15487	12492	17964	15447	11810	12	27	37	0	0	5	9	3	4	1	0	6	10	10	0	1	6	2	5	4	13	99	21	94	136	197	69	58	146	129	110	95	71	197	108	166	713	3143	184	2858	1772	3799
CEG35883	1697	1657	2237	1892	2510	2404	6	20	22	2	10	10	0	1	0	8	4	13	44	41	9	14	27	18	69	49	69	826	165	799	1307	1881	870	1256	2362	2058	1759	1765	1699	2061	1485	2444	4978	7117	1478	6718	6493	7805
CEG35884	13791	15989	17355	16392	19211	17481	97	148	248	56	160	120	58	40	72	66	24	37	77	107	47	39	58	80	293	205	232	1601	350	1636	2116	2620	1650	1272	2739	2632	1676	1655	1937	2164	2067	3328	13595	19488	3088	23424	17922	19122
CEG35885	438	402	648	356	498	548	18	2	58	38	114	57	18	26	45	22	6	39	64	77	20	36	32	60	200	125	220	1254	230	1154	1474	1794	1076	745	1566	1377	612	537	667	532	578	814	257	227	985	261	374	500
CEG35886	10798	8821	6673	9657	7615	6517	13	51	20	0	4	7	13	8	7	32	11	59	73	174	33	50	50	63	166	77	132	751	214	748	984	1400	782	787	1386	1310	796	679	820	870	924	1285	4517	5941	777	7002	5014	5830
CEG35887	693	807	864	986	1171	1044	7	6	41	28	88	49	44	35	38	39	12	58	50	74	57	39	45	96	364	183	290	1254	283	1260	1273	1946	1133	494	955	691	671	492	532	876	887	1185	710	943	795	1163	1157	1198
CEG35888	211	154	223	421	465	349	22	34	32	58	101	50	39	44	33	10	18	15	0	0	0	0	0	0	0	0	0	0	0	0	0	0	0	0	2	1	0	1	0	0	0	0	15	22	0	29	28	11
CEG35889	455	466	739	542	742	781	39	52	146	10	20	13	10	23	14	8	0	15	50	45	36	2	7	32	86	30	45	348	138	458	434	670	389	317	427	444	278	327	508	217	290	413	186	236	156	355	345	299
CEG35890	33	25	57	28	42	43	0	6	0	0	0	0	1	0	0	5	0	0	2	0	0	0	0	0	1	2	8	9	9	21	22	21	16	7	25	21	13	13	8	19	16	30	5	18	14	15	21	25
CEG35891	243	185	400	277	381	356	4	0	1	5	12	0	11	0	5	10	2	6	14	28	0	7	11	17	73	15	60	389	109	453	461	627	304	304	573	608	252	271	271	222	259	452	133	144	242	134	175	320
CEG35892	456	483	600	1020	1148	989	11	10	3	4	11	8	7	12	19	2	1	5	25	14	3	4	4	2	24	22	34	155	50	183	199	557	206	480	391	426	494	518	490	1040	709	860	1063	2289	509	1216	1671	1245
CEG35894	3123	3006	3514	3299	3924	3759	10	21	20	22	26	27	9	13	18	18	15	22	11	12	4	5	5	0	52	31	41	221	60	231	318	418	211	213	422	328	194	239	224	430	271	484	2957	4320	575	5453	3924	4105
CEG35895	161	168	166	156	171	156	1	6	8	8	36	18	15	6	14	42	13	29	4	29	7	6	8	11	36	17	23	248	72	251	343	439	209	223	398	364	217	215	207	193	189	317	243	370	179	326	392	373
CEG35896	13282	14228	10378	15277	13121	9247	52	137	157	64	132	82	86	29	33	64	28	53	130	251	99	110	159	186	753	453	671	3091	940	2545	3712	5412	3301	2151	3082	3763	2914	2494	2546	2874	2929	3982	7012	10240	2478	9970	9165	11522
CEG35897	14	10	10	30	21	35	32	24	67	8	18	24	38	20	37	27	2	5	18	45	16	25	4	22	42	45	60	249	42	185	214	269	215	119	163	177	125	82	107	105	136	130	82	59	144	65	58	111
CEG35898	613	447	810	795	1015	897	22	20	32	6	23	9	8	1	25	6	0	11	14	5	4	2	11	9	36	16	54	427	104	418	570	650	367	505	803	846	655	572	698	705	635	885	1731	2632	654	2676	2365	2374
CEG35899	120	90	78	106	110	100	0	2	7	0	0	0	0	0	0	0	0	0	0	6	0	0	1	0	7	1	10	370	50	290	761	1341	592	728	1291	1598	1124	932	1037	634	801	1024	271	458	146	420	453	885
CEG35900	1001	675	663	768	681	569	21	22	29	0	0	7	6	8	0	0	3	7	2	16	0	2	7	2	41	28	33	1655	275	1332	1675	3876	1859	953	1798	1504	1632	1215	1314	5610	2469	4122	3694	3229	1818	1087	1557	1027
CEG35901	1816	1218	1206	1443	1430	1117	10	12	29	17	38	41	34	29	37	16	10	6	33	72	20	25	31	29	106	59	110	626	173	552	822	1221	546	598	1132	1200	917	875	833	976	887	1519	1653	1995	564	2223	1668	1975
CEG35902	979	855	759	1045	934	899	3	0	5	3	7	3	7	0	2	21	23	12	31	86	21	26	34	67	203	91	195	1477	292	1454	2305	3082	1395	1586	2874	2872	2187	1993	2057	1842	1857	2553	1050	1356	1050	1310	1616	1949
CEG35903	1211	1026	816	997	888	696	0	11	21	0	3	5	0	0	8	0	2	0	1	9	0	1	1	4	6	4	0	41	7	23	104	97	54	42	47	61	114	56	34	130	88	109	224	418	94	435	330	492
CEG35904	773	721	889	1109	1171	925	9	23	24	2	23	31	19	13	10	9	2	30	14	37	6	11	17	29	60	53	52	345	80	355	447	490	296	232	599	496	255	164	213	125	230	240	313	415	192	512	345	395
CEG35905	292	389	549	425	594	640	5	9	14	2	0	11	10	5	1	6	3	9	69	54	62	54	56	77	387	200	355	1221	353	1059	1665	2263	1367	1120	1978	1871	1218	913	1065	811	880	1257	599	676	733	735	874	665
CEG35906	371	509	387	410	462	399	3	21	31	3	14	2	13	1	4	1	13	1	8	5	4	0	14	2	33	2	18	104	30	93	138	149	85	80	73	127	71	86	90	70	62	118	79	96	46	110	99	154
CEG35907	2600	2966	3884	2959	4080	4650	2	3	6	0	1	0	4	1	7	6	1	0	43	31	7	17	16	32	150	55	85	593	201	762	903	1105	491	670	1732	1816	961	1033	1456	764	781	1532	3468	4024	761	6882	5552	3738
CEG35908	603	452	455	847	914	636	6	1	5	1	0	0	0	0	0	0	0	0	3	0	0	0	0	0	1	0	0	22	3	22	53	61	30	20	57	55	55	60	62	60	72	127	480	592	82	756	634	539
CEG35909	2774	2408	2081	2278	1895	1734	27	7	25	32	45	45	55	64	41	101	43	70	63	198	56	46	53	35	150	84	173	853	287	762	1232	1575	914	672	1108	1294	915	872	839	901	913	1492	1646	1848	624	2214	1923	2004
CEG35910	11055	9505	6974	9952	8690	6318	2	20	16	0	3	1	5	0	1	0	6	3	6	15	0	1	1	1	6	5	7	325	65	332	356	510	237	344	598	737	596	749	784	847	675	1186	6020	8064	769	8272	6580	6616
CEG35911	576	583	601	741	750	680	29	29	65	14	37	31	13	22	10	9	1	19	28	50	13	9	18	28	100	47	104	503	153	453	852	993	551	528	891	896	509	433	498	384	545	829	426	415	471	391	415	417
CEG35912	398	501	509	390	487	538	3	7	0	0	0	0	0	0	0	0	0	0	0	0	0	0	0	0	0	0	0	19	1	15	33	36	27	27	29	87	8	22	38	19	12	24	112	284	29	345	249	330
CEG35913	1356	1466	1689	1779	2163	2139	5	0	0	3	0	1	0	0	0	0	1	0	0	0	0	0	0	0	0	0	0	32	6	9	76	88	37	70	123	147	69	73	96	82	60	141	331	315	52	414	256	278
CEG35914	1622	1561	2044	2460	3304	3167	0	2	3	0	0	0	0	0	2	0	0	0	8	1	0	0	0	0	0	0	0	17	1	10	45	51	12	16	33	62	59	65	67	47	33	101	329	403	63	468	321	308
CEG35915	424	444	681	633	838	974	0	10	7	2	12	2	11	0	17	9	2	16	25	54	10	21	19	29	168	84	154	663	214	951	1412	1466	553	903	1956	2243	1126	962	1314	526	668	882	274	671	291	634	755	922
CEG35916	341	458	519	401	566	555	3	10	30	8	26	11	23	19	26	8	19	16	39	42	21	7	14	23	53	28	42	242	103	284	518	424	218	317	654	622	505	320	467	421	414	659	236	380	212	387	381	564
CEG35917	9	0	1	3	3	0	7	8	11	3	5	0	5	3	3	10	4	10	5	11	0	1	3	5	1	1	2	34	6	39	73	114	33	40	76	64	36	35	31	30	22	59	28	12	62	5	3	22
CEG35918	141	184	196	294	409	287	25	35	69	9	32	33	24	6	25	12	10	13	14	22	2	9	6	42	96	31	59	456	85	393	512	475	282	232	487	426	207	186	178	162	228	298	162	165	255	135	165	197
CEG35919	1528	1654	1981	1666	2398	2285	52	85	151	34	61	53	19	12	21	21	2	10	46	42	7	12	8	39	99	50	86	383	108	479	575	845	402	432	918	933	433	356	454	381	394	660	512	729	304	792	757	740
CEG35920	969	1104	1183	1228	1392	1193	18	36	33	23	87	35	16	23	27	13	5	9	11	23	4	15	7	14	11	23	22	107	31	124	127	209	102	124	153	194	149	119	135	321	182	246	917	994	226	823	838	564
CEG35921	314	335	338	473	553	502	5	15	10	79	172	87	104	95	89	94	61	70	63	39	14	5	2	5	60	15	43	202	90	199	325	607	311	329	595	588	461	333	421	899	527	734	2520	3224	540	1876	2131	1729
CEG35922	544	283	380	474	457	374	26	33	31	25	49	34	17	23	18	27	5	24	16	21	16	1	3	9	30	9	32	259	53	225	301	280	181	135	261	225	162	112	121	213	153	204	323	370	178	510	392	382
CEG35923	191	99	95	156	124	131	3	0	18	9	16	6	8	8	1	8	0	8	3	2	5	2	0	1	12	2	6	46	12	68	80	118	45	26	79	62	20	33	39	32	27	55	89	131	19	182	116	118
CEG35924	59	22	42	50	52	51	0	4	1	1	2	0	2	4	3	8	0	6	4	34	13	10	2	5	37	16	35	311	126	296	468	566	295	222	533	598	451	384	355	336	326	497	340	401	156	371	303	416
CEG35925	86	65	43	123	125	97	21	77	66	0	9	3	0	1	0	1	0	3	0	0	0	0	0	0	0	0	0	0	0	0	0	0	0	1	0	2	0	1	4	2	0	0	1	0	4	0	0	2
CEG35926	8	15	8	9	9	6	0	7	7	4	24	4	12	2	10	18	0	13	8	30	14	2	15	25	40	31	55	118	57	116	179	150	104	59	62	78	29	16	12	26	42	50	16	1	79	0	3	10
CEG35927	190	119	112	123	83	81	0	0	0	0	1	0	0	0	0	2	0	0	3	8	3	5	3	0	25	3	17	119	52	108	184	238	141	87	192	180	117	87	105	71	89	113	125	120	78	114	93	103
CEG35928	2838	1703	1793	2609	2248	1827	13	11	9	0	0	3	4	0	5	0	0	1	0	1	0	0	0	0	0	0	0	0	0	0	0	2	0	0	2	1	1	0	2	6	0	2	54	115	2	219	69	59
CEG35929	100	83	94	151	129	101	0	1	0	0	4	6	6	7	0	5	0	0	7	0	0	4	1	3	3	10	2	3	7	15	13	31	18	19	13	6	17	12	7	60	31	34	358	277	105	198	273	231
CEG35931	1007	784	1477	1183	1651	1581	2	3	3	0	0	0	0	0	0	0	0	0	3	0	0	0	3	5	12	5	14	98	31	150	128	228	110	137	346	381	293	273	349	249	184	258	653	1377	125	1913	1389	1804
CEG35932	14	20	21	26	23	22	5	1	9	1	3	0	3	2	0	8	5	5	9	10	0	2	5	3	12	6	19	101	25	100	168	240	127	117	314	240	124	143	172	105	137	152	103	110	66	90	80	114
CEG35934	462	824	693	500	801	852	2	0	0	2	0	0	0	0	0	4	0	0	5	6	0	11	3	1	2	9	4	52	9	55	56	66	19	53	124	101	104	110	149	98	73	93	953	1553	142	1910	1498	1349
CEG35935	5149	5904	5473	6670	7138	5954	142	360	517	20	52	51	29	20	16	11	17	21	55	62	16	28	11	32	150	62	117	850	255	852	842	1197	600	570	1209	1289	900	845	918	809	823	1284	948	1139	539	1060	1099	1049
CEG35936	232	270	267	324	308	292	9	13	14	4	23	23	10	4	10	10	2	24	14	45	10	21	29	21	78	36	73	548	177	579	1030	1104	650	551	931	962	605	438	586	399	493	780	176	182	373	162	196	281
CEG35937	172	122	153	143	132	99	0	1	0	0	2	7	2	0	2	5	0	0	0	10	0	0	0	4	8	8	10	472	126	496	841	922	454	560	530	940	813	873	962	825	718	1281	814	959	280	798	709	1032
CEG35938	1396	1339	2117	1723	2226	2124	8	17	22	4	10	12	4	6	7	13	25	26	13	3	0	1	8	12	23	11	27	589	150	836	1133	1455	709	972	1982	1940	1342	1322	1572	1131	1120	1763	1851	3082	609	2774	3131	4330
CEG35939	241	365	414	243	339	352	9	0	18	1	5	2	0	5	0	2	4	8	9	6	0	3	0	3	6	15	5	129	41	146	220	318	134	211	209	255	208	250	167	306	173	318	294	553	165	510	760	846
CEG35940	41	44	29	29	16	14	0	0	0	7	4	0	6	0	3	1	0	0	3	1	0	0	0	0	0	0	0	8	5	3	15	4	2	8	0	8	2	5	9	8	5	12	7	15	7	12	17	13
CEG35943	63	85	85	77	78	78	3	5	10	1	5	1	4	1	16	10	0	20	13	18	9	8	5	21	9	5	6	22	6	8	59	69	21	31	80	80	26	23	29	21	33	55	13	38	21	43	33	123
CEG35944	15	17	9	9	11	19	0	0	0	0	0	0	0	0	0	0	0	0	0	0	0	0	0	0	0	0	0	2	0	1	5	4	0	0	5	7	5	0	3	2	10	0	29	24	9	26	18	42
CEG35945	40	36	37	25	23	29	0	0	1	0	0	0	0	0	0	0	0	0	0	0	0	0	1	0	0	0	0	2	0	2	2	4	2	5	2	2	0	11	1	6	3	10	12	27	7	20	28	27
CEG35948	211	238	322	352	419	460	4	23	32	6	43	21	9	17	11	4	0	13	18	31	8	14	18	24	70	27	33	458	88	378	431	443	309	244	391	432	217	181	215	235	244	408	793	825	361	704	582	507
CEG35949	174	199	214	146	211	245	2	9	8	0	1	0	0	0	3	2	2	7	14	13	2	1	4	4	87	75	88	388	73	355	371	520	309	208	468	395	240	158	174	166	161	170	165	207	197	98	260	214
CEG35952	28	20	13	13	7	16	0	0	0	0	0	0	0	0	0	0	0	0	6	2	0	2	3	4	28	6	15	285	52	257	351	442	256	163	435	304	120	64	126	116	148	156	49	3	113	5	12	11
CEG35953	164	115	103	116	112	130	4	0	10	2	13	7	0	0	1	7	13	6	4	5	0	3	4	1	5	1	5	41	7	21	43	63	34	22	43	18	24	16	15	115	56	35	236	223	76	186	178	205
CEG35954	1434	1642	1916	1383	1987	2200	0	4	9	9	33	14	11	17	9	17	5	18	27	16	13	14	8	25	103	25	53	331	90	290	490	530	288	222	364	319	215	160	169	505	331	383	1320	1487	610	1155	1047	1209
CEG35955	765	1005	1018	742	848	1009	12	7	0	2	11	8	0	1	3	1	0	5	2	12	6	9	4	17	63	19	32	390	90	280	583	616	288	352	455	569	463	345	318	457	328	604	779	861	411	894	979	1044
CEG35956	919	1125	1267	778	1134	1067	1	11	28	2	20	6	3	10	0	2	0	6	9	10	10	10	0	8	36	12	21	383	100	319	660	921	466	484	635	794	853	698	811	1143	623	1445	2601	3618	841	4127	3689	3573
CEG35957	493	467	524	444	557	502	11	7	15	6	18	23	10	4	14	8	1	6	17	16	7	6	8	14	45	15	42	140	43	173	181	247	169	121	266	258	119	127	157	201	146	277	343	507	177	432	637	524
CEG35958	1068	1056	1792	1016	1505	1574	23	74	135	5	46	16	7	8	21	5	4	14	31	19	18	3	17	19	113	60	76	444	111	391	485	862	509	491	790	607	589	520	549	791	600	956	4049	5261	1051	5506	5294	4007
CEG35959	80	41	57	67	40	49	5	0	0	0	0	0	2	0	0	0	0	0	0	0	0	0	0	0	0	0	0	0	0	1	5	2	0	0	0	4	0	0	0	0	0	0	27	34	4	57	63	25
CEG35960	4	4	1	7	10	3	0	3	0	1	0	0	0	0	0	0	0	0	0	0	0	0	2	0	2	0	1	11	3	2	13	15	6	4	13	20	12	8	9	2	6	11	2	4	2	4	5	2
CEG35961	2	0	0	2	0	6	0	0	0	0	0	0	0	0	0	0	0	0	0	0	0	0	0	0	0	0	0	0	0	2	0	2	0	0	0	2	0	4	1	0	0	7	3	1	0	0	0	5
CEG35962	891	862	1017	849	1025	838	309	558	1159	151	581	396	149	129	211	110	36	116	107	81	23	33	43	103	193	71	140	318	89	323	542	483	293	224	474	469	284	172	254	199	258	280	143	241	240	142	173	370
CEG35963	3	1	7	4	2	6	0	0	0	0	0	0	0	0	0	0	0	0	0	0	0	0	0	0	0	0	0	0	0	2	0	1	0	0	0	0	0	0	0	0	0	0	0	0	0	0	0	0
CEG35964	2870	1834	3031	3318	4226	4026	43	90	129	11	20	19	50	28	16	45	18	61	125	272	93	110	99	185	804	375	782	4099	939	4129	4952	8061	4726	3120	4875	5510	4934	4150	4564	6727	4730	7136	15916	17846	5102	12755	13490	8260
CEG35965	16	18	6	6	12	20	0	0	0	0	0	0	0	0	0	0	0	0	2	2	4	1	1	1	10	0	7	17	2	14	62	73	48	21	58	52	31	45	45	35	21	29	25	41	13	29	52	52
CEG35966	322	286	441	400	539	470	0	2	11	0	5	0	1	3	3	0	11	5	15	32	15	7	18	8	65	30	50	198	96	234	325	401	180	205	539	472	201	177	162	71	136	169	29	29	90	31	31	22
CEG35967	27249	17815	21173	41384	41990	31435	48	273	227	1	6	38	10	12	17	2	1	4	7	0	0	0	0	6	0	0	0	2	0	0	0	0	1	33	130	16	0	4	48	0	7	6	10	7	113	1	0	0
CEG35972	455	360	282	439	380	240	2	8	10	0	0	1	0	0	0	0	0	3	0	2	0	0	1	0	0	0	0	7	0	6	9	10	2	10	0	6	6	2	4	14	20	14	4	11	0	15	5	6
CEG35973	157	79	93	137	112	127	3	1	6	4	3	6	2	1	0	11	2	13	4	9	2	4	9	17	30	16	18	39	9	31	84	69	49	10	7	22	7	5	5	6	15	2	9	5	30	3	4	16
CEG35975	72	71	86	69	87	82	25	53	131	6	20	20	13	16	14	19	0	10	269	359	93	447	485	828	4426	1957	2916	610	465	886	805	532	429	47	130	61	144	43	35	58	190	119	47	5	328	2	2	3
CEG35977	5	0	3	1	3	2	0	0	0	0	0	0	0	0	0	0	0	0	0	1	0	3	0	0	0	0	0	2	0	1	5	7	1	0	6	5	8	5	5	1	3	2	4	4	2	3	3	6
CEG35978	334	446	425	477	505	390	6	7	15	8	4	4	7	11	0	3	1	6	23	22	4	6	3	8	27	15	39	167	42	145	236	313	171	142	364	289	149	118	177	159	204	290	170	204	171	181	283	257
CEG35979	2200	1910	3248	2877	3894	3816	2	46	24	0	12	16	2	0	6	3	1	6	16	12	0	1	12	10	33	21	43	307	74	302	467	638	231	626	1244	1412	695	749	803	728	744	1429	909	1453	440	1574	1721	2105
CEG35982	616	276	390	913	879	768	39	92	149	59	155	88	54	71	54	107	47	52	73	86	11	10	28	42	46	35	48	221	60	213	187	222	67	91	73	62	130	36	62	206	152	134	211	445	117	398	213	145
CEG35983	4074	2090	2349	4573	4449	3169	18	29	72	65	213	190	54	63	54	33	30	23	32	45	3	0	10	10	9	5	14	34	6	26	30	45	17	22	14	31	54	50	35	84	43	84	608	518	79	628	425	659
CEG35984	0	3	0	1	0	0	0	0	0	0	0	0	0	0	0	0	0	0	0	1	0	0	0	0	0	0	0	0	0	0	1	0	0	0	0	4	1	0	0	4	8	0	0	9	0	3	0	0
CEG35985	0	0	2	0	1	0	0	0	0	0	0	0	0	0	0	0	0	0	0	0	0	0	0	0	0	0	0	3	0	0	0	1	1	0	0	1	4	1	2	2	0	1	0	1	0	2	0	2
CEG35986	43	39	59	46	65	40	140	287	533	63	197	150	65	78	69	31	5	27	37	17	21	24	21	43	99	58	88	345	63	379	247	392	312	84	125	87	71	25	38	70	74	68	29	8	326	9	13	19
CEG35987	56	79	47	44	56	55	4	4	1	3	11	4	13	1	7	1	0	5	19	17	8	1	6	24	58	28	73	339	73	362	208	531	361	57	40	37	34	18	25	46	66	32	29	51	367	23	51	72
CEG35991	11515	10688	18403	14588	20355	21126	33	175	132	6	36	22	32	17	55	42	15	55	188	178	103	116	109	207	956	575	855	3829	855	3800	4592	6425	3314	2780	4233	4938	3518	3295	3806	3515	3088	4607	5901	9323	2970	10412	9310	9273
CEG35992	1259	1280	1412	1226	1410	1417	5	5	4	19	17	24	11	12	14	9	4	18	17	56	20	27	29	29	75	67	73	324	101	351	533	598	361	345	589	522	250	235	247	261	212	367	289	354	261	372	456	417
CEG35993	874	856	721	914	832	757	1	3	13	3	14	10	0	4	3	3	3	11	2	5	3	2	3	8	20	2	9	380	64	320	396	456	289	325	471	626	430	442	519	459	448	650	1223	1667	336	1850	1697	1623
CEG35994	593	561	547	678	635	583	12	5	17	11	40	5	13	8	11	6	4	7	19	18	2	1	4	4	22	13	25	151	43	119	224	232	171	106	199	220	135	82	119	95	116	209	847	1120	181	1119	923	1297
CEG35995	143	181	142	138	157	130	0	0	0	2	7	5	17	2	27	4	4	4	6	9	0	2	7	8	5	0	8	113	21	115	195	163	83	137	232	249	180	167	200	156	204	274	271	343	104	376	358	600
CEG35996	496	381	297	353	281	330	11	20	79	79	71	39	117	91	84	97	23	54	139	259	106	97	78	171	359	136	280	2258	1120	1730	2765	4154	2019	1010	1210	1185	592	309	689	459	600	639	427	212	1392	272	288	810
CEG35997	786	575	580	949	902	682	12	46	49	5	24	27	10	15	16	22	18	18	42	59	22	17	32	41	109	49	92	716	205	762	801	1193	674	541	1144	965	660	518	490	481	556	776	352	337	368	278	330	437
CEG35998	311	317	441	374	580	627	0	8	32	4	22	15	7	7	6	6	5	33	16	15	3	14	6	25	66	46	52	428	106	423	531	555	341	233	467	402	248	201	247	287	213	384	494	669	304	906	639	776
CEG35999	941	875	684	775	697	649	8	8	16	4	22	7	17	14	5	6	8	4	10	42	16	5	26	12	88	34	68	400	79	374	613	802	465	380	499	584	467	337	436	413	448	522	271	279	415	244	279	335
CEG36000	392	375	343	463	456	478	35	77	83	5	14	16	1	3	12	4	0	5	0	1	0	1	0	15	4	5	2	29	5	37	82	102	48	44	70	106	43	64	65	71	64	119	80	84	58	94	115	77
CEG36001	1141	1442	1594	1210	1589	1674	44	55	149	7	56	35	25	11	32	9	8	15	21	39	7	21	5	22	67	33	51	344	104	426	457	616	363	269	691	593	359	326	370	313	343	527	346	417	258	455	544	818
CEG36002	665	617	490	712	690	455	6	42	53	40	89	78	45	21	47	31	22	44	67	89	32	21	30	51	117	52	121	474	134	462	591	794	409	399	775	546	368	343	390	330	341	489	405	460	269	546	464	765
CEG36004	20	18	15	14	6	15	0	0	0	4	10	10	3	12	10	18	3	10	0	6	2	0	1	0	0	0	0	1	2	1	15	12	5	0	5	7	5	3	1	15	6	6	1	10	7	10	10	54
CEG36005	582	630	763	617	820	826	493	1311	2034	2128	7570	5956	2322	2033	3646	1349	601	1582	311	514	114	73	98	174	360	167	246	1562	515	1609	2309	4752	3516	2186	2520	2611	2463	1614	1626	8233	6097	10104	1968	4279	2723	2802	2880	10056
CEG36006	344	282	264	314	343	334	2	10	15	18	64	52	24	19	21	12	8	10	13	10	0	2	3	5	9	5	6	90	27	75	118	178	93	68	107	214	87	65	80	73	81	153	360	590	104	643	474	642
CEG36007	1057	911	1033	1658	1838	1437	6	2	8	0	9	18	7	0	7	5	0	8	8	10	4	1	3	4	13	2	3	40	14	49	99	56	62	28	142	86	17	16	12	33	24	27	307	439	61	593	420	653
CEG36009	433	372	388	508	460	341	386	564	1125	227	693	620	249	217	209	166	57	225	123	202	88	54	82	126	289	120	225	643	185	652	1134	1415	668	598	987	805	536	294	324	247	531	347	180	466	329	372	436	912
CEG36010	8	8	3	2	3	0	0	0	0	0	0	0	0	0	0	0	0	0	0	0	0	0	0	1	0	0	1	0	0	0	0	0	1	4	0	4	0	5	3	3	1	7	4	1	2	13	10	8
CEG36011	1387	790	1113	1610	1577	1256	13	35	49	5	3	12	0	3	8	0	0	7	1	10	5	1	7	5	8	2	12	85	23	107	232	267	94	163	238	309	207	139	207	208	159	266	706	1046	175	1214	995	1298
CEG36012	78	38	69	56	62	56	119	146	251	13	104	46	21	22	10	21	5	8	22	15	5	3	17	4	41	13	39	200	69	156	310	374	190	203	385	385	201	114	113	79	116	149	56	28	78	63	55	77
CEG36013	3	1	1	2	0	4	227	361	683	16	92	60	22	21	27	24	12	3	32	52	41	1	12	23	76	26	37	221	33	224	257	310	197	132	274	213	103	54	49	40	101	74	24	0	93	0	2	2
CEG36014	119	73	70	83	88	63	147	264	436	6	64	32	16	29	15	25	6	17	38	33	13	8	11	9	31	6	21	101	28	59	101	219	116	104	195	211	90	109	123	150	142	210	143	156	88	143	97	196
CEG36015	1155	965	881	1083	1068	881	33	27	87	22	44	15	51	18	26	51	10	24	66	213	92	47	113	132	660	285	512	1837	449	1787	2766	4336	2148	1601	2609	3001	2373	1802	1919	1428	1766	2199	561	632	728	505	616	1203
CEG36016	904	695	665	737	646	508	0	2	1	0	7	8	2	10	7	1	4	3	10	17	4	0	13	12	23	20	26	176	56	210	485	364	149	270	535	617	312	285	455	269	316	593	732	916	205	984	828	1220
CEG36017	1721	798	810	1337	1182	924	0	24	17	2	5	1	3	0	9	1	0	0	23	101	13	25	22	24	256	176	242	4611	1187	4245	6165	8850	4820	3641	5470	6612	5553	4478	5532	4972	5129	6500	4364	5102	2018	5528	5570	5259
CEG36018	34	13	22	32	30	36	0	0	5	0	0	0	0	0	1	3	0	0	0	0	0	0	1	5	5	1	0	29	12	21	38	86	51	35	24	58	41	39	41	46	57	70	64	90	36	73	98	94
CEG36019	2374	2680	3251	2378	3588	3738	3	9	6	7	14	8	10	15	26	34	14	32	48	100	14	36	27	48	233	95	199	1402	387	1575	2313	2387	1237	1490	3062	3030	1511	1322	1567	855	1182	1601	277	571	607	769	987	2577
CEG36023	49	27	29	26	40	50	0	0	0	8	68	2	83	53	126	19	3	11	159	206	23	151	240	357	1284	689	1018	4395	1143	3440	4067	7089	4862	4411	8003	5197	4990	2159	2950	1299	2480	2190	202	77	996	68	113	122
CEG36024	21	21	13	26	29	31	50	101	186	49	165	135	64	29	66	28	10	23	28	48	14	12	14	24	48	29	67	263	81	233	330	391	236	143	314	282	113	52	87	105	141	141	92	115	229	41	54	57
CEG36025	3	8	24	9	10	13	0	0	0	0	0	0	0	0	0	0	0	0	0	0	0	0	0	0	69	28	61	971	197	1063	583	1179	640	291	756	327	392	115	128	205	237	201	42	17	197	7	14	23
CEG36026	0	0	0	2	0	0	0	0	0	0	0	0	0	0	0	0	0	0	0	0	0	0	0	0	0	0	0	0	4	1	0	0	0	0	0	2	0	0	0	1	0	0	0	0	0	0	1	0
CEG36027	749	1029	1296	874	1431	1644	3	7	17	1	3	7	9	1	2	7	0	4	9	21	5	9	18	16	46	32	43	390	90	370	577	857	402	414	991	824	580	443	512	618	405	671	746	1112	438	1323	1198	1320
CEG36028	359	510	675	434	613	698	0	5	5	0	9	0	6	1	5	2	0	2	4	14	0	5	1	10	56	11	48	375	73	408	608	690	386	421	817	784	461	389	457	349	299	620	384	577	296	665	770	767
CEG36029	2472	3993	3930	2667	3592	4002	38	88	159	56	172	89	78	51	66	41	21	54	100	122	30	79	60	137	407	196	315	1871	455	2003	3342	3933	2026	2444	4808	4444	2990	2327	2787	2604	2210	3486	3509	5965	2298	7837	7834	7360
CEG36030	14	28	23	21	34	34	16	35	66	97	343	180	122	86	111	39	19	55	9	15	13	6	9	30	14	16	6	31	8	35	67	56	13	46	71	57	43	49	45	125	96	117	10	10	30	7	12	18
CEG36031	954	1051	1474	1240	1520	1513	0	7	12	15	27	21	25	20	17	25	5	18	43	58	11	34	24	33	209	120	134	793	212	764	1656	1840	1009	1062	1926	2018	1447	1225	1264	1383	1228	1757	1938	3043	813	2741	2667	3011
CEG36032	1943	2061	2471	2046	2759	2601	7	15	21	12	18	9	5	4	15	14	8	14	18	44	16	13	13	25	31	42	79	450	155	544	768	1062	521	541	1061	1170	642	654	878	499	536	1009	980	1484	437	1742	1648	2199
CEG36033	899	912	1390	1041	1350	1402	0	8	4	5	11	18	9	2	19	14	8	13	41	60	7	15	30	21	126	45	111	595	143	587	744	915	563	496	871	855	492	434	467	424	431	679	446	453	372	497	577	420
CEG36034	365	367	417	330	368	422	5	7	18	14	37	17	28	20	15	26	4	8	34	35	18	17	15	45	103	66	100	564	118	501	709	928	439	507	848	828	501	434	513	514	477	691	362	423	352	321	458	560
CEG36035	322	435	404	312	483	599	33	53	124	11	34	15	22	25	18	12	3	20	36	32	10	11	14	14	184	69	126	557	111	688	1016	1231	799	612	1203	1143	552	394	621	759	526	922	403	581	495	379	539	947
CEG36036	70	85	77	70	77	64	3	2	5	0	3	9	1	7	0	2	8	12	0	5	0	2	2	0	2	0	3	1	0	0	1	5	0	0	4	1	1	9	1	8	4	5	16	25	8	35	47	70
CEG36037	452	390	708	555	920	848	7	20	53	15	34	34	16	24	24	16	6	26	49	31	10	22	19	39	138	86	146	348	50	465	748	846	472	452	1321	1049	446	348	377	416	272	404	853	1521	504	1339	1564	2456
CEG36038	10992	12773	14693	10933	13576	13491	9	8	10	7	41	19	18	22	11	6	6	19	11	14	5	2	4	9	1	0	2	660	119	631	1053	1415	682	742	1019	1311	1329	1117	1316	1937	1360	2514	13822	21849	2881	28038	20711	23373
CEG36039	3055	2808	3558	3620	4301	3790	1	6	4	1	0	1	0	0	0	0	0	0	0	3	2	0	3	0	1	1	1	68	9	73	73	78	45	45	77	84	59	75	107	163	89	267	4683	7249	621	10137	6814	8938
CEG36040	273	245	362	318	412	359	1	1	21	2	17	11	2	7	7	1	0	2	6	14	2	1	4	13	14	12	17	105	46	94	188	132	105	71	143	194	89	43	94	87	78	140	223	343	90	480	454	565
CEG36041	135	142	252	97	126	163	0	20	31	2	13	10	3	1	1	2	6	9	1	6	0	7	2	2	26	9	19	222	46	171	250	350	160	148	582	368	224	126	183	188	143	243	70	90	156	73	97	146
CEG36042	16	3	7	8	10	7	0	0	0	0	0	0	0	0	0	3	0	0	0	0	0	0	0	0	0	0	0	7	2	5	21	15	8	10	12	28	13	10	21	23	20	13	5	17	0	12	8	24
CEG36043	561	563	433	397	444	328	1	16	12	4	9	0	6	2	0	3	0	0	2	37	2	33	30	35	114	52	77	454	155	494	573	618	518	317	515	418	286	155	225	327	429	334	263	246	398	308	752	361
CEG36046	1	0	2	0	0	0	0	0	0	0	0	0	0	0	0	0	0	0	0	0	0	3	0	0	0	0	0	8	1	5	4	9	4	4	8	4	10	4	6	6	3	10	2	2	3	4	6	4
CEG36047	2	4	0	2	2	1	0	0	0	0	0	0	0	0	0	0	0	0	0	2	0	0	0	0	0	0	0	10	4	5	5	12	4	13	0	5	6	7	3	2	3	9	3	14	9	31	23	8
CEG36049	377	305	491	402	571	494	7	8	27	4	27	24	15	22	15	9	4	8	29	42	3	4	8	18	71	50	54	328	91	311	495	601	320	350	593	607	332	288	244	244	258	391	107	135	180	177	198	422
CEG36050	507	373	360	441	433	364	1	6	5	0	2	0	4	0	8	6	12	17	34	104	46	30	34	66	273	110	214	960	256	851	1393	1920	989	914	1649	1552	1206	1046	1129	759	1069	1197	408	308	352	429	518	371
CEG36051	480	307	416	617	708	512	1	10	13	2	19	7	1	9	2	9	4	7	19	45	16	12	8	15	102	42	67	422	102	463	625	798	470	422	592	872	504	520	569	384	447	646	373	446	190	563	337	557
CEG36052	3418	2857	4443	3972	5269	5138	16	35	28	13	34	16	12	13	15	10	7	16	14	19	0	6	3	22	43	19	55	265	53	290	487	641	313	315	631	699	442	332	468	560	382	752	4220	5749	721	8302	5817	5080
CEG36053	1517	1471	2269	1706	2557	2765	0	6	8	1	6	8	3	0	0	4	7	3	10	31	10	10	14	10	76	39	60	595	120	610	1129	1426	650	833	1449	1658	1120	954	1105	998	708	1306	1657	2757	683	2795	3028	2653
CEG36054	299	442	669	464	653	696	0	3	17	0	3	15	22	8	14	12	0	12	3	25	5	5	19	25	39	19	28	185	36	188	250	380	162	196	324	263	241	222	244	287	289	385	341	501	185	589	620	478
CEG36055	3393	3951	4828	3518	5118	5634	93	180	315	59	177	90	72	45	116	37	43	78	85	90	16	27	23	35	224	109	176	1716	375	1739	2401	3134	1622	1890	3267	3794	2505	2373	2895	5298	3422	5827	14717	20120	4573	24685	20271	17531
CEG36056	261	140	147	292	230	169	1	5	10	3	0	0	0	0	0	0	0	0	0	1	0	0	0	0	0	0	0	0	2	0	18	16	3	1	5	10	4	0	2	0	4	6	0	1	4	1	3	8
CEG36057	278	298	364	386	450	487	15	14	25	9	28	21	19	5	1	9	2	14	43	38	18	18	21	36	136	69	132	693	181	822	1024	1234	661	615	1183	1144	689	506	681	449	447	858	300	340	473	342	425	657
CEG36058	2580	3151	3331	2076	3115	3346	149	75	181	228	720	472	255	224	403	229	137	266	264	324	89	96	116	176	768	338	603	4660	1123	5103	11677	13311	7232	6270	11572	11678	9162	7528	8876	10844	7638	13234	19852	25598	8540	26480	24060	21031
CEG36059	8	15	13	32	41	30	0	0	0	0	2	0	4	0	0	0	0	6	1	1	2	3	0	0	0	0	0	0	1	1	0	1	0	3	0	3	0	1	0	0	0	5	2	0	5	5	4	8
CEG36060	159	130	129	171	162	136	1	1	2	0	2	8	2	2	7	3	6	7	1	2	1	3	0	1	6	5	9	75	8	52	95	121	64	34	65	63	58	48	61	284	89	188	244	152	235	91	108	89
CEG36061	0	1	1	2	2	5	3	8	12	6	33	4	14	8	12	3	0	3	0	4	3	0	0	0	0	4	16	81	22	65	63	80	33	3	1	1	16	1	1	20	22	15	14	11	62	20	7	17
CEG36062	253	284	353	339	495	491	1	2	14	0	23	13	2	0	8	0	0	0	14	11	4	1	4	5	31	15	20	156	38	214	333	391	221	196	426	347	182	188	271	358	285	455	349	484	261	295	410	404
CEG36063	835	938	1243	1288	1859	1905	9	4	31	0	12	3	0	0	2	0	0	0	7	10	3	5	1	3	22	5	17	168	40	172	282	264	141	112	270	257	210	126	225	208	184	301	418	434	137	620	497	679
CEG36064	2379	2340	3717	2853	4164	4711	8	31	55	7	21	13	20	16	20	5	3	14	14	17	15	10	18	52	103	54	78	442	102	430	450	550	317	265	441	414	244	258	307	355	319	498	662	978	398	1308	1081	1102
CEG36065	558	548	540	472	621	582	0	3	2	0	0	2	0	0	0	0	0	5	0	0	0	0	0	0	0	1	0	37	6	49	89	105	56	75	149	114	154	136	133	160	149	162	179	322	56	366	445	447
CEG36066	5867	6307	9089	6506	9480	10466	5	37	25	2	0	6	4	9	4	3	1	1	9	24	0	5	3	7	21	14	17	163	47	237	391	417	195	221	515	550	370	396	514	540	333	657	1443	2323	374	3723	3757	2468
CEG36067	2089	1917	3405	2014	2965	3085	36	59	110	9	17	16	12	7	19	5	15	21	41	34	21	39	30	58	138	74	104	604	149	458	528	780	434	376	638	564	358	340	312	304	326	452	580	1092	459	1228	1039	1320
CEG36070	300	283	309	429	545	442	21	100	87	4	38	23	32	12	44	39	20	78	75	75	35	72	82	133	367	199	286	1251	184	1096	1141	1277	789	686	1049	1200	607	425	515	549	651	668	495	545	1039	555	653	817
CEG36071	1538	1973	2092	1819	2061	2077	15	29	58	60	86	96	44	29	58	35	11	41	62	80	20	34	52	53	154	77	123	718	211	704	1020	1382	793	724	1403	1290	894	800	880	1244	1004	1611	3238	4634	1202	6197	4615	4545
CEG36072	537	614	637	579	539	563	50	89	149	67	247	166	127	102	95	90	31	72	81	72	22	14	23	9	55	31	32	361	111	297	398	578	437	333	622	481	295	247	230	416	322	619	1766	2213	496	2724	2400	2179
CEG36074	350	441	443	519	743	781	34	57	119	16	40	57	32	16	20	7	13	22	45	47	29	5	24	36	135	48	83	395	118	568	790	915	505	473	983	913	495	311	394	333	348	527	191	271	418	259	251	385
CEG36075	662	646	938	775	1056	1138	1	1	0	0	0	2	9	0	14	11	0	7	59	60	55	41	36	72	425	227	386	980	261	1400	2321	3000	1539	1377	3270	3064	1834	1629	1838	1233	1325	1869	328	602	445	356	669	1233
CEG36076	1046	1151	1405	1312	1723	1598	0	0	28	3	2	3	0	2	3	2	0	7	1	1	0	1	0	2	8	11	13	118	41	162	223	251	123	116	351	333	184	171	210	211	135	292	488	835	175	707	812	1055
CEG36077	3216	3337	4358	3751	4963	4295	10	44	83	8	18	17	3	6	30	27	4	21	20	39	5	43	27	28	129	62	151	1050	326	890	1465	1754	905	953	1807	1662	1131	944	1282	838	848	1555	1093	1812	566	1906	1625	1604
CEG36078	95	61	50	86	76	78	0	0	0	0	0	0	0	0	0	0	0	0	1	1	5	5	3	2	37	31	32	125	40	100	75	176	57	32	72	82	18	22	13	35	32	33	25	34	79	14	27	16
CEG36081	760	494	543	895	830	700	3	32	43	9	42	31	20	28	15	29	12	4	41	61	20	23	36	41	159	75	168	762	185	868	1192	1516	768	641	1364	1520	852	783	918	878	817	1424	1353	1176	783	1075	1630	1074
CEG36082	2892	3370	4371	4080	4829	4768	7	16	8	0	1	1	2	0	0	0	0	2	9	19	11	45	56	108	3	2	5	271	29	194	2906	2255	735	1010	3187	2576	1607	1789	2162	1282	1807	3118	6235	4092	682	3835	4232	1696
CEG36084	301	266	426	239	461	453	2	21	16	0	4	3	17	5	16	0	12	3	20	22	3	11	5	20	152	76	138	1052	291	1119	1226	1703	785	565	1141	1029	1016	881	1103	2117	1051	1883	1973	3346	1224	3059	5630	3726
CEG36085	166	245	275	265	364	395	0	0	0	0	0	0	0	0	0	0	0	0	2	6	0	2	0	9	4	7	8	87	10	97	175	138	91	54	113	114	67	76	81	97	88	158	32	57	65	42	74	82
CEG36086	243	272	237	264	284	313	13	5	12	4	15	17	14	2	4	10	3	4	5	8	9	1	1	8	17	14	15	47	19	77	81	121	67	40	35	76	54	25	77	65	43	100	147	215	56	239	265	204
CEG36087	312	324	294	364	512	482	16	24	14	9	15	8	7	4	14	11	4	9	15	23	3	4	6	9	40	18	19	74	17	86	45	77	45	37	59	49	69	32	20	47	19	47	220	431	47	523	401	386
CEG36088	64	58	56	61	98	76	1	1	0	3	3	13	6	4	2	1	5	2	1	5	0	0	3	2	20	7	17	11	2	33	6	19	11	2	22	12	16	5	14	4	10	9	50	84	8	93	160	87
CEG36089	112	144	147	149	205	186	3	8	19	7	12	10	24	4	32	37	8	8	393	261	145	16	18	85	0	1	0	4	0	6	38	32	6	26	8	19	10	7	19	10	27	16	95	247	39	189	187	396
CEG36091	2843	1655	1655	1986	1855	1621	15	33	35	3	31	24	13	13	5	15	0	14	21	56	27	22	40	29	104	50	77	501	117	431	695	1097	575	388	629	708	594	485	431	531	467	740	921	1168	459	1306	1132	1330
CEG36092	2263	1825	2030	2215	2485	2493	5	7	22	6	25	15	17	4	16	10	6	29	45	72	8	17	34	36	166	105	173	1205	289	1328	2102	2758	1276	1543	3191	3886	2235	1585	1900	1456	1530	1832	2503	3605	879	4174	3780	4582
CEG36093	119	83	64	133	143	104	45	113	201	0	11	15	6	4	4	1	2	0	7	0	0	0	0	0	0	0	0	6	0	3	24	10	1	9	29	19	0	17	19	7	9	15	4	2	34	5	1	0
CEG36094	128	177	128	182	149	138	22	32	67	39	129	91	61	41	46	58	17	67	21	88	14	30	17	46	143	64	113	812	228	681	936	1284	772	648	1393	1210	783	672	685	856	832	1102	545	589	672	535	643	847
CEG36095	88	128	157	134	215	188	10	15	43	10	22	19	31	1	8	24	10	44	39	61	49	44	59	99	233	118	191	960	178	968	1249	1411	939	650	1372	1253	539	359	456	382	413	657	222	94	768	49	92	284
CEG36096	724	621	1255	679	1108	1238	57	42	103	17	68	40	31	32	32	33	12	60	91	119	36	67	94	148	538	264	397	1435	362	1561	2586	3502	1905	1411	2568	2710	1681	1290	1553	1300	1228	1690	1211	1569	1432	1637	1933	2344
CEG36097	236	213	304	299	429	407	11	33	90	11	51	39	33	13	56	52	12	64	123	118	53	57	70	85	440	202	294	1083	221	1062	1537	2073	1176	1010	1503	1779	1178	1082	1101	1063	1070	1445	1012	1076	1027	1333	1387	1614
CEG36098	1165	1246	1728	1282	1793	1783	4	13	0	0	0	2	0	0	0	3	2	2	1	20	0	6	4	7	20	13	28	391	103	331	730	925	420	504	830	898	858	758	827	941	763	1191	3010	5683	668	4873	4902	5676
CEG36099	164	196	207	165	166	207	0	0	0	1	0	0	0	0	0	3	0	8	14	51	12	11	16	22	87	37	71	571	183	478	1187	1151	519	659	1031	1155	691	560	612	452	518	779	338	389	262	350	471	403
CEG36100	473	417	613	618	677	613	18	25	56	19	33	27	14	16	38	9	13	10	21	12	3	12	12	13	45	27	31	223	70	210	278	418	191	199	451	367	218	204	214	263	213	380	268	368	193	474	532	494
CEG36101	221	214	161	176	137	159	2	0	0	1	10	5	6	4	1	11	7	0	0	6	3	1	0	5	16	1	9	45	40	57	171	202	99	78	165	165	129	154	154	167	125	224	96	119	70	119	110	186
CEG36104	395	281	312	332	355	275	2	12	3	14	33	19	7	18	26	39	32	31	8	16	0	2	13	9	9	12	12	220	63	170	412	577	345	279	428	445	329	326	320	501	347	611	547	761	355	747	745	955
CEG36105	685	817	943	735	964	962	20	35	83	86	281	152	158	83	103	88	51	170	72	130	45	46	25	69	200	103	223	1509	364	1701	2020	2452	1380	1239	2856	2729	1630	1449	1654	1255	1195	2086	910	845	960	878	1038	1070
CEG36107	418	406	393	562	564	427	297	637	1324	131	201	139	284	167	311	205	51	219	521	635	275	298	358	727	1021	509	761	2457	621	2634	3631	3431	2655	597	1043	734	502	168	285	465	770	572	253	96	2360	109	101	140
CEG36110	405	454	501	412	567	515	6	0	10	0	1	0	0	0	0	0	0	10	4	4	0	0	0	0	10	1	5	83	18	79	229	221	126	152	252	289	163	174	199	204	174	363	287	400	100	332	404	392
CEG36111	2479	2556	2966	3025	3705	3232	4	7	12	5	4	3	10	0	7	3	5	0	5	9	0	2	3	1	5	2	10	309	53	334	861	1042	472	659	1433	1377	880	861	1034	958	718	1201	1472	2317	473	2070	2020	2666
CEG36112	2324	2005	1542	1970	1586	1280	13	22	29	7	21	20	33	13	29	36	5	27	59	196	65	44	78	77	255	163	208	1381	389	973	1681	2154	1277	1002	1728	1677	1426	1285	1201	1366	1329	1742	2494	3041	764	3094	2773	3108
CEG36113	977	1030	697	693	553	560	7	14	25	3	13	24	8	6	9	6	5	1	25	20	13	13	22	8	46	15	49	208	55	127	204	314	168	169	200	249	149	149	131	154	179	250	146	113	141	146	205	161
CEG36114	468	559	571	821	799	634	26	14	40	2	16	9	5	5	11	4	8	13	6	23	3	17	4	18	22	25	47	336	39	261	213	365	186	188	303	252	163	185	234	249	248	368	466	463	243	530	475	553
CEG36115	638	565	643	641	669	540	14	8	21	3	14	7	19	4	9	4	2	13	16	17	17	3	15	15	53	23	34	236	55	257	281	378	179	185	174	424	253	207	280	273	245	429	712	879	233	1065	706	643
CEG36116	118	108	148	180	201	211	0	2	5	0	11	12	4	3	1	6	0	0	3	10	6	1	5	8	9	4	23	76	14	52	103	131	75	56	126	113	115	76	149	132	80	160	254	358	95	373	448	379
CEG36117	768	820	1211	912	1179	1208	0	11	27	24	32	1	23	14	30	15	18	45	77	73	6	23	24	34	154	57	97	610	200	503	610	705	375	311	787	745	309	287	381	265	324	615	295	429	319	496	549	796
CEG36118	419	375	642	522	644	807	7	44	34	4	13	10	11	2	16	9	1	15	13	19	7	11	14	17	64	16	65	320	95	420	506	622	292	351	519	675	422	305	416	351	296	448	521	880	230	967	839	942
CEG36119	420	409	603	618	653	538	12	9	11	6	29	2	1	1	9	4	5	17	28	20	9	23	16	29	51	46	60	252	100	297	441	516	232	281	564	539	253	170	266	204	199	360	328	398	201	468	441	623
CEG36120	2819	4516	3592	2764	3886	3901	13	13	12	2	2	2	4	0	3	1	0	6	5	1	0	4	1	6	4	1	0	488	85	517	1102	1430	725	824	1468	1836	1371	1144	1308	1357	1031	1668	2868	4445	823	5236	4940	5244
CEG36121	199	181	247	344	441	430	0	0	5	0	0	6	0	0	0	0	0	0	1	0	0	0	0	0	0	0	0	32	15	38	99	93	35	45	128	159	72	81	94	31	33	105	89	175	35	215	153	286
CEG36122	526	438	330	474	302	390	7	12	3	0	2	1	0	0	0	0	0	0	0	0	0	0	0	2	6	2	2	46	6	44	110	107	36	72	19	59	87	91	89	141	87	123	745	659	106	439	492	354
CEG36123	74	39	53	82	50	46	6	19	2	1	5	4	0	0	0	0	0	0	0	0	0	0	0	0	0	0	0	5	2	9	0	1	3	1	12	11	26	35	58	1417	325	566	9509	7545	1257	1850	2679	1694
CEG36124	34	48	46	70	80	66	1	7	20	3	6	5	0	0	1	1	0	0	0	0	0	0	0	0	0	0	0	568	114	592	549	1573	766	1146	1084	1601	2621	2757	3192	7962	3308	6270	72985	62017	13730	16817	25624	10463
CEG36125	0	3	0	0	0	0	0	0	0	0	0	0	0	0	0	0	0	0	0	0	0	0	0	0	0	0	0	14	2	8	1	4	0	6	0	0	4	3	11	59	12	19	1317	784	115	180	235	107
CEG36126	690	730	493	787	706	564	14	20	32	21	55	40	33	11	22	27	26	16	42	95	33	33	38	59	110	72	101	694	168	610	970	1000	628	653	901	941	583	466	505	536	559	863	665	749	410	754	658	891
CEG36127	558	611	635	688	594	511	16	15	26	20	77	24	28	24	26	35	11	45	73	145	50	48	74	110	358	169	319	1762	476	1437	2007	2187	1254	1341	1692	1849	1658	1324	1388	1467	1534	2162	1194	1129	1023	1139	1285	1124
CEG36128	978	679	578	746	589	578	8	13	10	12	44	32	16	19	12	26	11	22	37	101	33	48	34	41	143	89	129	1004	283	830	1392	1878	1028	886	1039	1463	1194	1089	987	1209	1132	1501	1742	2381	700	1995	1946	2249
CEG36129	56	64	64	50	80	74	17	20	40	10	10	6	13	15	8	1	0	6	18	36	9	11	7	19	69	31	46	302	92	393	567	640	405	310	734	629	409	334	501	212	214	313	369	526	204	643	683	744
CEG36130	410	302	364	574	592	391	14	72	53	43	62	37	39	20	47	44	10	60	51	100	19	38	44	44	140	59	116	541	147	530	425	547	457	219	526	449	181	120	172	123	225	215	78	17	310	7	11	134
CEG36131	4	8	1	9	2	2	0	0	0	0	0	0	0	0	0	0	0	0	0	0	0	0	0	0	0	0	0	39	4	42	12	29	6	14	6	12	35	47	57	515	139	280	7213	4528	1432	2420	3918	667
CEG36135	46	73	42	48	41	39	28	20	42	0	7	5	17	20	13	2	0	16	76	118	14	75	45	95	1107	444	881	5641	709	5349	4785	10445	6452	1737	3196	1957	3369	1506	1318	3961	1924	2381	1285	1320	2808	478	976	1852
CEG36136	623	425	446	472	444	416	19	7	47	39	43	10	81	53	68	20	10	57	45	34	29	26	52	68	49	48	52	457	90	340	261	474	370	80	62	71	94	66	61	199	134	115	81	105	428	79	62	199
CEG36137	100	131	86	143	153	128	0	0	0	0	2	0	0	0	0	0	0	0	0	3	0	0	0	0	0	0	6	22	2	30	56	30	10	30	43	61	29	44	48	56	46	67	145	187	42	220	182	195
CEG36139	157	158	197	162	209	234	67	72	166	27	79	76	55	21	53	10	9	33	26	47	11	20	25	27	88	31	79	444	105	399	785	964	567	345	458	443	301	166	196	271	237	250	124	205	415	93	151	173
CEG36140	11	21	20	15	18	24	0	0	0	0	2	0	0	0	0	0	0	0	0	0	0	0	0	0	0	0	0	1	0	0	7	6	6	6	6	7	5	0	3	4	3	8	5	9	0	12	12	15
CEG36141	0	10	3	3	3	5	0	0	0	0	0	0	0	0	0	0	0	0	0	0	0	0	0	0	0	0	0	0	0	0	0	3	0	0	0	0	0	0	0	1	1	0	0	0	0	4	0	1
CEG36143	204	476	239	195	202	188	19	26	57	4	17	17	6	1	12	42	3	12	33	25	0	1	2	1	16	8	11	107	14	120	606	501	215	217	574	348	178	135	161	244	125	232	91	170	197	133	171	333
CEG36144	1218	1271	1222	1934	1833	1476	5	0	0	0	0	0	1	0	0	10	2	10	25	73	18	19	34	29	131	71	116	799	241	747	1276	1530	713	763	1404	1367	1115	810	961	966	847	1312	623	1234	520	847	978	1466
CEG36145	398	552	476	510	608	524	6	10	59	8	35	14	13	0	16	9	0	10	8	21	7	2	9	15	31	31	26	226	45	182	259	420	191	166	290	340	153	179	216	285	277	603	305	294	228	291	241	307
CEG36146	952	848	1660	894	1386	1721	28	55	63	6	19	32	14	8	17	26	0	30	101	125	40	43	52	87	420	200	367	1475	319	1598	2725	3605	1774	1955	3911	3496	2249	2140	2310	1749	1735	2667	848	1468	956	1648	1751	1904
CEG36147	639	602	1022	637	958	1042	13	24	53	9	10	18	8	6	15	9	3	13	27	26	7	26	5	20	101	57	99	290	44	276	557	795	415	387	765	720	500	466	439	473	392	654	436	645	278	845	822	840
CEG36148	191	178	111	167	136	155	0	0	4	0	0	0	0	0	0	12	7	12	17	48	22	4	19	18	55	41	53	330	111	388	492	537	330	306	507	520	429	366	405	211	303	337	47	61	87	57	60	143
CEG36149	137	146	181	192	197	211	37	36	58	5	24	4	32	7	31	22	11	20	46	51	17	9	19	16	110	38	119	361	117	390	550	585	379	225	558	500	189	151	207	113	198	264	113	161	210	116	134	193
CEG36150	61	93	66	70	101	98	18	10	28	5	4	0	6	1	1	10	0	1	6	11	4	7	10	4	3	8	10	114	26	108	163	174	104	108	214	180	166	111	80	205	128	154	177	342	191	274	375	344
CEG36151	9	27	13	15	15	12	7	3	13	0	2	0	2	0	8	4	0	4	11	3	0	0	0	1	4	2	4	42	9	46	35	84	32	36	57	59	53	19	31	80	43	73	45	60	71	44	61	38
CEG36152	15	18	11	18	20	13	132	335	314	53	166	178	32	17	14	16	0	20	31	41	19	13	31	30	66	37	57	486	120	437	586	965	589	327	332	552	419	265	305	260	415	446	77	68	309	44	119	116
CEG36153	240	145	168	213	181	166	67	83	122	13	84	63	39	13	13	28	12	13	16	34	5	12	13	18	65	7	29	245	65	248	302	657	265	211	347	376	272	201	236	717	578	691	525	712	219	471	425	631
CEG36154	285	243	305	717	834	636	84	170	281	17	45	57	18	30	34	13	13	53	43	73	69	51	57	78	325	147	275	575	196	492	756	1135	639	312	595	411	458	226	313	432	384	431	74	83	540	21	84	263
CEG36155	162	151	169	322	352	224	12	13	30	7	39	11	21	13	4	9	4	10	6	7	2	5	4	1	32	14	20	196	30	132	206	296	118	103	174	179	202	110	98	259	177	152	36	155	172	82	102	277
CEG36156	1989	1724	2350	2187	2668	2707	140	200	369	67	264	236	71	60	90	73	31	62	43	56	34	12	9	28	49	15	15	43	7	20	113	148	68	79	139	153	46	102	118	943	452	771	1106	2112	496	2967	2477	4336
CEG36157	574	499	610	360	509	460	8	3	10	5	16	22	7	11	29	23	12	45	31	22	11	4	5	17	7	1	16	29	13	50	24	12	5	6	16	43	13	6	2	14	20	20	24	54	23	36	111	186
CEG36158	213	155	128	214	184	179	0	0	0	0	1	0	2	0	2	7	1	0	4	23	5	3	12	4	47	26	33	215	67	188	269	386	163	120	310	334	182	137	129	101	102	111	37	87	63	46	77	84
CEG36159	391	181	234	460	397	325	3	0	5	0	0	0	0	0	0	0	0	0	0	0	0	0	0	0	0	0	1	1	0	0	2	0	5	2	11	0	0	3	0	4	0	2	42	122	2	142	91	122
CEG36160	1132	670	669	827	857	852	2	8	4	0	0	0	0	4	4	0	0	1	0	2	0	0	0	1	0	0	0	0	1	6	2	6	0	3	2	5	3	3	1	1	7	9	70	139	2	151	116	156
CEG36162	201	205	341	340	541	601	18	55	94	28	128	86	58	39	69	15	5	33	32	53	6	10	14	10	76	36	37	336	72	252	272	479	322	154	183	157	163	93	97	323	196	304	264	259	323	119	173	222
CEG36163	38	36	68	45	117	72	6	2	23	28	89	57	55	29	24	36	19	28	13	38	9	11	10	21	26	12	45	296	78	285	429	505	223	280	507	571	308	237	227	184	176	264	54	29	91	17	58	75
CEG36164	245	319	346	267	358	334	2	3	5	14	42	26	30	5	31	38	19	16	31	49	29	6	14	24	33	31	31	332	75	318	397	531	265	338	569	547	363	239	287	436	363	640	482	578	233	650	615	678
CEG36165	148	266	271	205	212	220	57	153	214	33	139	57	49	23	67	29	20	51	26	41	9	11	12	12	17	12	31	317	50	253	213	292	101	155	382	286	209	129	139	275	241	394	193	284	197	245	340	412
CEG36166	21	3	16	10	6	10	4	2	2	1	0	6	7	2	3	5	0	7	0	2	0	0	0	0	0	0	0	2	0	0	7	6	3	26	29	30	8	17	17	103	122	178	29	42	33	6	13	57
CEG36167	430	273	298	565	642	421	0	2	1	1	0	0	0	0	4	1	0	0	0	1	0	0	3	0	1	0	5	8	3	11	47	21	9	15	36	48	19	19	17	28	26	46	84	163	12	96	82	91
CEG36168	0	5	1	2	0	3	0	6	1	0	0	0	0	0	0	0	0	0	0	0	0	0	0	0	0	0	0	9	2	1	6	0	0	0	0	0	0	0	3	2	0	3	0	0	5	0	1	2
CEG36172	7316	7509	11762	6993	9913	11001	16	14	48	13	13	2	2	8	14	2	1	1	4	8	0	3	5	6	12	5	10	203	50	270	252	665	935	497	1281	1824	793	1501	2430	4126	1783	7437	60206	43778	15022	38278	43148	22832
CEG36173	579	557	628	809	920	781	0	10	20	0	13	8	3	0	1	1	6	8	5	18	5	8	5	16	61	24	61	331	91	315	469	509	318	329	617	586	527	422	454	673	477	846	2372	3050	586	3165	3062	2555
CEG36174	66	53	44	47	38	41	0	0	0	0	0	0	8	0	0	0	0	0	0	0	0	0	0	0	0	0	1	9	4	6	6	14	15	3	22	16	0	6	5	4	5	9	30	30	28	41	63	51
CEG36175	14	10	29	26	37	33	65	196	206	179	583	731	147	158	252	36	30	87	3	8	8	0	2	1	4	3	3	18	6	16	52	100	44	41	94	78	34	41	59	77	65	111	11	17	23	32	11	26
CEG36176	72	52	40	47	58	67	22	65	111	2	16	9	3	2	3	16	0	3	15	97	31	23	31	34	133	92	162	903	368	818	1221	1405	625	755	949	1628	1122	1052	1206	775	783	1109	516	525	312	433	588	454
CEG36177	352113	458950	688585	339125	506771	660514	315	767	1020	30	73	325	83	55	111	31	32	69	55	29	27	0	0	12	5	3	12	366	53	367	496	687	217	1183	2038	2322	1700	1604	2128	4110	1477	2530	146947	377428	25439	518931	435233	426734
CEG36179	2136	1132	1285	1854	1480	1355	10	22	40	8	53	13	13	12	11	2	6	7	13	21	7	3	24	23	40	27	41	251	78	147	349	571	218	204	324	269	240	178	168	214	232	321	101	145	200	98	199	359
CEG36180	977	875	1204	1328	1482	1246	37	31	57	4	9	24	5	9	10	9	5	10	25	23	5	0	8	20	73	30	47	328	54	324	502	664	406	285	607	531	358	339	343	371	337	490	506	815	276	780	798	951
CEG36181	1317	1543	1206	1195	1125	1072	10	20	9	12	17	11	10	24	7	6	0	15	20	73	37	42	37	45	220	144	190	1528	462	1473	2122	2514	1377	1295	2174	2227	1697	1297	1576	1108	1248	1771	965	1111	877	1150	1466	1188
CEG36182	150	96	94	181	200	129	4	15	22	2	15	1	9	4	3	7	0	0	3	10	1	12	17	18	49	26	49	229	52	288	550	724	393	289	810	617	387	294	306	588	440	866	174	237	244	157	181	365
CEG36183	9	5	8	6	4	3	0	0	0	1	0	0	0	0	0	0	0	0	0	0	0	0	0	0	0	0	3	13	6	17	13	38	15	13	21	37	23	39	16	15	19	32	39	42	13	53	41	22
CEG36184	0	0	0	0	0	0	0	0	0	0	0	0	0	0	0	0	0	0	0	0	0	0	0	0	0	0	0	0	0	0	0	0	0	0	0	0	0	0	0	1	0	3	0	1	1	6	4	0
CEG36185	40	23	27	113	111	103	3	10	42	2	8	22	11	15	9	3	5	14	3	8	4	17	12	17	30	23	34	158	59	167	371	825	370	202	363	275	204	164	139	308	288	306	56	56	72	32	60	83
CEG36191	298	297	450	516	611	535	25	13	77	23	67	26	19	6	17	4	0	18	29	16	14	3	30	36	84	51	64	358	60	314	356	369	270	169	187	210	154	83	88	181	219	168	62	46	298	34	45	121
CEG36192	76	110	149	114	187	153	4	8	39	18	48	27	50	29	43	32	10	23	39	71	10	29	39	41	174	96	118	660	185	665	879	1033	660	693	1390	1138	575	396	500	354	562	762	132	83	248	83	115	191
CEG36195	2528	2131	1961	2906	2627	2063	4	23	42	7	31	21	23	24	18	11	5	14	8	21	6	0	5	3	20	2	10	373	105	366	513	712	381	428	835	846	689	662	734	773	789	1135	2437	2825	483	2774	2126	2481
CEG36196	1015	1047	870	1037	1063	880	16	26	40	8	34	31	29	22	9	16	1	14	22	46	11	10	19	17	123	52	81	531	136	500	957	1447	709	700	1113	1414	1010	898	1147	1001	871	1499	1946	2926	651	2930	2649	3412
CEG36197	1197	1359	2366	1617	2203	2195	20	34	71	8	29	34	22	12	14	12	0	16	60	49	13	49	30	59	314	128	229	1251	291	1204	1187	1917	957	1045	1718	1571	1127	1023	1101	1083	1012	1545	1412	1727	1140	2252	2609	1867
CEG36198	6107	7217	6836	7569	8019	6480	119	167	279	65	146	217	87	48	109	66	32	57	100	124	56	25	80	89	299	122	207	1756	394	1556	2767	3211	1641	1626	2809	2934	2012	1793	2032	2257	2099	3186	4308	6598	1694	6746	5545	7272
CEG36199	1025	1008	787	1128	1077	814	20	17	43	14	40	25	12	9	4	21	0	33	27	28	13	16	3	20	35	26	27	354	82	315	510	594	218	296	629	647	415	395	459	390	375	666	652	866	275	822	755	1262
CEG36200	918	804	1210	1460	1666	1473	21	39	42	11	41	17	17	22	23	8	4	12	28	40	8	10	14	27	70	36	55	390	114	316	473	605	373	266	553	540	464	377	393	515	436	719	1202	2844	355	3545	2304	3348
CEG36201	54	78	38	55	45	40	0	0	0	3	17	8	0	5	3	11	7	14	2	9	3	2	1	3	3	0	6	60	14	46	93	109	66	59	60	137	92	115	98	108	90	130	294	424	70	415	420	386
CEG36202	1243	1166	1929	1567	2395	2728	277	760	1289	70	322	175	73	62	97	50	37	50	75	46	19	25	15	42	94	40	83	1232	174	1191	785	1650	905	679	885	710	544	365	382	1070	715	1249	1182	2405	1176	2315	2998	4573
CEG36203	401	673	668	489	577	662	260	491	863	913	3545	2230	598	417	714	278	227	349	137	208	37	42	65	135	343	116	238	534	109	468	854	1370	840	986	1021	1319	1437	696	774	998	985	1505	771	1705	647	2049	2647	3316
CEG36205	34	27	16	58	41	25	1	4	1	0	2	0	2	0	0	3	5	11	7	17	14	16	19	15	79	50	59	376	101	304	610	732	396	384	597	579	376	360	368	430	416	623	236	268	255	249	208	325
CEG36206	1	0	0	0	0	0	0	0	0	0	0	0	0	0	0	0	0	0	0	0	0	0	0	0	0	0	0	2	0	0	2	1	0	0	0	2	0	0	1	0	0	0	1	0	0	4	3	1
CEG36208	310	251	209	208	191	184	5	8	0	8	14	7	12	2	4	11	0	20	10	13	0	2	10	3	11	3	4	53	19	56	92	108	55	43	134	66	44	26	60	46	59	75	33	48	51	59	61	133
CEG36209	1043	1011	1567	932	1325	1391	14	15	46	10	20	23	23	10	18	10	12	17	61	66	40	35	42	77	346	124	297	1478	426	1608	1576	2275	1249	1399	2922	2592	1433	1262	1552	889	1162	1720	784	1185	707	1451	1387	1607
CEG36210	949	876	1423	1150	1528	1535	0	3	2	1	6	9	5	6	2	0	0	3	28	52	6	7	5	10	43	11	44	2308	453	2406	3709	4531	2192	2506	4882	5663	4069	3747	4393	3144	2848	4599	3686	5738	1495	5591	6284	6721
CEG36211	181	263	155	188	176	176	12	1	0	0	0	12	6	0	9	6	0	13	4	20	19	14	25	41	100	42	69	348	92	285	293	476	306	248	447	480	392	317	327	228	284	414	168	155	179	164	243	203
CEG36212	1161	886	820	874	681	657	12	23	30	17	9	20	6	1	7	4	0	6	10	46	17	8	17	38	138	65	124	1012	354	844	1083	1605	834	783	970	1427	1086	1019	1040	1188	1172	1574	1559	1821	599	1748	1777	1756
CEG36213	1234	1262	1698	1519	1934	1699	23	18	39	16	40	51	24	16	21	8	6	9	20	29	6	10	0	20	71	12	31	269	73	343	442	616	267	342	533	561	488	347	394	446	436	643	479	548	326	475	611	687
CEG36214	137	159	200	207	311	266	1	29	18	11	36	11	19	37	16	18	4	26	25	24	1	12	13	20	59	48	74	393	101	423	665	663	391	375	730	771	539	438	481	400	417	597	341	817	289	845	824	1389
CEG36215	3068	5293	5769	2964	4075	5315	12	15	32	2	8	4	2	0	7	0	0	3	3	34	13	14	11	15	93	53	84	2422	457	2574	5222	7145	3338	3624	7156	7350	5872	4372	5290	6019	3654	6078	8731	14134	4945	19251	22314	15665
CEG36216	2	0	2	7	6	5	0	0	0	0	0	0	0	0	0	0	0	0	0	0	0	0	0	0	0	0	0	0	0	0	0	0	0	0	0	0	0	0	0	0	0	0	0	3	0	0	0	1
CEG36217	28	26	16	32	23	30	42	60	102	0	0	8	0	0	3	6	0	0	9	27	21	17	18	17	22	14	24	122	24	116	215	263	122	400	417	532	427	310	268	1562	877	1047	1874	971	1001	249	411	208
CEG36218	50	41	54	77	61	57	2	0	11	0	0	2	0	0	0	0	0	10	0	0	0	5	4	0	3	0	0	23	7	14	24	22	12	19	19	14	8	6	4	17	10	24	74	56	25	12	38	38
CEG36219	39	18	34	80	62	36	0	0	0	0	0	0	2	7	0	0	0	0	0	0	0	0	0	0	0	0	0	0	0	1	5	2	5	1	0	2	1	1	5	1	7	0	12	13	6	5	16	8
CEG36220	112	113	110	123	131	110	0	0	0	0	0	2	1	0	4	0	0	0	0	0	0	0	0	0	0	0	2	2	0	2	1	2	1	6	9	6	5	0	7	15	15	13	368	349	66	462	416	287
CEG36221	2328	3421	4246	2203	2822	3623	20	19	41	5	20	9	4	3	13	0	0	8	9	32	19	32	8	16	67	40	65	2792	571	2459	4644	6687	2956	3989	5545	6288	5002	4432	4328	6023	4611	8024	5897	6683	4270	9596	11197	6756
CEG36222	409	581	577	843	913	735	7	14	19	5	36	12	8	9	17	9	6	37	33	28	23	27	27	35	86	49	64	411	76	347	429	368	264	191	406	362	141	93	120	166	134	240	138	248	306	204	290	398
CEG36223	514	579	663	674	860	745	0	4	20	14	13	8	24	15	10	7	1	12	20	35	19	11	26	38	132	71	103	528	152	434	656	838	444	436	805	841	438	350	405	250	385	422	210	213	230	217	280	293
CEG36224	274	298	414	407	515	522	3	6	2	0	5	1	0	1	0	1	2	9	14	4	3	2	6	7	9	11	14	140	31	139	216	213	125	121	221	194	94	97	101	109	112	156	53	137	100	166	204	477
CEG36225	438	402	504	484	625	602	32	54	97	43	54	90	40	35	51	52	11	35	59	54	31	9	15	29	14	20	23	234	65	214	204	342	186	125	158	143	96	53	76	166	145	157	646	3071	320	2842	2160	5666
CEG36226	207	189	257	271	395	344	44	89	168	4	9	3	11	6	10	10	3	14	12	15	4	3	7	12	50	25	43	256	111	247	581	1091	400	371	715	511	453	291	311	795	697	647	188	372	229	278	378	474
CEG36227	248	194	166	257	259	219	0	0	2	0	0	5	0	0	0	0	0	2	6	11	9	1	2	7	13	16	16	81	15	67	135	179	85	78	121	122	74	67	114	89	97	155	119	148	81	121	160	207
CEG36228	118	156	174	213	257	208	3	1	14	0	6	8	6	1	1	4	4	14	12	5	6	13	7	8	27	12	30	89	33	46	83	132	52	25	68	48	49	46	29	60	46	51	183	362	53	274	326	390
CEG36229	343	247	230	423	396	275	18	7	15	2	7	0	2	17	7	4	9	7	3	13	2	9	3	6	33	15	33	123	33	154	193	256	136	173	259	334	208	215	234	293	252	330	573	901	136	754	698	989
CEG36230	60	46	34	69	41	67	2	1	5	6	12	9	11	18	10	11	14	16	71	97	49	35	30	56	162	101	133	389	121	380	524	550	355	261	206	438	243	147	209	122	215	245	95	79	201	100	116	134
CEG36231	762	941	654	809	694	670	7	6	8	22	34	26	11	21	16	36	6	27	30	28	14	12	16	11	23	8	48	156	47	171	210	212	107	130	158	178	101	140	117	168	180	260	175	225	179	225	230	284
CEG36232	377	364	386	475	473	505	15	19	13	6	21	8	9	2	9	5	7	15	31	22	10	8	23	23	60	39	56	493	122	302	570	737	380	348	581	627	398	361	437	372	364	751	454	547	362	561	583	666
CEG36233	36	17	14	69	61	34	41	62	121	7	22	6	5	5	7	1	7	3	16	25	25	9	15	12	44	19	51	295	70	232	361	381	191	138	325	357	152	107	140	131	105	142	38	27	121	13	20	76
CEG36234	129	73	91	79	92	95	23	41	47	12	29	35	13	16	13	0	0	1	6	6	7	9	6	9	44	18	17	55	10	65	164	193	110	104	153	159	93	76	65	76	92	67	80	132	57	100	115	132
CEG36235	12	21	11	15	10	14	1	2	0	0	0	0	0	1	9	4	0	3	10	20	10	5	21	28	214	94	163	973	302	881	1485	1797	930	929	2118	1947	1130	997	1244	580	747	1065	178	69	367	85	95	148
CEG36237	148	113	151	114	92	91	27	54	85	3	33	18	15	15	54	33	8	33	245	416	130	403	353	525	2583	1363	2150	13593	2449	10408	10872	21188	12383	5126	9173	5771	5842	3190	2458	10148	6595	8672	2917	1531	15179	578	1373	1765
CEG36238	2722	3060	3179	3710	3836	3312	58	71	107	105	237	187	122	107	181	88	79	111	218	153	41	24	64	91	401	172	352	3485	731	2942	3702	6060	3439	3620	6428	6745	4054	3300	4093	4807	4084	6657	9702	13699	3620	16652	14205	13682
CEG36239	814	992	1269	865	1182	1343	13	42	55	29	68	64	46	22	40	36	1	78	114	238	65	90	76	146	815	417	687	2316	705	2369	2250	2985	1857	1555	2875	2656	2010	1322	1732	1427	1705	2240	2093	2766	1995	4180	3696	3719
CEG36240	6740	12337	11053	6664	9161	10205	23	55	62	24	58	62	27	31	25	20	14	22	23	74	28	17	37	61	92	69	106	1279	279	1410	2453	2980	1547	1560	2595	3099	2113	1806	1853	2009	1723	2452	5127	10407	2011	14358	14371	15446
CEG36241	1105	1067	1804	1722	1935	1700	0	0	22	4	7	12	6	14	15	5	3	16	11	34	25	13	5	28	55	41	62	470	130	413	434	578	330	373	421	464	419	342	343	458	429	686	596	1019	517	930	908	1054
CEG36243	4	0	1	1	0	0	0	0	0	0	0	0	0	0	0	0	0	0	0	0	0	0	1	0	0	0	1	0	0	3	1	1	0	5	2	0	0	1	6	5	1	1	3	2	1	9	3	4
CEG36244	128	129	140	147	146	162	0	0	0	0	0	2	2	0	0	3	0	3	0	9	0	0	0	0	10	0	8	61	9	97	224	264	120	218	415	287	202	212	236	118	136	186	297	411	82	395	470	437
CEG36248	42	34	48	35	23	45	2	14	5	1	0	0	0	0	4	0	0	4	1	6	0	0	1	0	4	0	2	24	8	11	19	30	15	11	23	9	11	14	33	18	16	28	243	300	83	529	584	471
CEG36250	1	3	0	1	0	2	0	0	0	0	0	0	0	0	0	0	0	0	0	0	0	0	0	0	0	0	0	7	0	3	10	7	2	5	3	0	0	0	0	0	1	2	0	0	1	2	1	0
CEG36251	239	184	306	330	341	341	2	2	0	3	0	5	0	0	0	0	0	3	5	3	4	0	5	5	14	3	7	59	12	89	102	121	94	86	240	199	112	64	130	120	102	120	251	512	110	765	679	498
CEG36252	9	4	10	5	4	5	0	0	0	1	0	0	0	0	0	6	0	0	0	14	4	0	14	7	14	4	18	95	26	123	189	170	158	76	156	184	101	34	105	30	73	92	22	12	31	6	16	19
CEG36253	2046	1957	1296	1492	1108	1082	8	1	22	9	21	16	18	21	17	20	7	34	23	98	48	12	52	50	198	75	195	1271	414	1016	1408	2158	1199	996	1081	1778	1513	1226	1284	1197	1208	1576	2024	2432	760	2172	2366	2253
CEG36254	577	342	335	611	501	448	8	26	29	6	22	24	8	25	13	34	14	25	8	57	18	4	11	31	31	26	27	247	83	190	362	454	222	227	491	441	296	235	254	176	236	331	341	465	109	456	393	533
CEG36255	584	483	473	999	1040	694	12	8	18	19	73	27	20	19	17	14	20	15	5	45	1	2	3	4	2	0	0	7	3	2	11	35	7	7	24	17	13	8	3	29	26	18	152	160	24	134	154	143
CEG36256	5	5	16	55	40	49	0	0	0	0	0	0	0	0	4	0	0	0	0	4	0	0	0	0	0	0	0	0	0	0	0	0	2	0	0	0	0	1	0	1	5	0	0	1	0	0	9	1
CEG36257	3	5	1	9	2	5	0	0	0	0	5	0	0	0	2	3	0	0	0	1	0	1	0	0	4	0	0	4	0	5	3	23	7	4	1	4	3	7	3	14	9	14	12	9	5	9	10	3
CEG36258	195	150	208	703	744	617	2	8	14	10	1	6	22	13	0	5	8	6	0	0	0	0	0	0	0	0	0	21	8	57	75	72	27	42	84	145	95	82	88	125	106	132	78	119	35	93	113	180
CEG36260	85	61	33	51	42	39	0	0	0	0	0	0	2	0	0	0	0	0	0	0	0	0	0	0	0	0	0	1	0	0	0	0	0	0	0	1	0	0	0	2	0	3	1	2	0	8	5	5
CEG36261	334	387	294	318	284	262	7	4	3	29	49	44	44	31	32	44	19	21	36	91	11	15	57	76	131	55	85	788	217	686	1594	1873	1129	886	1404	1584	1165	946	1081	894	974	1415	626	745	604	678	679	826
CEG36262	763	861	928	941	1069	739	3	34	33	5	36	22	9	22	14	13	7	14	23	41	19	16	16	17	99	51	77	382	112	334	535	690	353	407	883	610	360	339	334	342	382	528	309	326	285	491	571	553
CEG36263	258	332	225	358	334	284	5	8	9	2	9	15	40	16	7	19	19	15	1	57	8	5	9	19	25	21	20	201	80	176	296	299	186	167	258	377	210	135	186	110	152	209	89	87	93	87	73	102
CEG36264	611	539	704	667	845	721	2	0	0	0	0	0	0	0	0	0	0	0	0	0	0	0	0	0	0	0	0	5	2	14	13	49	28	12	44	14	20	12	20	6	19	21	12	71	9	86	64	80
CEG36265	1283	1556	1650	1635	1845	1653	35	33	45	4	21	4	22	9	14	36	0	50	132	201	83	130	169	180	939	462	794	2913	960	2743	4708	5551	3164	2594	4670	4422	3386	2664	3065	2565	3041	3648	1893	1649	1776	2090	2646	2066
CEG36266	15	31	49	27	33	19	3	4	7	2	3	0	2	0	2	6	2	9	0	7	0	0	0	0	3	5	3	32	15	32	43	78	22	31	44	37	10	16	22	23	26	58	17	13	41	17	18	44
CEG36268	435	394	478	334	394	506	357	846	1455	580	2032	1873	535	369	918	287	113	386	368	369	115	195	270	534	2010	939	1491	5431	1530	5298	6666	10207	6555	5870	9579	7370	5391	2860	2833	5635	5321	6664	911	631	7219	268	625	2606
CEG36269	752	1669	867	696	797	676	1	2	7	2	12	9	6	3	2	2	0	6	4	46	2	11	18	7	44	37	29	275	80	239	490	523	277	246	412	351	220	176	176	161	225	294	235	411	201	499	375	935
CEG36270	8170	30251	9684	6357	8189	7041	2	32	29	8	10	28	3	6	9	4	0	8	8	42	11	9	7	10	50	25	64	578	73	684	1471	1888	1117	835	1602	2007	1612	1127	1479	1083	698	1081	2469	5306	1108	5707	6518	12886
CEG36271	251	386	351	253	386	413	16	31	89	12	17	24	10	9	5	5	0	5	13	15	8	3	12	7	44	17	39	120	30	166	210	309	182	177	249	215	195	153	153	230	153	236	235	295	224	308	372	421
CEG36272	325	317	355	401	524	459	21	38	42	14	45	26	8	31	20	10	17	16	32	19	2	19	26	31	93	27	77	582	105	477	604	626	266	237	458	409	237	143	192	255	267	347	161	162	303	138	180	260
CEG36273	179	124	167	257	268	202	27	43	60	12	18	19	11	35	30	26	5	59	65	122	60	34	41	98	318	141	308	1166	279	1098	1554	2008	1314	1064	1566	1703	1196	936	1120	853	1041	1346	380	410	533	285	348	472
CEG36274	2383	2097	3616	3105	4167	4304	3	0	0	0	1	1	3	0	5	0	0	6	10	77	2	15	10	11	143	71	217	14274	3167	16005	23775	27600	11862	19950	40087	47821	26449	27325	31688	12291	14714	19632	1469	1449	1544	1905	2776	2916
CEG36275	27	49	29	28	15	29	0	0	0	0	0	0	0	0	0	0	0	0	0	0	0	0	0	0	0	0	0	6	0	3	9	2	3	0	14	18	1	2	5	6	7	4	1	4	1	8	3	16
CEG36276	1459	685	814	881	735	657	0	7	3	5	1	0	1	0	0	2	0	0	0	7	0	1	2	0	17	2	3	160	32	149	180	324	175	257	453	419	356	315	345	368	310	492	1450	2220	224	2007	1758	2346
CEG36277	1247	918	1357	1585	1868	1606	6	10	13	14	4	4	0	7	5	0	1	7	21	24	16	22	22	36	154	77	149	584	143	557	731	844	617	458	796	827	443	334	372	232	416	425	182	245	273	214	262	337
CEG36278	4425	2962	2981	4234	4172	3355	13	20	12	0	6	9	9	14	11	17	6	26	14	49	17	3	27	12	32	13	16	122	40	124	182	255	94	110	164	213	104	124	100	128	130	157	345	646	113	839	497	768
CEG36279	24	5	15	14	11	23	0	7	2	0	4	4	3	4	3	3	0	0	0	9	1	1	6	6	8	3	6	51	15	44	50	81	61	41	100	57	33	25	50	30	35	50	22	16	25	6	17	26
CEG36280	138	74	68	73	61	48	18	50	62	33	41	29	48	40	45	43	24	20	63	98	38	18	27	55	47	23	40	180	120	209	270	400	229	128	178	212	167	100	108	72	94	144	97	68	105	87	78	118
CEG36281	841	918	989	1049	1211	1066	0	3	2	0	3	0	0	12	6	6	0	10	19	36	8	15	16	16	85	49	53	379	98	342	540	656	331	298	669	552	344	343	310	294	301	371	190	310	254	371	525	492
CEG36282	584	664	730	531	722	758	8	11	22	12	34	41	16	12	21	1	2	22	14	12	2	11	6	10	51	23	43	271	78	305	421	514	341	352	563	706	401	335	469	366	368	644	1159	1481	390	2254	1715	1777
CEG36283	1129	1402	1259	1279	1318	1209	25	23	49	83	229	194	125	95	86	68	46	54	23	52	19	13	34	28	89	36	70	431	159	417	646	789	355	505	802	734	529	521	586	670	607	892	2069	2702	610	3698	2465	2747
CEG36284	26075	29480	29094	39888	39813	29908	195	318	600	251	969	640	449	386	568	341	144	423	411	592	166	246	245	401	1751	816	1399	11037	2611	10351	11386	15409	7909	10594	20582	18659	12285	11059	12143	11846	11072	17119	19759	27936	8952	28660	26918	31942
CEG36285	1604	1341	1295	1292	1370	1137	33	15	15	9	51	51	17	12	27	13	21	2	2	7	0	1	2	1	1	2	3	46	12	41	60	82	59	49	94	114	66	72	91	86	63	105	189	221	55	305	293	413
CEG36286	6379	7303	7915	6703	7775	7293	388	514	730	165	527	391	267	202	217	191	70	228	197	210	66	98	68	128	444	225	406	4101	1099	3144	4518	5055	3069	3107	5039	4731	3513	3054	3503	3472	3232	4995	4015	4636	2934	4102	5097	4965
CEG36287	212	234	337	211	291	322	3	5	7	2	9	18	7	7	16	19	14	21	20	22	8	7	6	20	36	11	22	168	36	183	273	341	170	178	371	298	212	183	238	172	139	263	58	118	109	86	139	191
CEG36290	142	163	182	207	209	234	1	3	16	2	15	8	6	0	11	5	4	1	9	8	6	9	7	10	26	19	27	188	36	177	154	244	141	73	152	84	72	51	34	49	45	81	31	88	84	73	74	252
CEG36291	114	112	95	154	179	176	0	0	0	0	6	0	0	4	3	5	0	9	0	0	0	5	1	0	7	0	7	33	9	18	69	40	32	17	28	23	5	17	12	18	24	19	12	86	18	72	63	177
CEG36292	152	102	130	120	161	155	0	1	0	13	14	20	16	17	9	16	5	5	0	6	0	5	5	1	14	1	12	44	9	36	77	95	57	31	54	49	33	18	23	25	34	27	19	79	53	77	77	177
CEG36293	1	0	0	1	0	1	0	0	0	0	0	0	0	0	0	0	0	0	0	0	0	0	0	0	0	0	0	2	0	1	8	8	0	7	2	15	4	7	2	4	0	3	0	4	2	1	9	0
CEG36294	22725	19326	26510	32233	36194	30404	26	31	46	14	17	12	9	0	7	0	13	13	7	15	0	10	7	8	87	44	53	324	47	321	473	850	431	434	655	683	653	581	535	890	623	1065	18582	54416	2765	75112	39399	53973
CEG36295	39	46	45	45	38	30	0	0	1	0	0	0	0	0	0	0	0	0	0	0	0	0	0	0	0	0	0	0	0	0	5	4	2	0	0	0	1	0	0	2	0	1	9	51	0	32	51	83
CEG36297	6	9	4	8	12	4	0	0	0	0	0	0	4	1	0	0	0	0	0	0	3	0	0	2	0	0	0	13	2	3	7	11	5	6	12	9	2	6	4	10	7	8	2	9	4	5	6	20
CEG36298	119	194	227	273	265	254	0	2	0	1	9	1	13	4	0	0	2	2	14	5	1	0	7	1	21	1	7	39	6	19	78	91	55	32	138	112	80	74	63	86	56	118	92	186	62	128	123	186
CEG36299	1099	773	1005	1158	1239	915	8	17	5	14	36	16	23	16	5	22	19	30	26	51	4	26	6	33	59	27	38	445	124	430	634	708	387	470	956	889	530	411	588	352	418	558	1425	1946	359	2495	1832	2394
CEG36300	166	160	165	225	287	229	3	5	13	0	3	0	5	0	0	2	0	7	3	14	3	3	3	10	19	22	30	239	61	183	246	292	182	139	308	339	121	98	184	118	134	206	151	169	110	184	173	214
CEG36301	1329	1510	1552	1111	1633	1657	21	53	98	7	39	18	38	19	20	17	2	34	44	61	22	27	11	32	129	46	102	749	204	842	1394	1902	1061	725	1627	1689	741	713	1138	770	768	1580	1366	1365	876	2455	2175	2150
CEG36302	469	429	413	483	491	405	0	0	1	3	0	0	4	8	0	0	2	2	1	3	1	0	4	0	7	5	9	67	11	48	150	157	83	75	108	101	70	65	98	51	49	120	211	333	72	473	481	464
CEG36303	63	35	29	58	30	24	0	0	3	0	0	0	0	0	0	0	0	0	0	0	0	0	0	0	0	0	0	0	0	0	0	0	0	0	0	0	0	0	0	0	0	0	0	1	0	5	9	10
CEG36304	498	338	337	429	286	308	10	11	17	12	42	28	13	15	36	27	8	14	39	80	32	32	48	39	127	66	79	662	180	533	693	997	581	596	835	850	495	418	519	384	505	594	207	194	294	153	146	188
CEG36307	54	54	48	52	67	41	0	0	0	0	2	0	0	0	0	0	2	0	7	5	0	2	4	2	20	5	17	77	29	110	227	212	89	98	182	244	107	125	136	85	98	186	115	201	74	177	221	259
CEG36308	838	896	1091	769	1145	1129	10	32	28	25	23	27	32	12	21	13	6	28	28	33	14	5	15	24	57	47	65	376	79	439	620	771	360	318	817	705	456	437	528	494	372	728	1820	2357	610	2920	2553	2381
CEG36309	164	240	242	215	316	294	37	40	106	29	50	32	38	34	40	40	15	37	49	59	39	33	44	129	229	134	163	982	90	715	645	749	473	222	334	331	198	126	162	330	269	335	373	378	863	384	483	526
CEG36310	317	354	488	411	479	520	6	17	7	2	4	3	3	8	11	5	9	9	23	40	8	18	19	33	94	46	69	538	102	507	688	722	340	313	437	552	381	284	338	369	288	412	578	848	426	944	1028	1306
CEG36311	1408	1738	2090	1210	1775	1817	12	14	20	4	12	15	11	14	13	6	9	2	26	54	20	11	16	31	168	103	125	1285	283	1375	1852	2138	1071	1449	2887	2906	1748	1652	1842	1378	1322	2194	1760	2808	825	3107	2747	3381
CEG36312	2526	3283	3429	2229	3080	3440	11	13	20	3	19	22	5	11	9	13	12	20	71	88	6	39	31	56	306	131	241	2398	486	2595	3976	4373	2137	2870	5823	5778	3184	3035	3457	1942	1885	3332	1817	3000	1280	3119	3045	4693
CEG36313	1368	1396	1948	2001	2482	2214	29	38	34	6	26	17	9	10	30	18	12	21	51	62	14	23	9	38	113	67	121	905	224	814	1111	1250	644	730	1489	1488	868	722	846	593	661	1161	803	1143	661	1300	1004	1506
CEG36314	2002	1779	1533	1736	1456	1212	11	18	16	4	20	11	7	4	4	11	0	11	24	27	17	6	4	11	73	24	58	213	54	181	242	316	167	150	361	282	200	196	209	223	199	360	1105	1435	297	1548	1460	1422
CEG36316	5	1	4	3	2	6	0	0	0	0	0	0	0	0	0	0	0	0	0	0	0	0	0	0	0	0	0	0	0	0	0	0	0	0	0	0	0	0	1	0	0	0	0	3	0	0	0	1
CEG36317	0	0	0	0	0	0	0	0	0	2	0	0	3	5	0	0	0	0	1	0	1	0	0	0	0	0	0	0	0	0	0	0	0	0	0	0	0	0	0	0	0	0	0	0	0	0	0	0
CEG36318	855	905	1307	1344	2015	2119	45	53	101	12	26	36	16	10	18	6	7	12	9	12	0	10	6	4	36	3	7	76	11	81	169	162	94	64	122	87	50	40	34	37	32	36	55	170	90	149	197	284
CEG36320	648	464	441	547	393	365	8	0	0	0	0	0	2	0	0	0	0	1	0	0	0	0	0	0	0	0	0	0	0	0	0	0	0	0	3	0	1	0	1	0	0	5	31	44	0	60	35	46
CEG36321	35	42	32	30	27	31	0	0	4	0	0	0	0	0	0	0	0	0	0	0	0	0	0	0	0	0	0	0	0	0	0	0	0	3	0	0	0	0	0	0	0	0	0	0	0	1	0	2
CEG36322	51	37	54	39	62	71	0	0	0	0	0	0	0	0	0	0	0	0	0	0	0	0	0	0	0	0	0	66	4	50	56	86	37	41	70	93	102	94	80	110	53	114	209	315	58	420	443	335
CEG36323	791	1064	976	1152	1469	1315	0	7	3	0	0	0	0	2	0	2	0	0	0	0	0	0	0	0	3	4	4	429	66	470	595	1009	514	278	463	577	712	689	811	1297	875	1686	2394	2958	814	4297	4302	3652
CEG36324	283	188	187	263	167	187	0	0	0	0	0	0	0	0	0	1	0	0	0	4	2	0	0	0	0	0	6	31	18	18	25	33	18	27	37	33	43	28	32	18	27	28	22	41	10	21	30	74
CEG36325	643	923	922	726	967	1054	70	201	273	260	752	689	279	253	362	173	58	202	36	19	7	3	2	19	21	19	25	219	49	272	505	769	494	363	802	834	481	473	511	656	561	1160	2220	2284	565	3396	2773	1994
CEG36326	806	844	1001	811	939	802	33	66	102	47	172	132	57	45	46	46	20	25	19	21	8	13	17	8	59	7	20	133	40	139	186	173	128	101	204	169	78	58	121	66	70	111	193	199	104	358	233	350
CEG36327	130	119	172	180	209	218	3	3	19	0	2	0	5	5	5	10	3	4	22	4	2	3	8	5	17	14	14	106	38	96	74	103	54	94	128	58	37	20	19	25	15	25	231	243	60	587	411	171
CEG36328	239	172	180	256	143	154	0	1	2	7	6	2	17	5	4	14	5	4	22	71	28	15	11	10	74	38	69	742	258	828	1150	1398	735	1011	1790	1798	1261	1218	1288	829	1016	1254	340	350	280	321	421	630
CEG36329	427	381	409	403	454	413	0	0	0	0	4	0	0	0	2	0	1	4	36	161	2	13	15	16	170	93	186	4432	1244	4946	7067	8373	4261	4980	7974	9877	6833	6418	7064	5391	5202	8201	3949	4988	2243	4695	5275	6338
CEG36331	2	0	0	1	2	0	0	0	0	0	0	0	0	0	0	0	0	0	0	0	0	0	0	0	0	0	0	1	0	3	0	0	2	0	0	3	0	0	0	2	1	2	0	1	2	1	0	0
CEG36332	4	4	4	2	6	4	0	0	0	0	0	0	3	0	4	1	9	3	47	62	95	105	176	205	544	318	551	98	94	215	235	512	287	72	91	77	36	17	27	10	51	43	3	0	35	6	1	5
CEG36333	79	75	117	95	109	140	7	5	18	0	2	2	0	0	0	4	0	2	0	2	0	1	0	1	21	4	16	92	18	95	120	134	76	100	199	153	104	55	71	109	90	167	134	108	81	172	139	162
CEG36336	236	198	164	186	185	159	10	29	24	14	131	40	23	13	34	8	1	7	12	23	0	19	9	11	21	6	7	17	1	21	22	12	13	14	27	31	14	18	1	41	22	43	35	62	20	67	37	189
CEG36338	13	14	4	6	6	3	0	0	0	0	0	0	0	0	0	0	0	0	0	0	0	0	0	0	0	0	0	6	7	2	7	1	1	1	10	4	12	15	4	8	3	19	4	12	4	10	10	15
CEG36339	325	330	464	364	549	512	8	14	40	11	27	1	10	15	7	2	0	10	14	6	8	1	6	12	25	17	27	194	57	164	304	344	165	209	291	286	157	137	140	169	177	280	579	777	181	901	813	800
CEG36340	810	929	1420	917	1256	1337	11	22	44	7	17	23	5	5	11	4	3	5	12	10	1	5	3	28	28	11	23	244	51	301	386	498	294	379	761	798	419	505	550	516	384	717	3924	4239	907	5269	4653	2567
CEG36342	2540	2814	3973	3883	4930	4511	16	6	29	27	53	30	40	10	19	44	9	21	103	158	37	39	108	284	419	247	480	11811	2324	12007	13460	16110	9191	9199	19885	18569	13078	9811	12270	9191	11910	15277	4916	6415	9471	6266	7146	15455
CEG36343	259	187	261	386	514	413	121	183	378	75	220	132	90	56	109	63	18	30	55	147	70	45	80	132	767	407	584	4011	1032	3635	3008	3962	2390	1903	4335	3827	2600	1963	2351	3408	2961	4578	7488	5758	3198	2982	3440	4875
CEG36344	640	742	931	629	742	757	29	64	99	12	73	66	54	7	14	15	6	7	51	28	7	12	14	22	59	20	31	1205	578	1527	631	575	319	365	1094	720	611	589	720	1290	1208	2317	6467	6865	2799	6108	6417	6062
CEG36345	353	334	354	367	447	417	15	16	14	5	47	34	8	24	21	10	10	16	8	14	7	10	10	10	31	14	23	226	78	184	218	265	119	142	285	293	165	147	175	251	230	569	391	396	205	478	513	538
CEG36346	315	342	454	444	490	532	11	14	18	5	34	44	20	20	14	11	7	22	14	26	6	1	7	38	63	9	36	327	66	365	402	506	262	305	546	459	301	213	247	273	281	443	332	460	251	374	525	565
CEG36347	5154	3617	4025	4758	4415	3892	24	22	26	2	20	20	14	15	11	16	2	13	18	10	4	14	13	14	16	4	17	243	76	227	339	336	228	202	370	281	192	174	137	303	245	448	3999	4948	831	4326	4499	5710
CEG36348	469	571	660	531	610	601	8	9	11	5	30	21	10	11	11	13	1	6	23	32	13	8	11	15	81	42	47	212	54	267	413	452	281	215	518	400	215	132	147	131	155	260	402	543	314	542	784	972
CEG36349	695	556	476	683	604	561	19	31	27	8	53	24	19	35	37	8	1	12	31	47	21	19	32	16	82	31	67	491	138	383	726	954	455	491	597	787	616	563	545	545	601	835	1022	1209	323	1135	936	1268
CEG36350	304	378	425	271	379	429	17	21	17	4	19	0	15	8	19	4	0	11	26	21	5	6	5	13	69	23	40	375	50	366	549	648	282	454	815	753	462	493	526	515	459	862	648	796	433	839	986	782
CEG36351	398	391	299	334	333	269	13	18	17	4	22	12	9	16	3	11	13	13	7	21	4	2	2	8	28	15	26	229	58	199	305	295	144	216	254	358	217	215	282	217	234	375	377	475	181	531	517	521
CEG36352	2964	3223	3675	3128	3719	3397	6	4	1	3	9	12	0	6	0	5	4	5	1	15	2	0	9	0	57	33	53	1621	279	1627	2933	3920	1794	1987	3220	3647	3326	3159	3587	4060	3221	5828	8409	11866	2180	13391	10558	12424
CEG36353	1985	1318	1304	1476	1220	1104	0	2	1	0	4	0	0	0	3	0	0	4	1	7	1	0	4	0	27	16	18	406	98	366	593	812	360	386	669	661	655	643	766	799	787	1030	2423	3081	483	2960	2151	2770
CEG36354	163	182	229	236	308	285	0	0	0	0	0	0	0	0	0	0	0	0	7	2	0	0	0	0	20	6	9	33	5	40	103	84	40	50	141	129	57	67	57	35	37	50	90	254	28	158	190	282
CEG36355	854	895	972	1336	1603	1421	1	5	29	0	0	0	2	12	0	1	0	7	29	19	9	7	4	47	59	25	53	257	60	243	433	669	361	292	830	665	418	315	386	388	313	473	532	1145	214	815	1062	1258
CEG36356	289	397	395	351	444	453	22	1	20	2	33	16	19	12	12	39	10	59	90	131	68	88	92	87	608	288	485	3675	863	3633	5870	7339	3653	3792	6414	6752	4464	4087	4912	3932	3889	5894	2348	3022	2136	2674	3801	2558
CEG36357	826	940	821	940	897	791	4	11	19	2	22	7	2	11	17	20	3	8	33	35	11	9	7	19	57	17	42	332	115	290	404	616	330	275	562	582	350	360	384	272	255	394	235	302	161	364	472	405
CEG36358	4	11	6	4	5	7	0	0	0	0	0	0	0	0	0	0	0	0	0	6	0	2	0	3	8	0	1	65	8	59	108	137	93	54	77	100	58	74	46	78	68	99	28	33	51	34	70	48
CEG36359	1725	2360	2636	1682	2240	2152	9	13	18	20	33	20	19	16	32	10	11	21	54	78	39	31	23	34	220	114	221	1471	334	1463	2034	2478	1249	1613	3280	2736	1408	1093	1477	1140	1150	1935	1297	2024	1348	2033	2235	2526
CEG36360	687	696	1022	874	1096	1159	68	60	78	45	128	90	86	42	79	31	14	50	67	65	31	37	18	46	143	89	139	849	199	957	1043	1545	842	1259	1824	2089	1590	1567	1637	2487	1918	2779	2278	3021	1281	2292	3088	3391
CEG36361	506	412	468	559	591	556	9	15	38	7	31	28	32	11	24	16	2	14	16	40	10	5	10	34	64	35	75	304	111	389	605	776	428	309	537	521	265	208	245	295	261	390	258	266	247	322	368	470
CEG36362	141	170	158	192	252	220	0	2	0	0	0	2	4	0	2	0	0	0	0	2	8	1	1	0	6	1	5	27	13	32	79	116	62	34	78	68	41	52	33	78	59	113	65	128	28	138	140	179
CEG36363	140	181	153	154	188	190	0	0	5	2	0	0	0	0	0	1	0	0	0	1	0	0	5	2	2	1	2	15	6	35	59	75	29	29	29	37	30	26	13	66	28	32	75	93	41	120	143	172
CEG36364	29102	24588	47292	28990	45223	50272	115	210	396	61	216	152	166	97	171	114	64	130	346	340	153	212	239	392	1614	860	1336	7867	1691	8266	11829	19949	10450	7180	11760	11932	11529	10942	11165	16507	12073	17879	14347	26395	9296	31046	34485	34714
CEG36365	3	4	2	1	5	0	0	0	8	0	0	0	0	0	0	0	0	0	0	0	0	0	0	0	0	0	0	1	0	2	1	4	9	2	0	6	5	3	4	5	3	7	6	17	6	5	35	25
CEG36366	512	477	715	390	466	482	268	532	976	874	2630	2114	1117	969	1603	634	376	650	297	182	82	29	39	33	108	62	63	46	10	53	94	101	64	83	101	90	113	40	51	2657	551	1212	19973	15517	7369	13005	16135	11310
CEG36367	58	51	85	49	53	66	0	0	0	3	1	0	2	0	2	6	0	0	3	0	11	3	0	3	15	11	16	9932	751	9510	4601	21118	7896	3673	4647	9239	25804	33006	36115	90421	40361	77181	114243	101298	51105	46970	83675	26797
CEG36370	986	780	1696	1030	1372	1831	19	44	113	57	148	139	78	42	68	60	19	77	152	131	69	65	79	150	846	356	624	2545	527	2829	3376	4743	2644	2336	3515	4235	2729	2501	2876	2046	2182	2877	1318	1556	1607	1589	2246	2208
CEG36371	74	60	122	67	101	123	4	10	12	8	31	25	4	9	31	11	6	11	20	22	11	20	19	29	82	48	86	411	78	349	391	485	313	333	645	603	398	276	304	316	400	534	95	93	323	114	129	137
CEG36372	61	61	105	87	164	119	26	40	38	18	87	69	40	17	33	14	3	29	31	49	20	18	13	64	164	74	135	610	110	567	738	863	610	384	840	722	209	166	220	166	247	356	82	31	386	22	31	108
CEG36373	1040	1051	1093	1360	1686	1367	39	65	75	15	13	19	13	18	16	12	24	33	34	47	2	10	13	10	34	14	22	247	73	223	338	390	179	225	504	434	224	241	264	251	235	394	255	324	233	267	320	376
CEG36374	1981	1720	1821	2094	2327	2038	0	0	1	6	0	4	0	2	2	13	2	22	20	8	16	5	2	0	2	0	2	30	5	17	66	60	37	23	45	44	27	19	21	26	40	50	179	201	36	256	196	209
CEG36375	1563	1800	2399	1773	2559	2900	0	1	10	0	1	4	6	0	0	0	2	0	16	13	2	10	3	4	1	1	0	30	3	28	76	53	25	42	46	69	40	54	48	48	42	60	202	345	72	295	418	320
CEG36376	0	0	4	4	0	0	0	0	0	0	0	0	0	0	0	0	0	0	0	0	0	0	0	0	0	0	0	2	0	4	2	1	0	3	1	3	0	2	1	1	0	2	5	20	2	3	4	5
CEG36377	62	60	86	88	92	115	89	178	284	76	164	94	59	78	61	41	24	31	57	41	30	9	16	29	130	76	101	679	121	648	377	837	440	285	276	248	270	78	105	880	372	586	1002	1108	968	852	1284	1471
CEG36378	684	478	633	1489	1651	1262	442	969	1730	74	236	168	75	40	127	27	12	63	68	48	28	19	12	20	42	17	36	182	57	135	300	244	163	107	229	169	109	75	103	194	134	158	470	425	310	122	196	173
CEG36379	546	387	313	424	367	281	5	9	6	0	4	2	0	0	1	0	0	0	0	0	0	0	0	0	4	0	0	6	0	8	6	8	4	4	15	3	3	7	8	11	10	10	107	123	28	72	65	91
CEG36380	144	138	234	180	229	294	76	150	292	22	176	133	46	19	75	15	9	21	27	37	8	20	29	36	143	63	123	637	126	448	662	907	485	389	671	462	366	267	216	562	370	717	358	346	510	298	382	434
CEG36382	0	0	0	0	0	0	0	0	0	0	0	0	0	0	0	0	0	0	0	0	0	0	0	0	0	0	0	0	0	0	0	2	0	0	0	0	0	0	0	2	8	0	0	0	0	0	0	0
CEG36385	0	0	0	0	0	0	0	0	0	0	0	0	0	0	0	0	0	0	0	0	0	0	0	0	0	0	0	0	0	0	0	0	0	0	0	0	0	0	0	0	0	0	0	0	0	3	5	3
CEG36387	28	34	17	22	19	17	0	0	0	0	0	0	0	0	0	0	0	0	0	0	0	0	0	0	0	0	1	0	0	0	8	2	2	4	4	3	1	6	1	0	0	3	4	2	3	6	5	6
CEG36388	61	111	106	44	93	120	1	0	0	1	1	3	8	0	1	3	12	6	2	1	0	5	0	0	6	1	0	17	2	24	41	66	20	40	84	68	56	46	35	79	27	76	112	169	69	188	232	160
CEG36389	58	40	47	24	35	41	4	13	3	3	1	0	5	0	0	0	0	0	0	2	0	3	0	1	2	0	0	10	2	16	20	25	8	9	28	41	8	15	16	28	12	33	41	98	15	99	111	107
CEG36390	47	64	55	48	36	99	0	7	5	0	0	0	0	0	0	2	2	0	0	0	0	0	0	2	3	2	2	6	1	7	15	20	7	6	26	34	15	20	21	38	12	26	57	95	34	132	121	125
CEG36392	2000	2006	1962	2159	2250	1844	154	128	213	64	213	169	73	36	52	35	12	36	37	124	17	33	48	67	219	146	175	999	306	1014	1598	1990	1152	1026	1752	2125	1371	1182	1374	1127	1135	1675	2471	3662	835	3827	3531	4586
CEG36393	1458	1135	1350	1667	1970	1657	23	20	49	1	21	10	6	4	10	8	3	3	22	41	2	7	9	18	55	9	48	363	115	405	678	919	502	415	832	966	598	580	624	729	606	1139	963	1480	420	1459	1588	1704
CEG36394	4036	2727	2605	4040	3733	2811	19	23	24	1	5	9	5	0	0	0	1	7	0	3	5	8	1	5	12	3	6	47	17	54	118	166	78	65	157	156	160	94	126	211	99	165	872	1244	161	1217	1018	1382
CEG36395	2304	1838	1673	2279	1991	1680	7	0	9	5	14	9	8	6	1	8	0	9	16	32	1	1	11	7	36	4	25	365	51	384	590	762	392	559	738	843	944	839	877	995	786	1361	2189	3265	522	2606	2331	3392
CEG36396	1234	1105	1256	1103	1070	923	0	1	5	7	18	5	13	0	8	8	0	2	5	18	0	4	5	5	18	6	11	295	73	309	303	487	219	285	603	489	437	393	409	471	394	564	1023	1499	270	1288	1318	1563
CEG36397	978	1088	1480	1238	1752	1781	8	13	10	64	232	147	120	60	98	84	26	125	70	58	7	19	20	40	161	102	168	971	208	1067	1641	2058	947	1023	2517	2379	1440	1373	1607	1531	1318	2209	1922	2155	912	2015	1955	2185
CEG36398	102	82	72	62	69	73	3	2	3	22	10	3	29	31	21	13	0	15	37	109	49	20	25	51	27	17	49	138	47	194	195	225	117	78	248	163	80	64	99	53	150	110	74	137	109	56	101	326
CEG36399	273	260	419	379	566	521	38	94	177	51	236	197	108	76	136	49	12	68	55	38	16	7	8	21	50	34	43	208	97	152	258	499	291	74	122	64	100	49	44	220	166	146	8703	8784	1645	6270	7238	6070
CEG36400	3839	3235	4448	4696	5525	4775	3	15	24	1	9	2	9	18	13	9	13	1	10	25	14	10	16	11	77	36	64	520	122	529	935	1510	723	978	1272	1944	1584	1505	1616	1626	1318	1945	5686	10235	1112	9478	8436	10647
CEG36401	306	353	435	310	455	428	14	39	57	11	39	22	5	4	10	8	5	19	15	13	0	18	20	31	65	31	63	293	85	280	394	504	268	340	540	602	322	311	317	331	353	474	286	300	275	365	349	275
CEG36402	154	203	212	150	193	215	3	5	4	2	6	6	15	3	1	4	6	7	21	47	22	14	14	18	123	70	145	903	294	1250	1461	1609	764	971	1895	2169	1256	1132	1472	616	894	1383	224	224	375	241	321	268
CEG36403	0	6	1	2	0	4	0	0	5	0	0	2	0	0	0	0	0	0	0	1	0	0	0	2	1	0	0	7	7	8	2	8	3	7	11	5	0	0	7	4	5	3	7	9	2	8	1	7
CEG36404	526	1216	556	367	448	514	0	0	3	0	18	17	5	8	0	0	2	0	12	2	0	5	0	0	28	9	11	154	30	198	369	377	284	199	471	421	285	131	255	160	113	166	534	1366	159	2213	2595	2892
CEG36405	1886	1977	2636	2605	3369	3511	11	10	21	54	211	123	56	64	106	52	29	78	75	86	21	33	71	71	341	154	313	1662	412	1790	2901	3431	1785	1719	2237	3301	2481	2054	2396	1985	2075	2898	1900	2982	1046	3116	3056	4205
CEG36406	3110	2580	2312	2447	2076	1843	57	126	155	508	1711	1105	502	447	450	399	188	335	76	179	46	23	42	67	200	123	154	242	59	169	476	923	621	276	493	578	896	671	718	3188	2586	3651	5499	3275	1679	1772	1976	1576
CEG36408	427	1206	486	307	388	354	0	0	10	0	7	5	1	0	0	0	0	2	6	7	0	7	0	8	17	0	6	96	27	140	268	299	163	105	334	312	202	121	177	94	68	92	342	1046	83	1586	1848	2365
CEG36409	6356	6003	7981	12542	17319	16158	62	341	332	83	147	126	45	75	39	17	4	25	15	16	2	23	24	17	37	25	38	307	66	285	766	1047	352	379	840	618	522	480	599	659	520	672	1356	2427	859	2736	1889	2066
CEG36410	1248	1366	1863	1275	1716	1795	18	29	40	16	21	36	27	32	32	14	8	19	25	75	7	25	24	37	97	57	87	681	124	666	967	1238	706	673	1653	1213	974	809	969	1167	827	1494	3666	4225	1253	5001	4391	3401
CEG36411	230	279	415	355	406	432	1	16	34	9	19	6	13	4	12	1	0	8	9	19	13	11	5	37	40	29	36	235	50	252	190	288	159	105	255	153	152	94	123	249	139	236	354	369	258	368	521	371
CEG36413	562	562	787	770	1008	935	17	46	99	51	107	87	26	28	46	8	6	3	48	23	7	4	12	32	86	39	59	435	88	306	512	728	435	357	474	626	482	318	488	527	390	714	2075	2634	495	2669	2151	1760
CEG36414	1107	1101	1158	1125	1233	1174	20	19	48	51	42	16	24	5	34	20	3	9	34	78	8	25	21	41	206	81	142	757	203	682	1212	1509	873	611	1216	1123	735	561	631	680	606	993	545	741	703	678	821	1080
CEG36415	204	275	234	228	253	264	11	0	24	0	2	5	1	3	1	0	0	0	0	1	2	0	5	0	9	3	10	20	7	27	48	55	33	27	40	29	32	20	27	39	18	68	27	121	18	86	116	222
CEG36416	565	659	654	800	927	771	14	23	16	28	120	23	40	31	33	30	8	42	60	68	18	29	47	60	185	90	162	1033	212	917	1032	1340	787	633	1071	1263	799	531	512	659	681	1164	872	1140	605	1314	1022	1425
CEG36417	138	106	86	131	115	91	0	0	0	0	0	0	0	0	0	2	0	0	0	1	0	0	0	0	0	3	1	26	7	43	45	83	30	36	46	50	22	43	41	50	55	62	191	294	51	300	322	363
CEG36418	1103	1058	1428	1310	1662	1629	0	6	14	2	3	1	4	1	8	6	0	6	8	19	2	11	34	18	58	25	58	471	113	510	829	996	528	404	810	753	524	360	502	512	463	832	2207	2994	604	3477	2949	2679
CEG36419	466	508	685	648	637	566	3	13	8	1	33	5	4	1	17	15	6	36	35	48	18	16	18	34	78	27	51	288	85	280	385	496	278	345	424	471	282	261	311	203	253	391	375	427	222	522	483	363
CEG36420	443	556	679	607	761	749	7	4	8	12	19	12	8	1	6	2	1	11	22	20	2	17	6	2	31	34	43	454	126	537	1032	1118	553	562	1220	1331	802	644	861	491	625	889	304	261	234	306	333	286
CEG36421	1472	1559	2193	2077	3113	3081	58	74	128	27	121	108	72	43	87	95	33	106	89	129	21	32	17	28	45	14	42	223	70	287	295	368	191	149	412	371	119	99	160	115	152	263	267	423	262	358	606	480
CEG36422	2871	2921	4601	5175	6669	6178	8	14	37	3	28	5	3	7	5	0	9	4	15	12	10	2	5	13	24	22	33	146	32	175	241	321	192	168	306	276	116	135	141	131	141	146	1253	1694	243	2395	1629	1417
CEG36423	9	11	21	16	25	24	0	0	0	0	0	0	0	0	3	0	2	2	53	35	24	5	3	17	81	37	42	94	18	110	262	318	220	72	92	140	109	49	64	86	85	68	15	9	77	17	22	22
CEG36424	24	20	15	11	23	6	0	0	1	0	0	0	0	0	4	4	0	11	0	11	3	0	0	5	2	1	3	6	1	17	21	8	12	5	16	12	38	18	21	34	42	46	26	14	12	11	27	21
CEG36425	18150	16300	33259	16200	24702	30640	3	20	18	0	2	0	1	4	10	1	0	6	1	3	0	0	1	3	0	0	0	11	14	17	66	39	29	34	58	58	40	16	23	61	42	43	49	75	36	129	1013	129
CEG36427	2	0	2	1	1	2	0	0	0	0	0	0	0	0	0	0	0	0	0	0	0	0	0	0	0	0	0	0	0	0	3	0	0	0	0	0	0	0	0	0	0	0	0	0	0	1	2	0
CEG36428	472	378	357	564	462	310	24	34	72	16	59	35	9	5	10	12	0	3	13	19	10	7	8	6	62	18	45	209	63	163	265	354	246	149	286	302	196	187	187	213	199	384	501	702	163	663	471	513
CEG36429	10650	11028	17737	9881	14242	16251	144	364	595	162	458	472	276	148	379	338	131	556	1196	1832	599	1049	988	1866	5592	2879	4442	30256	8086	29025	30936	33681	16386	16098	23023	26196	18881	13212	17675	15474	16277	23347	14297	14024	16975	21440	22709	18919
CEG36430	185	289	385	226	386	419	4	1	21	8	43	23	22	13	23	11	13	26	32	18	13	15	8	24	104	30	54	449	106	387	433	506	312	220	435	360	135	99	152	140	187	228	298	163	392	145	209	179
CEG36431	470	403	631	434	624	762	18	24	65	19	26	29	14	15	25	13	13	22	36	42	14	21	27	22	70	68	80	377	95	444	496	510	309	259	608	417	150	55	109	66	115	150	944	726	336	591	595	246
CEG36439	43	53	43	43	38	20	0	6	0	0	0	0	0	2	0	0	0	0	0	0	0	0	0	0	1	0	2	6	1	5	13	27	7	21	17	17	1	9	7	26	19	24	40	75	6	66	130	117
CEG36441	605	637	883	709	811	926	14	21	59	33	79	38	24	13	34	22	6	18	34	51	2	20	32	24	96	46	98	498	145	534	920	1014	552	501	1025	983	723	524	636	596	468	761	945	1549	492	1338	1551	1614
CEG36442	430	395	308	350	330	307	6	0	5	6	11	17	4	13	29	36	12	44	38	102	38	39	31	56	164	76	139	785	194	563	917	1038	602	493	770	852	442	379	406	292	463	503	141	133	350	140	143	278
CEG36443	512	650	731	445	630	697	14	8	7	1	2	4	2	0	1	4	0	4	3	4	0	3	0	1	0	1	0	97	12	111	155	239	139	141	180	352	162	264	278	451	223	481	1502	2028	295	1628	1941	1597
CEG36444	86	132	120	67	125	131	64	85	140	57	213	168	84	39	86	41	5	32	23	29	13	6	10	27	25	5	14	51	14	77	136	321	144	95	111	131	76	69	72	429	308	370	657	584	326	211	309	341
CEG36445	331	360	479	421	493	462	3	4	11	3	11	7	22	18	24	2	6	18	4	10	1	5	7	13	25	5	13	205	46	150	306	338	268	181	382	331	187	146	152	290	184	406	760	693	290	662	657	956
CEG36446	684	814	668	645	650	683	6	3	0	1	1	5	9	3	0	5	6	8	7	20	2	7	10	8	23	18	21	163	66	188	317	408	207	177	384	418	171	107	158	83	131	192	413	901	114	1025	728	1390
CEG36447	1350	2033	2050	1243	1658	1794	23	22	37	10	30	7	16	13	15	10	1	19	33	27	27	12	10	15	109	61	68	297	87	375	483	631	330	421	695	659	257	243	257	271	280	509	1323	3054	415	4266	2993	4784
CEG36448	911	1263	1281	842	1111	1206	4	5	7	1	8	4	2	2	0	3	0	7	11	7	0	0	2	3	12	4	6	303	64	310	648	848	353	429	582	756	677	590	665	675	474	866	1953	3276	357	4781	3704	3503
CEG36449	567	663	899	614	735	774	62	73	94	12	52	50	17	20	28	34	6	17	35	37	6	4	12	43	83	64	71	340	56	381	586	885	485	480	867	657	683	543	528	735	648	944	1528	2181	542	2524	2282	2095
CEG36450	922	1680	1328	914	1155	1264	41	51	101	29	49	37	14	15	16	17	4	10	35	39	40	13	18	31	102	44	99	519	112	628	1009	1268	824	620	1159	1018	883	694	897	874	670	1139	1666	2668	602	3248	3020	3281
CEG36451	658	716	763	818	939	771	8	38	103	1	14	19	8	1	6	2	0	19	3	39	13	8	12	10	50	21	46	232	68	225	373	484	240	248	424	428	372	339	341	323	348	598	981	1276	262	1320	1043	1406
CEG36452	73	113	61	69	59	54	0	4	6	1	7	1	6	6	2	2	0	6	11	23	5	13	8	23	36	27	36	340	79	304	649	669	459	319	559	613	369	261	300	176	252	305	102	96	138	106	138	164
CEG36456	179	172	138	185	222	187	7	12	8	1	12	2	2	0	5	4	3	2	4	21	11	15	4	7	57	17	32	165	40	170	283	290	148	114	299	256	126	98	87	97	118	150	218	332	144	446	410	405
CEG36457	1667	2220	2830	1724	2282	2188	18	45	63	16	19	20	18	4	29	10	3	4	23	40	8	19	13	15	92	57	71	441	121	472	447	767	362	577	779	726	438	525	532	620	516	780	1801	2342	779	2766	3698	2402
CEG36459	517	596	744	653	806	781	6	2	16	3	3	1	3	1	1	0	0	10	5	10	1	5	8	19	51	20	57	568	149	602	679	973	511	717	1194	1222	788	848	794	1242	1080	1925	1379	1871	614	2268	2133	1964
CEG36460	87	56	88	145	186	106	0	0	0	0	7	2	0	0	0	0	0	0	0	1	0	0	0	0	7	0	3	26	2	37	59	64	26	34	102	90	52	38	68	36	31	65	97	230	40	174	199	281
CEG36461	210	238	250	220	236	199	2	9	12	9	49	11	24	12	38	19	2	11	31	55	30	10	32	50	134	59	115	611	151	561	907	1057	502	470	577	810	449	433	382	364	466	637	254	200	404	215	277	273
CEG36462	14	11	12	3	8	11	0	0	0	0	0	0	0	0	0	0	0	0	0	0	0	0	0	0	0	0	0	11	0	9	47	31	9	11	22	40	13	19	21	6	1	11	2	21	7	7	19	22
CEG36463	16	50	33	19	31	27	0	0	0	0	0	0	0	0	0	2	0	0	0	0	0	0	0	0	4	0	3	22	0	25	75	91	18	30	68	82	28	33	34	18	14	36	23	28	18	16	25	48
CEG36464	332	559	692	367	526	631	6	17	42	0	11	5	2	2	4	6	0	3	8	11	10	1	9	14	20	5	14	116	14	120	167	227	147	144	294	332	209	151	257	200	131	249	975	1856	274	2434	1978	2068
CEG36465	2563	1709	2227	5432	5283	3937	14	111	94	1	4	3	0	0	4	0	0	0	0	0	0	3	0	0	0	0	3	5	2	5	21	10	1	18	61	43	15	7	15	8	13	19	58	104	17	70	34	83
CEG36466	683	402	452	681	673	619	14	35	62	16	24	23	18	10	10	6	1	26	16	66	18	3	5	8	33	27	53	267	67	212	318	341	244	175	295	292	213	152	147	204	152	258	373	592	144	580	596	1114
CEG36467	193	125	141	178	171	132	759	1207	2122	310	625	370	354	369	337	365	74	234	344	1006	453	141	306	344	559	288	483	1140	533	1083	838	1319	919	215	262	251	213	68	115	151	322	170	99	59	425	39	52	113
CEG36469	7	15	12	15	10	27	15	22	40	0	13	3	5	0	1	1	4	5	17	31	3	7	16	31	56	29	39	413	55	403	462	552	338	211	573	363	183	100	125	124	125	124	55	23	323	7	16	44
CEG36470	320	372	562	561	846	915	17	86	105	2	38	37	6	4	36	6	4	6	17	30	3	7	7	12	54	21	31	339	49	308	284	528	264	268	588	409	471	350	347	756	454	768	882	1456	515	1349	1375	1218
CEG36473	343	293	530	409	636	741	26	80	217	9	60	23	11	6	39	2	4	3	10	9	0	7	4	7	25	13	23	208	49	203	264	462	248	213	394	318	262	192	213	493	227	474	527	877	316	1050	990	1121
CEG36474	115	108	119	115	146	117	229	391	856	55	130	53	84	76	93	33	6	35	215	213	97	144	160	314	694	382	546	1336	523	1459	1231	1289	1076	245	557	376	289	151	200	2556	1316	1675	10870	5608	5169	908	3158	846
CEG36475	144	114	109	98	102	100	0	0	0	0	5	1	0	0	0	6	0	1	5	20	0	1	3	1	23	5	9	94	30	108	131	243	108	100	195	158	155	87	148	103	107	164	107	192	45	182	183	254
CEG36476	401	310	485	483	574	641	4	17	33	5	7	3	2	12	3	0	1	5	18	46	12	31	19	56	166	97	108	720	211	884	1194	1605	888	809	1871	1707	1070	848	896	593	815	998	401	570	424	544	771	1040
CEG36477	33	31	39	64	88	51	2	8	13	0	3	4	0	1	0	0	0	1	0	4	0	0	2	0	1	0	1	24	5	33	68	59	28	31	49	49	28	30	15	25	18	38	20	30	24	14	58	46
CEG36478	20	27	30	41	37	39	0	2	1	0	0	0	0	0	0	0	0	0	0	0	0	0	3	0	1	0	1	3	0	12	19	21	14	15	27	21	6	8	16	40	12	24	14	23	12	18	19	27
CEG36480	4	6	5	5	17	9	1	0	6	0	4	0	0	0	0	2	0	0	0	0	0	0	0	0	2	2	1	2	0	4	4	0	1	0	0	4	0	0	0	0	0	0	0	0	0	0	0	1
CEG36481	1160	1511	1618	1228	1589	1779	5	4	7	0	10	5	3	0	2	4	0	4	3	6	0	5	0	3	4	9	12	222	51	261	531	559	343	288	608	726	498	496	554	658	486	757	2114	3126	523	3294	3173	2958
CEG36482	27	21	28	31	29	57	0	0	0	0	1	0	0	0	0	0	0	0	0	1	1	0	0	0	0	0	1	14	1	10	25	19	9	8	5	24	4	3	7	16	2	13	32	33	12	30	35	54
CEG36483	44	35	37	57	50	42	3	2	1	0	0	6	0	0	0	0	0	0	0	0	0	0	2	0	0	3	2	10	0	10	31	48	22	23	15	38	19	9	11	11	11	13	34	39	9	67	39	76
CEG36484	22	24	17	22	33	35	0	0	0	0	0	0	0	0	0	0	0	0	0	0	0	0	1	0	8	2	1	16	4	45	31	86	46	15	37	53	21	17	19	26	17	13	2	7	16	7	6	25
CEG36485	1	0	0	0	0	0	0	0	0	0	0	0	0	0	0	0	0	0	0	0	0	0	0	0	0	0	0	0	4	0	0	3	0	3	0	2	0	0	3	0	0	0	1	0	0	0	0	0
CEG36487	0	3	0	1	1	0	0	0	0	0	0	0	0	0	0	0	0	0	0	0	0	0	0	0	0	0	0	0	0	0	0	0	0	0	2	0	0	0	0	0	0	0	2	0	0	2	1	7
CEG36488	1108	1268	1387	1328	1566	1497	46	36	104	14	42	50	12	12	10	8	1	2	34	26	3	9	19	33	83	44	69	328	86	426	605	706	439	393	864	968	473	439	647	339	368	682	508	807	244	932	937	1038
CEG36489	1916	2259	2936	2153	3016	3108	15	14	27	24	77	17	16	20	24	10	11	47	15	37	1	15	3	18	37	18	51	258	69	348	488	510	297	273	625	670	387	310	375	309	289	450	1430	3023	383	4309	3252	3573
CEG36490	3960	4376	4788	4568	5270	4705	17	14	31	24	61	23	68	34	39	40	42	24	28	18	4	16	6	12	0	0	4	21	15	50	56	49	34	58	122	139	40	31	49	16	38	40	985	1478	104	2112	1180	1825
CEG36491	0	2	1	5	1	1	0	0	2	0	0	0	0	0	0	0	0	0	0	0	0	0	0	0	0	0	5	26	11	29	21	22	34	26	31	23	34	19	22	30	33	38	14	18	20	15	10	20
CEG36494	25	20	16	29	21	30	0	0	6	0	0	0	0	0	0	0	2	0	0	0	0	0	0	0	0	0	0	0	0	0	0	0	0	0	0	0	0	0	0	0	0	0	0	0	0	1	0	0
CEG36495	0	0	0	0	0	0	0	0	0	0	0	0	0	0	0	0	0	0	0	0	0	0	0	0	0	0	0	0	0	0	0	3	0	0	0	1	0	1	0	0	4	1	2	7	0	8	13	4
CEG36496	4022	3766	4843	5695	6758	6005	17	96	116	2	18	22	12	4	18	6	14	20	0	18	8	6	10	11	13	3	9	362	72	348	810	983	490	601	1041	1248	763	732	830	546	556	832	467	767	263	724	844	1331
CEG36497	536	603	754	902	1084	1084	43	88	243	42	62	50	35	60	67	45	12	44	66	61	4	37	42	42	164	67	115	658	142	716	1394	1511	990	758	1521	1652	752	452	626	760	778	1037	1437	1852	781	1867	1554	2405
CEG36498	6	0	0	2	0	0	0	0	0	0	0	0	0	0	0	0	0	0	0	0	0	0	2	0	0	1	0	2	0	0	13	7	5	2	0	6	8	7	3	4	5	12	2	7	0	9	6	4
CEG36499	832	761	798	1260	1299	996	12	7	24	25	43	22	44	27	27	14	14	22	69	98	31	21	30	27	136	113	155	934	243	906	1281	1512	839	819	1558	1646	1084	821	1027	936	947	1542	1249	1612	540	1607	1348	1652
CEG36500	1368	1053	949	1274	1178	985	4	12	11	16	33	25	21	7	14	12	6	15	19	31	8	2	14	11	34	21	39	279	74	236	329	441	267	197	339	351	260	263	209	293	234	357	598	766	302	708	537	728
CEG36501	373	253	306	420	427	306	15	47	46	27	36	51	27	9	29	10	2	29	45	68	29	19	37	34	109	59	95	415	95	401	464	481	288	216	332	366	225	179	210	222	321	353	374	308	373	274	311	255
CEG36504	85	91	123	80	94	72	0	0	6	0	0	0	0	2	0	4	0	0	0	1	0	0	1	0	0	0	5	60	13	59	69	76	37	21	87	53	39	48	55	19	23	36	109	235	61	173	161	536
CEG36505	80	44	48	104	108	95	0	0	0	0	0	0	0	0	0	0	0	0	0	0	0	0	0	0	0	0	0	0	0	3	3	0	0	0	0	1	0	0	0	1	0	0	8	9	0	4	10	17
CEG36506	349	267	555	424	526	640	2	12	20	2	1	6	0	1	3	5	0	1	16	16	0	7	7	11	30	22	32	156	54	150	210	344	160	167	276	266	188	202	179	155	139	231	239	356	163	499	472	297
CEG36507	2171	2373	3184	2723	3628	3711	5	38	12	5	20	12	21	4	8	19	5	14	37	54	19	38	27	37	177	79	152	947	226	972	1257	1658	923	988	2064	1717	921	674	917	632	740	1101	609	1389	673	1394	1209	1558
CEG36508	1074	903	1589	1489	2046	2084	0	4	12	0	9	0	3	4	0	3	0	0	4	7	10	8	5	1	3	5	13	87	29	99	177	231	106	90	300	349	170	165	318	120	132	289	1545	1885	204	2721	1766	1597
CEG36509	876	988	841	862	957	948	20	36	54	35	82	73	45	18	40	29	19	66	44	48	4	31	17	18	61	36	65	467	141	455	689	827	439	531	759	748	514	426	530	528	545	931	1726	1829	566	1849	1754	1599
CEG36510	506	537	540	746	569	514	9	20	39	23	59	51	25	30	34	31	10	30	31	57	11	15	15	25	88	63	54	378	94	331	561	777	442	312	269	493	322	358	321	379	358	666	326	374	298	363	361	394
CEG36511	17	17	11	19	12	16	462	802	1470	45	134	76	21	16	27	1	9	3	0	1	1	0	0	0	0	0	0	0	0	1	0	1	5	1	6	0	0	0	4	0	2	3	4	6	54	2	11	8
CEG36512	124	122	130	212	228	213	78	14	73	34	96	53	47	26	15	25	16	26	25	63	28	12	15	25	90	57	68	352	94	405	475	695	424	338	703	635	439	365	455	334	369	609	362	309	171	302	345	297
CEG36513	227	191	229	317	348	245	20	32	52	7	35	26	8	18	17	13	5	26	25	25	10	9	9	11	65	39	49	370	105	325	562	683	355	430	992	605	425	318	373	339	353	525	210	233	299	232	233	326
CEG36514	119	108	189	111	148	174	7	34	44	23	27	13	0	7	18	18	3	19	22	34	12	20	6	27	142	70	148	1023	252	940	1634	2162	1103	1286	2342	2156	1766	1619	1736	1500	1248	1985	940	1112	716	960	1547	1296
CEG36515	646	647	912	642	1011	983	18	46	85	20	65	44	24	30	32	33	13	50	70	54	42	12	12	54	189	69	152	625	208	800	1020	1100	692	548	1435	1308	642	607	684	438	533	797	166	257	322	192	277	536
CEG36516	204	193	199	274	263	201	10	24	16	12	10	14	15	12	17	4	7	10	13	16	18	8	18	17	34	22	57	137	15	143	233	276	134	133	231	217	99	83	114	91	111	171	107	140	127	112	139	188
CEG36517	457	370	626	642	813	737	7	15	8	1	5	0	2	5	8	4	0	6	28	49	4	14	15	35	108	65	107	608	129	517	721	981	579	522	1143	1173	713	654	784	593	559	911	918	1194	440	1146	1043	1202
CEG36518	205	199	134	154	153	120	6	13	7	0	16	8	16	0	4	2	2	0	18	25	15	6	13	19	43	49	61	287	71	289	363	430	284	255	407	373	278	241	246	165	219	331	118	117	106	123	123	116
CEG36519	169	193	261	282	373	274	8	21	21	6	19	4	2	3	18	5	0	1	7	2	5	2	1	9	28	14	19	89	17	104	124	226	108	103	224	184	151	110	135	163	96	202	324	375	147	365	359	307
CEG36520	106	97	116	187	187	193	7	9	13	10	13	38	24	9	8	12	8	17	35	40	7	12	20	29	137	70	123	480	84	480	646	707	388	326	638	600	341	337	305	306	378	452	270	287	360	243	268	393
CEG36521	118	114	116	146	159	159	0	3	10	12	13	1	8	10	1	1	0	13	11	33	8	10	13	21	90	41	77	807	175	754	1415	1732	897	994	1503	1649	953	835	989	656	783	1044	377	467	399	452	609	777
CEG36522	2254	3785	3182	2162	2901	3233	4	23	27	2	10	9	1	0	0	1	5	9	4	15	7	7	2	10	7	5	24	1654	288	1821	3593	4745	2287	2555	4313	5085	3867	3271	3286	3859	2829	4435	5214	9351	2276	10841	12235	13153
CEG36523	238	243	312	254	269	296	4	45	35	7	11	3	7	8	28	11	0	19	9	4	12	10	13	14	25	18	27	245	40	142	189	212	135	93	109	116	100	52	82	139	127	136	109	169	163	133	162	178
CEG36524	126	132	193	185	202	198	0	0	0	0	0	0	0	0	0	0	0	5	5	2	0	1	3	2	1	6	2	14	7	29	29	76	35	26	75	45	29	31	23	17	27	24	12	24	17	25	75	42
CEG36525	256	267	326	321	324	311	23	36	40	16	20	20	35	6	11	15	6	11	30	44	3	15	12	19	71	37	74	343	113	387	571	667	343	364	687	589	328	242	327	233	323	459	436	577	298	748	705	610
CEG36526	318	463	464	304	460	495	25	50	71	10	42	27	25	20	10	31	4	30	18	17	3	15	9	17	83	37	58	391	82	378	701	847	382	406	803	734	505	381	499	337	258	434	849	1458	310	1918	1685	1788
CEG36527	604	504	685	603	772	757	7	15	9	2	24	0	3	10	8	7	0	4	4	24	3	11	6	13	56	17	38	249	68	256	398	616	335	320	602	770	527	470	541	452	462	606	798	1077	310	1018	1077	1452
CEG36528	2117	1692	1826	2526	2552	1972	76	163	203	33	41	65	37	28	32	26	0	44	62	78	52	11	33	76	211	135	155	1685	406	1761	2490	3704	1832	2174	3917	4276	3383	3374	3431	2519	2199	3558	2883	4498	957	3946	3571	4275
CEG36529	634	670	719	736	873	946	9	31	49	1	32	23	4	11	8	11	10	13	28	36	3	13	14	27	73	45	58	323	63	384	478	660	356	267	711	702	392	263	385	330	314	448	538	791	266	769	903	933
CEG36531	546	483	414	423	395	341	2	3	8	0	3	0	8	3	3	2	0	10	3	4	3	1	3	1	0	0	6	31	9	35	59	60	30	43	101	86	79	139	162	216	174	316	3843	2117	486	2432	2078	929
CEG36532	1374	1749	1939	2135	2675	2711	16	34	35	8	50	32	19	12	32	2	1	13	15	35	5	14	6	17	68	37	42	419	106	443	576	837	413	528	1050	1105	948	883	1071	1673	1020	1779	8209	6923	2227	5712	5705	3688
CEG36533	986	1423	1347	1296	1379	1143	1	0	8	0	9	0	6	2	11	20	2	43	142	146	87	91	121	165	870	395	686	3595	1085	3387	5452	6551	3554	3707	5399	5912	4436	4305	4759	3425	4020	5050	2281	2611	2007	2414	2901	2579
CEG36534	8019	7938	5851	6276	5506	4840	3	10	2	0	0	9	2	0	1	0	5	3	5	5	1	3	1	0	12	7	3	192	30	134	217	420	176	221	368	397	511	525	491	812	515	809	5210	7514	939	7451	6754	6689
CEG36535	256	343	412	280	404	419	4	0	5	0	13	1	0	6	22	4	1	5	20	44	26	32	14	38	200	129	199	1615	502	1648	1499	1822	1285	905	1786	1772	1292	910	1206	1205	1129	1825	440	961	825	554	1226	1359
CEG36536	598	691	566	662	578	492	14	20	41	14	46	20	7	16	36	24	6	18	26	53	11	17	7	27	62	37	42	594	163	550	660	1048	509	519	660	974	735	765	777	1085	962	1485	1627	1627	568	1680	1505	1407
CEG36537	214	295	260	305	319	248	1	2	13	0	0	1	0	3	5	31	1	33	65	215	44	59	72	81	210	108	167	2091	488	1608	2462	3214	1656	1756	2665	3073	2266	1790	1836	1293	1675	2033	782	662	610	1086	892	691
CEG36538	1356	1430	2163	1767	2392	2415	2	7	2	12	6	1	19	7	9	13	7	7	17	22	8	18	10	13	80	52	75	362	93	409	391	505	349	263	599	596	390	486	600	719	492	941	13086	15175	1982	25400	17524	8178
CEG36546	17	32	23	16	15	8	0	0	0	0	0	0	0	0	0	0	0	0	0	0	0	0	0	0	0	0	0	1	0	0	0	0	0	0	1	2	0	0	0	3	2	0	5	22	1	30	22	163
CEG36547	615	463	420	586	459	433	11	24	13	8	16	20	27	5	8	37	10	19	25	57	39	11	37	44	133	82	124	707	150	472	860	1139	539	454	554	741	474	423	340	370	437	486	310	379	257	329	309	689
CEG36548	108	76	100	155	156	146	2	9	22	0	0	6	2	1	4	3	0	0	9	4	0	3	4	4	17	4	7	74	19	50	86	133	71	63	75	97	67	36	32	95	60	112	133	152	58	100	146	184
CEG36549	1790	1882	2619	2676	3412	2955	10	13	36	14	42	25	19	6	25	29	5	52	33	60	16	10	47	52	82	57	108	729	149	646	707	711	460	331	599	543	348	246	289	397	401	558	2212	2655	801	2997	2412	2257
CEG36550	8360	8221	13149	9144	12586	13278	32	30	49	16	36	30	26	12	15	7	1	18	17	19	13	15	20	33	54	44	79	779	183	755	1123	1509	752	809	1291	1466	1209	1260	1363	1252	1174	1980	4384	6517	1123	8931	6379	6981
CEG36553	2325	2392	3939	2388	3330	3469	21	9	35	5	6	7	7	5	29	21	3	17	37	29	38	23	20	57	196	71	136	838	244	991	1264	1590	856	861	1617	1376	853	719	1003	842	753	1358	2291	3490	749	4332	3530	3385
CEG36555	264	413	402	404	531	517	0	3	1	0	5	0	4	0	0	0	3	1	1	9	1	9	3	7	18	2	7	92	27	107	211	188	104	114	254	197	129	106	142	153	93	161	239	320	144	333	406	346
CEG36556	397	485	518	568	626	698	0	0	0	0	3	0	0	0	0	0	0	0	3	2	0	6	0	0	0	0	0	26	13	35	39	92	42	38	85	74	52	55	36	62	52	114	171	192	62	277	199	196
CEG36557	617	1323	1027	1069	1459	1636	15	45	142	6	20	9	2	14	7	6	2	8	7	30	8	16	9	20	66	43	61	365	78	389	649	910	450	353	920	773	446	347	423	486	343	628	728	1119	400	1310	1679	1467
CEG36558	471	482	618	643	767	726	22	35	76	20	28	32	20	2	16	9	0	13	15	38	9	2	5	24	35	26	27	293	62	345	483	571	320	328	590	576	392	254	342	415	328	552	282	779	257	908	691	1116
CEG36560	53	52	38	36	51	41	93	193	341	246	590	686	331	279	464	434	143	401	67	144	29	30	50	56	321	142	189	65	83	156	386	136	54	213	252	188	460	118	163	159	297	163	455	754	97	612	625	702
CEG36563	950	636	738	1164	1208	949	12	4	21	10	21	16	19	12	20	12	3	8	18	53	23	14	4	21	54	16	30	355	105	395	767	820	446	560	973	945	486	404	574	441	433	654	281	469	282	464	497	1048
CEG36564	257	121	145	170	110	113	0	0	0	0	0	0	3	0	1	2	0	0	0	2	0	0	1	0	0	0	1	504	142	463	790	888	491	549	1293	1084	720	743	718	613	678	875	872	1316	319	922	1094	1442
CEG36565	226	196	183	282	306	224	10	32	28	42	148	72	162	68	184	180	60	206	371	479	132	239	232	498	128	66	92	345	79	412	1324	2006	773	1063	1655	2112	1240	1278	1114	1009	902	1139	252	274	229	237	361	409
CEG36566	2010	1430	1161	1602	1205	1051	34	67	59	36	119	59	25	29	51	65	27	27	50	78	29	26	27	40	91	61	87	416	135	438	668	909	579	519	977	924	705	615	540	849	711	1076	1946	2812	555	2471	2146	2943
CEG36567	589	600	634	707	911	775	3	8	8	1	14	2	7	2	4	7	0	3	6	7	0	4	3	6	14	4	6	45	19	41	114	98	86	42	83	67	41	36	39	58	44	110	52	98	89	124	145	209
CEG36568	1867	1904	2081	2408	2424	1959	4	7	5	0	4	0	0	1	0	0	0	0	11	15	0	0	4	0	7	7	20	444	131	536	771	991	432	801	1439	1641	1056	1107	1321	953	982	1365	2998	4403	507	5415	4130	4476
CEG36571	113	222	144	84	151	140	4	5	11	3	17	6	5	0	1	0	0	2	7	9	0	0	3	7	18	14	26	141	11	143	197	305	145	81	125	260	157	172	190	103	88	145	607	917	172	1433	1145	1238
CEG36572	700	877	1190	747	1132	1123	7	34	17	2	17	13	14	9	13	9	2	14	21	44	15	5	10	27	95	55	69	385	100	456	466	623	358	317	710	598	385	327	422	412	342	605	1281	1730	546	1833	1947	2050
CEG36573	259	324	306	234	319	373	5	1	9	0	0	4	4	0	0	4	4	0	3	4	0	0	1	3	34	14	25	124	22	171	193	160	135	93	227	213	140	92	138	155	112	194	581	820	207	744	935	691
CEG36574	41	38	18	36	28	20	0	0	0	0	0	0	0	0	0	0	0	0	0	0	0	0	0	0	0	0	0	8	0	1	5	8	2	0	0	1	6	5	0	7	3	4	8	22	2	27	57	56
CEG36575	109	97	91	112	104	113	0	4	0	0	0	1	2	0	0	4	0	0	0	4	0	0	0	2	5	1	1	12	0	9	43	23	16	20	23	20	10	15	16	17	15	39	47	142	27	124	88	212
CEG36576	494	526	455	493	571	436	7	0	1	2	10	2	4	11	16	8	9	26	6	43	4	16	12	27	35	22	38	214	56	264	271	281	181	184	295	258	170	148	161	164	170	217	226	686	198	655	609	1451
CEG36578	3	1	11	7	2	2	0	0	0	0	3	0	0	5	1	2	3	0	1	0	0	0	0	0	0	0	0	9	1	1	9	23	5	2	12	0	8	3	0	9	4	0	1	3	0	4	4	23
CEG36579	8	0	2	0	1	2	0	0	4	3	0	0	0	4	1	1	0	0	5	1	0	0	0	0	0	0	5	69	14	43	57	62	12	46	146	41	94	25	38	92	59	64	23	28	30	14	25	44
CEG36580	12	7	23	17	12	8	5	14	23	8	51	22	41	12	36	37	11	37	58	74	34	43	31	31	347	227	281	2769	536	2685	1458	2308	1358	690	1319	626	867	466	400	1125	835	756	238	200	1585	86	153	241
CEG36581	433	396	575	474	638	691	0	3	3	0	3	1	5	1	9	3	5	2	24	17	0	10	14	15	49	37	65	413	112	510	849	1015	490	678	1470	1748	879	923	1246	642	677	1208	594	1044	363	1074	1108	1708
CEG36583	11	8	13	6	5	8	0	0	0	0	0	0	0	0	0	2	0	0	0	0	0	0	0	0	1	1	5	21	2	7	24	32	22	10	6	16	13	5	7	23	9	10	18	25	9	20	54	52
CEG36584	1176	2079	1682	1053	1427	1595	3	6	27	6	7	0	6	5	10	45	20	55	183	277	57	125	99	201	716	381	623	3229	592	3657	6046	7563	4297	4583	9474	8504	5149	3935	4638	3584	3570	5139	1593	1743	2902	1610	2450	2666
CEG36586	42	50	33	43	40	50	1	0	0	0	0	0	0	0	0	0	0	0	0	0	0	0	0	0	0	0	0	0	0	0	2	0	0	0	4	2	0	0	6	2	3	3	196	203	48	169	189	137
CEG36587	855	603	497	822	680	467	24	39	21	16	51	50	34	21	41	30	10	38	36	62	25	25	35	35	94	41	86	464	116	382	463	594	385	280	615	560	350	259	275	306	276	390	351	417	270	372	329	422
CEG36588	425	389	707	455	643	733	4	6	22	5	15	21	6	6	6	15	3	10	24	43	25	20	18	18	125	40	83	464	168	478	707	893	589	481	910	907	557	491	594	473	461	916	561	807	365	1177	1090	973
CEG36589	283	288	498	276	519	572	5	10	18	3	9	8	6	5	6	7	0	6	26	8	4	0	4	8	49	26	44	268	60	316	413	534	313	264	529	569	382	212	367	242	138	306	391	693	154	1014	855	956
CEG36590	163	101	113	139	103	98	6	0	5	0	2	2	5	0	5	31	6	12	13	39	11	7	20	29	83	26	67	499	190	393	649	744	473	410	498	562	396	409	471	279	356	491	173	122	199	117	160	213
CEG36591	102	87	80	121	130	102	0	6	7	0	1	4	4	9	0	6	5	8	14	10	2	2	10	8	34	27	25	234	77	196	276	323	197	127	223	307	177	112	143	128	186	279	46	52	89	39	54	119
CEG36592	227	202	172	220	141	169	0	6	0	1	2	0	3	2	6	10	0	4	12	56	31	6	19	15	71	45	80	374	153	400	484	603	335	274	438	513	345	276	302	243	284	359	185	151	193	203	239	200
CEG36593	230	233	198	251	258	223	5	10	3	10	28	12	17	9	12	15	12	14	11	48	13	10	16	19	52	32	21	294	58	278	407	464	268	270	396	380	200	112	154	132	195	230	46	37	142	18	28	68
CEG36594	218	181	131	204	177	138	0	3	3	1	4	0	4	6	0	3	4	0	4	0	4	0	2	0	21	6	8	32	2	37	73	65	44	60	94	45	29	40	44	60	43	55	58	71	12	45	90	98
CEG36595	449	468	578	498	588	565	2	15	7	5	19	9	18	6	0	23	3	17	27	35	18	10	6	21	79	38	63	283	75	236	407	417	234	256	415	361	180	216	217	209	202	280	139	140	203	119	162	145
CEG36596	405	304	292	461	390	289	17	39	72	26	110	70	47	48	45	36	10	24	35	74	25	18	36	49	153	59	99	422	142	385	482	645	415	262	364	466	359	268	289	437	550	728	205	166	307	175	148	252
CEG36597	5	12	9	10	6	6	0	1	0	0	0	0	0	0	0	0	0	0	0	0	0	0	0	0	0	0	0	0	2	6	1	4	1	0	0	0	0	1	0	2	0	3	3	1	0	1	3	4
CEG36598	2	1	1	0	3	0	0	0	0	0	0	0	0	0	0	0	0	0	0	0	0	0	0	0	0	0	0	2	0	0	0	0	0	0	0	0	0	0	0	0	0	0	0	0	1	0	0	0
CEG36599	0	8	7	12	19	30	0	0	0	0	0	0	0	0	0	0	0	0	0	0	0	0	0	0	0	0	0	0	0	0	0	0	2	0	0	0	5	0	0	12	8	10	1	1	0	0	0	4
CEG36600	1486	1310	1218	1685	1625	1265	2	0	8	2	2	6	10	3	4	3	4	6	24	35	7	7	22	13	73	26	68	581	132	666	941	1015	526	513	1013	998	445	417	493	303	362	608	265	489	307	486	454	815
CEG36601	352	350	463	500	578	589	0	8	22	6	11	7	8	8	1	1	1	11	13	30	3	12	13	28	57	33	47	331	94	283	421	502	271	306	512	547	307	251	358	497	461	680	394	510	266	384	455	474
CEG36602	750	858	1169	870	1274	1381	22	63	108	27	43	50	30	27	29	17	5	28	29	45	1	15	10	21	80	34	45	514	145	622	775	1185	514	639	1185	1295	931	796	898	1073	834	1379	1508	2090	746	2234	2312	1802
CEG36603	382	535	537	465	663	887	2	23	41	2	19	4	4	11	0	4	9	2	5	16	4	0	4	3	29	31	32	213	74	254	333	417	240	303	478	500	373	267	459	563	371	616	957	1503	478	1337	1492	1325
CEG36605	1	0	0	1	0	0	0	0	0	0	0	0	3	0	0	0	0	0	0	0	0	0	0	0	0	1	1	1	0	0	0	1	0	0	1	0	3	0	0	8	2	1	4	3	0	5	5	9
CEG36606	21	39	22	19	34	23	9	2	5	5	1	0	2	0	8	2	0	0	0	14	8	0	0	0	4	16	13	148	43	147	220	311	154	187	242	299	217	161	218	144	131	225	184	305	65	229	226	268
CEG36607	1751	1386	1416	2203	2299	1797	18	50	70	31	83	44	56	50	24	22	1	56	39	94	23	34	36	49	170	83	106	859	249	936	1427	1685	886	816	1909	1649	911	728	881	807	826	1286	2301	2792	636	2464	2356	2259
CEG36608	285	596	417	226	308	360	1	3	0	0	0	1	0	0	0	0	0	0	0	2	1	0	0	0	1	2	8	56	7	60	130	195	84	48	96	101	141	87	161	128	57	130	225	483	135	662	856	904
CEG36609	11646	11196	12256	17058	17480	13597	17	78	112	21	23	12	25	12	5	12	13	27	89	64	25	37	53	125	574	296	465	2997	879	2924	4539	6156	3195	5317	9161	9894	5613	5057	5743	5952	5582	8052	10860	15050	3364	15727	12406	15082
CEG36610	5745	5854	9071	6131	8576	9418	28	39	31	0	15	19	4	4	3	13	4	12	16	10	2	2	5	8	48	17	9	335	62	257	396	537	265	317	448	662	627	589	589	1398	664	1256	8364	14494	1679	16094	15096	14654
CEG36611	572	559	815	699	849	679	32	21	88	5	17	21	10	14	9	2	9	20	22	40	13	9	7	22	103	35	71	270	65	306	497	576	359	318	437	560	265	209	277	148	227	312	149	209	209	248	260	269
CEG36612	157	184	167	186	190	156	7	3	15	5	10	3	12	9	8	9	0	12	9	4	1	5	3	2	3	3	4	81	34	61	194	245	87	100	126	154	85	46	68	81	80	122	28	30	106	24	29	33
CEG36613	879	794	804	1193	1230	952	54	32	71	17	59	45	36	46	37	42	35	35	43	87	13	17	9	21	65	36	74	447	115	518	657	797	428	437	1103	870	450	333	405	391	407	724	481	595	298	610	638	873
CEG36614	121	102	76	97	101	108	0	0	0	3	0	0	0	0	0	0	0	0	0	1	0	0	0	1	0	0	0	20	8	39	49	80	32	38	23	67	59	37	77	90	37	82	342	639	92	497	445	581
CEG36615	17	63	32	26	48	49	0	0	0	0	1	0	3	0	6	0	0	0	6	0	0	0	0	2	9	5	5	70	18	102	99	107	66	66	153	119	36	23	42	29	40	52	61	98	48	70	114	151
CEG36616	96	118	65	122	117	92	5	0	0	1	2	11	9	0	4	4	0	4	6	10	2	10	8	14	28	14	22	127	29	93	341	382	183	172	288	265	142	98	104	108	122	151	114	163	144	165	168	286
CEG36617	18	22	22	39	39	31	0	0	0	0	0	0	0	0	0	0	0	0	0	4	3	0	0	0	2	0	5	19	12	26	32	33	9	18	41	43	12	8	20	20	23	23	31	30	27	34	49	64
CEG36619	154	255	199	103	149	183	0	0	1	2	0	0	0	0	0	0	0	0	0	0	0	0	0	2	0	1	2	25	3	36	74	96	68	47	58	57	76	55	70	94	57	90	125	257	79	380	480	475
CEG36620	499	578	627	733	743	695	0	3	16	4	33	8	15	3	7	5	4	15	16	20	11	0	4	7	34	29	33	289	77	199	330	354	207	246	252	323	267	181	236	230	257	345	295	251	213	354	320	341
CEG36621	116	131	82	213	197	167	149	295	426	138	503	274	219	117	186	60	62	95	41	94	12	30	28	34	109	68	130	820	179	658	778	1225	626	623	725	1196	682	616	661	772	807	1021	242	179	506	141	174	373
CEG36622	222	205	254	475	561	377	6	14	27	14	31	26	46	35	34	77	28	79	45	48	13	7	10	28	50	26	47	228	51	222	306	400	300	172	295	275	151	109	140	160	144	197	73	30	182	33	48	110
CEG36626	12	15	14	7	10	4	5	8	22	53	255	157	92	78	102	85	29	64	11	27	11	0	5	4	16	12	8	14	12	7	45	107	94	25	41	36	34	29	27	164	139	154	35	25	56	11	5	24
CEG36627	1586	1605	2426	1346	2004	2132	1	18	24	35	131	75	41	37	36	42	4	48	14	11	2	7	5	8	7	21	10	81	21	97	200	166	127	99	175	137	67	44	46	108	80	134	138	375	82	374	338	1041
CEG36628	293	310	306	434	452	397	27	70	120	6	43	31	11	9	8	12	6	4	18	14	7	4	5	7	29	3	15	148	28	119	183	212	126	115	203	179	85	104	107	104	139	225	575	500	141	629	445	355
CEG36629	3836	4345	4772	5594	5953	5457	40	36	71	16	60	38	25	25	32	25	24	46	52	47	22	22	24	51	139	68	124	872	199	865	1221	1453	846	676	1559	1453	878	703	874	776	687	1057	1122	1668	647	1963	1848	2226
CEG36630	1138	1377	1520	1498	1550	1553	24	23	35	20	51	47	19	15	15	20	5	22	42	17	20	10	15	29	75	29	78	460	116	412	642	749	436	424	730	723	478	377	389	486	416	704	520	627	517	709	768	725
CEG36631	536	510	767	704	896	983	21	30	48	12	49	22	22	21	32	12	0	24	33	53	19	15	10	22	101	70	149	803	141	842	1081	1322	771	650	1219	1314	679	693	746	684	595	1117	976	1292	586	1341	1412	1417
CEG36632	2581	5255	3427	3006	3891	4040	13	18	32	5	12	9	26	22	12	6	0	6	21	32	13	11	13	50	118	49	64	818	186	836	2437	2648	1282	1213	2798	2281	1470	1268	1366	1370	1010	1615	1820	3467	959	3635	3377	4135
CEG36633	334	462	555	358	426	503	3	4	11	0	8	4	0	7	1	0	0	0	5	2	5	4	5	3	15	2	17	391	113	313	950	964	437	508	1140	1045	527	459	587	361	384	476	289	370	224	378	451	455
CEG36634	317	364	287	373	252	293	0	0	0	0	1	0	2	0	0	0	0	0	2	0	0	0	0	0	2	6	1	32	14	30	55	84	37	38	80	65	41	23	42	85	32	66	328	460	71	452	459	390
CEG36635	0	0	0	0	0	0	0	0	0	0	0	0	0	0	0	0	0	0	0	0	0	0	0	0	5	1	3	0	0	1	0	0	0	0	0	0	0	0	0	0	0	0	0	0	0	0	0	0
CEG36636	11	20	10	3	4	7	0	0	0	0	0	0	0	0	0	0	0	0	0	0	0	0	0	0	2	0	0	5	1	0	6	4	6	0	3	2	7	7	2	6	4	10	4	0	0	2	3	8
CEG36638	10353	9570	18878	10300	16071	17695	23	18	50	2	18	6	12	6	10	1	0	2	5	12	0	0	6	4	102	48	94	3691	799	4236	5220	6002	2722	5309	10143	12466	7930	7751	10158	5990	5324	8347	6516	6979	3064	8449	9587	7201
CEG36639	507	610	857	542	775	885	2	8	15	0	2	8	0	0	2	3	0	1	2	8	0	0	2	9	5	2	25	207	5	134	116	131	69	44	87	161	77	53	70	75	68	120	181	407	122	656	360	1067
CEG36640	1048	1117	1107	1061	1242	1088	10	10	3	0	6	5	2	0	2	3	1	4	1	4	0	5	0	0	4	0	6	153	33	96	142	143	96	41	108	111	107	133	143	116	86	177	209	300	132	412	277	546
CEG36641	857	871	1104	1417	1750	1471	4	3	25	17	28	33	14	19	7	21	0	5	12	23	10	3	20	7	26	9	39	240	66	280	455	609	330	283	455	610	345	363	400	504	410	759	295	415	261	318	405	673
CEG36642	5256	6120	7684	6737	8854	9908	261	563	678	492	1507	1148	614	436	714	324	199	307	89	172	18	36	52	103	19	25	17	99	12	73	163	154	79	144	154	217	196	166	169	345	238	418	480	934	234	1216	781	1191
CEG36643	0	0	0	0	1	0	0	0	0	3	0	0	0	0	0	0	0	0	0	0	0	0	0	0	0	0	0	4	0	5	1	0	9	6	1	4	1	2	3	2	1	3	1	2	0	10	7	0
CEG36644	51	35	55	112	122	80	3	4	7	0	0	3	1	0	4	0	0	4	0	4	0	0	0	0	0	0	2	6	2	22	11	43	30	31	59	52	25	31	28	22	14	15	81	112	5	286	237	202
CEG36645	27	49	33	50	55	42	2	0	3	0	0	1	0	3	5	0	0	0	0	0	0	0	0	0	0	0	0	12	2	20	34	50	13	12	63	37	22	20	25	18	20	30	27	29	10	30	44	49
CEG36646	313	335	421	274	279	318	65	228	292	15	78	28	27	20	33	17	0	16	8	12	0	3	2	5	15	6	6	94	33	149	118	163	84	62	170	116	103	82	87	62	74	85	55	59	47	77	99	94
CEG36647	1860	2115	1843	2234	2096	1578	30	33	28	57	145	75	97	53	80	51	29	58	17	59	12	12	34	24	97	57	57	916	280	831	1642	1885	1020	1301	1838	2058	1597	1447	1350	1223	1221	1783	627	653	550	613	592	604
CEG36648	586	498	428	543	577	519	3	35	15	14	32	24	15	21	24	16	4	19	28	34	8	5	12	1	44	24	32	211	48	229	374	394	223	207	410	390	219	191	209	127	191	247	89	69	183	58	71	81
CEG36649	57	65	65	105	99	109	8	3	15	9	16	12	22	7	22	14	7	5	13	15	13	1	13	13	23	23	31	263	38	228	231	249	149	156	157	148	111	38	91	131	139	163	217	280	172	187	205	502
CEG36650	664	809	935	808	1214	1453	22	72	140	103	396	297	158	136	227	63	22	64	21	23	18	10	3	11	45	15	25	170	40	149	250	365	226	234	308	352	257	193	245	637	410	779	1777	2501	844	1928	1747	5025
CEG36651	1433	1556	1880	1378	1727	1831	0	23	12	4	0	14	3	0	0	0	1	3	1	11	3	2	4	3	18	4	12	85	34	95	114	192	128	85	193	223	212	198	227	475	291	457	2110	3914	441	3812	3844	4396
CEG36652	595	746	947	729	994	1032	22	13	69	9	35	25	36	6	19	36	9	60	147	200	137	71	106	163	600	308	547	2655	637	2596	3537	4620	2387	2170	3817	4017	2664	2348	2654	1949	2451	3026	1468	1923	1229	2370	2777	2749
CEG36653	30	10	26	40	36	22	1	0	0	8	16	7	7	3	2	23	11	5	4	8	1	0	5	0	6	4	7	32	13	34	57	89	47	15	23	43	25	15	14	46	27	29	55	51	18	33	59	61
CEG36654	292	426	426	358	563	593	47	75	178	20	51	97	28	10	31	18	3	17	16	23	10	12	14	31	149	80	87	588	218	764	761	1419	901	397	999	856	475	433	450	380	377	842	294	509	344	615	629	888
CEG36657	173	200	256	235	286	296	26	35	48	12	28	43	18	14	13	12	2	4	24	41	12	13	15	19	78	53	108	560	191	715	1117	1190	604	801	1772	1876	1126	1066	1439	622	834	1128	231	536	290	527	585	812
CEG36658	12	17	23	31	9	22	0	0	0	0	0	0	0	0	0	0	0	0	0	0	0	0	0	0	0	0	0	2	2	10	8	2	3	0	2	0	1	2	0	3	0	3	2	4	6	4	12	33
CEG36659	211	264	365	177	253	338	1	8	23	7	15	17	9	0	17	2	0	7	9	14	1	5	6	6	26	13	29	184	58	173	265	248	108	65	141	132	52	25	48	43	47	46	92	238	157	287	433	692
CEG36661	1243	2047	1360	1200	1638	1559	7	6	16	7	12	7	4	5	10	6	3	7	4	34	8	3	3	3	47	19	32	194	38	254	281	378	181	195	389	399	249	185	204	155	92	199	441	899	144	1098	871	1047
CEG36662	209	207	235	204	300	319	0	1	3	5	1	2	0	0	5	1	0	0	1	0	0	0	3	1	7	4	7	43	4	30	40	61	22	21	81	79	42	24	38	27	19	48	61	168	34	177	122	161
CEG36663	2694	3469	4274	4856	5003	4346	22	74	97	1	13	23	0	8	12	3	1	7	5	7	6	9	0	0	41	20	30	317	60	189	324	511	267	232	461	327	350	271	265	617	398	645	1711	2164	643	2434	2693	1722
CEG36664	3010	2616	2614	4616	4545	3256	9	46	57	18	56	35	22	20	33	8	0	22	27	58	16	18	13	22	80	44	86	571	138	590	687	870	459	374	726	812	552	428	573	520	502	883	2742	2456	509	3273	2270	1877
CEG36665	194	135	153	201	180	158	4	7	5	5	24	6	7	0	0	9	1	19	20	30	10	1	9	13	43	18	45	206	40	188	260	312	234	159	320	232	116	113	105	127	114	118	73	61	110	75	71	136
CEG36666	221	183	257	282	321	337	18	11	21	25	28	10	7	6	25	14	8	14	17	31	9	10	14	37	113	32	116	528	106	576	775	935	482	435	821	857	416	371	497	424	416	692	260	263	381	238	367	426
CEG36667	236	261	345	429	605	775	91	198	378	58	220	119	52	54	71	41	12	53	78	73	19	27	31	81	196	86	141	1224	251	881	765	1050	693	338	693	684	451	271	326	499	396	488	244	365	1071	301	314	645
CEG36668	1408	1286	1317	1672	2050	1680	3	11	29	8	1	14	6	5	0	9	1	3	15	2	0	0	2	4	14	1	15	83	21	66	149	180	82	66	128	133	55	49	87	127	97	155	446	899	148	955	768	787
CEG36669	1088	751	727	1216	1244	925	24	58	86	23	83	63	43	48	24	50	24	49	45	71	30	15	18	47	95	61	81	432	118	418	500	584	402	236	410	409	216	118	169	114	239	257	826	1216	214	936	752	1132
CEG36670	7291	5034	4703	5892	5269	4594	1	47	46	4	0	12	4	2	6	0	0	0	2	0	0	0	4	0	4	1	0	45	11	45	132	101	91	69	156	141	67	92	109	64	73	67	398	865	72	880	691	1354
CEG36671	2134	2045	2511	2179	2679	2215	19	12	25	27	60	27	35	61	27	30	4	20	25	58	18	31	23	52	119	69	107	1258	308	1144	1835	2015	1062	1530	2628	2663	1857	1809	2017	1992	1715	2900	3859	5063	1269	4508	4482	3794
CEG36672	1748	1116	1099	1456	1333	1107	5	13	9	5	11	0	4	0	0	1	4	0	2	0	0	0	0	0	0	0	2	74	6	37	99	151	64	51	191	164	134	149	180	145	139	250	326	374	63	447	477	417
CEG36673	609	800	775	530	642	705	8	19	30	12	3	11	10	0	11	0	0	0	2	1	0	1	0	1	9	12	9	183	27	132	302	300	128	150	239	259	141	131	149	154	152	240	141	158	97	180	182	152
CEG36674	1139	1370	1840	1322	1638	1636	64	67	139	171	502	406	210	136	352	154	64	156	96	93	50	14	20	59	117	49	111	1155	362	984	867	1369	727	622	1463	1288	1116	817	924	1149	1164	1910	3641	4859	1215	6630	5426	3346
CEG36677	55	68	86	71	72	64	16	9	8	0	9	0	0	0	2	1	0	3	0	7	4	0	3	6	7	2	17	61	10	79	235	167	89	133	212	174	147	103	144	127	198	227	176	210	105	193	243	221
CEG36678	606	508	516	560	487	429	30	30	21	14	51	74	35	31	20	26	13	36	44	48	7	0	13	15	32	34	36	168	50	139	173	250	139	109	178	206	117	106	155	102	114	157	120	95	99	189	190	199
CEG36679	6130	6274	11436	6608	9669	10931	26	19	35	0	9	3	13	0	0	16	6	6	23	35	4	14	28	38	156	76	134	1088	321	1071	1443	1773	873	1043	2141	2158	1555	1620	1876	1684	1453	2361	4754	6693	1470	8175	8384	6819
CEG36680	15342	17858	16960	17566	17974	13944	41	73	162	48	141	105	110	84	77	63	30	80	86	234	104	75	174	260	717	345	662	4082	1224	3841	4922	6038	3285	4978	7023	8587	6902	6336	7026	7324	6757	10130	26622	31346	6491	32018	27238	22212
CEG36681	0	0	0	1	0	0	0	0	0	0	0	0	0	0	0	0	0	0	0	0	0	0	0	0	0	0	0	0	0	0	1	1	2	0	8	0	0	0	0	0	0	1	12	33	0	12	23	19
CEG36684	181	208	240	197	219	231	3	3	1	5	3	8	6	10	15	8	1	24	6	44	9	22	21	22	73	40	65	498	72	398	496	659	375	355	596	426	270	152	185	190	207	297	106	92	320	66	96	175
CEG36685	138	128	131	150	164	126	2	1	5	0	6	10	3	3	10	2	4	6	11	0	0	0	0	5	22	9	12	89	25	59	111	106	64	82	139	130	70	62	79	60	65	130	123	88	41	92	117	134
CEG36689	349	349	377	375	471	448	36	28	37	13	88	54	31	33	22	32	10	61	22	32	7	17	13	25	64	44	46	488	101	455	820	1083	587	534	979	1023	611	534	658	651	583	1101	901	729	561	642	619	624
CEG36690	419	424	585	510	596	531	25	12	36	14	36	56	45	21	31	21	9	20	13	39	14	13	25	22	86	39	69	723	154	649	1104	1389	708	717	1370	1263	663	466	559	766	621	1122	1101	997	715	943	747	861
CEG36691	157	216	185	184	230	189	4	0	19	0	6	13	2	5	4	6	0	0	14	5	0	0	3	1	21	2	10	93	15	89	113	166	81	92	126	109	82	43	65	134	93	139	199	224	102	236	177	159
CEG36692	325	304	424	436	655	662	0	3	14	0	0	4	0	3	0	6	0	0	3	2	0	3	0	0	1	3	3	21	6	30	113	130	56	63	125	102	60	55	58	68	47	81	151	312	72	429	490	547
CEG36693	237	281	372	441	592	715	12	16	19	11	31	12	5	7	14	8	2	12	14	17	7	7	11	14	26	21	47	253	35	318	500	605	301	446	648	681	365	191	264	401	476	636	174	274	176	220	273	335
CEG36694	41	71	83	59	82	87	7	9	24	6	5	5	1	1	0	0	0	0	7	16	3	3	6	5	3	0	7	88	14	53	30	42	39	28	60	30	55	39	27	47	31	50	30	109	41	84	76	191
CEG36695	99	114	126	104	141	131	0	0	5	4	0	0	0	0	0	0	6	0	0	0	3	0	3	2	4	3	3	31	8	13	77	147	67	31	94	56	64	40	13	62	25	72	15	23	30	18	36	66
CEG36696	78	95	81	100	90	95	39	25	49	2	4	5	0	0	0	0	0	0	1	1	1	2	10	3	3	6	5	118	16	88	188	207	177	110	127	145	111	65	50	76	57	105	30	27	84	11	31	90
CEG36697	728	912	843	650	803	862	40	99	165	29	42	56	29	24	30	18	7	25	33	69	22	19	20	54	92	40	90	744	46	499	675	786	511	377	546	635	497	428	525	704	430	737	951	1840	1086	2042	2325	2942
CEG36698	2592	2643	3298	3168	3644	3357	37	51	50	57	221	86	123	81	92	92	48	115	134	245	73	68	83	102	327	163	265	2579	673	2219	2979	4147	2037	2276	3482	3804	2665	2251	2482	2632	2585	4079	3088	3660	2047	3751	3647	4324
CEG36699	2013	2065	2062	2668	2574	2055	17	10	26	4	29	21	7	15	21	25	6	15	52	62	5	18	18	35	150	51	117	720	213	794	1000	1197	794	751	1086	1216	532	455	515	260	451	601	121	59	392	39	78	99
CEG36700	1110	1312	1749	1472	1924	1958	10	35	23	6	18	5	12	8	14	16	3	8	15	23	13	21	4	21	102	47	64	455	132	467	685	737	469	421	935	682	532	437	473	410	413	785	534	581	381	542	585	557
CEG36701	1650	1495	2206	2142	2467	2162	23	29	37	17	30	46	30	7	28	12	1	9	22	56	1	12	16	9	78	33	64	704	190	585	652	897	451	554	1020	1208	771	738	805	702	683	1214	2620	3170	644	4131	3222	3035
CEG36702	2399	2329	3503	2771	3511	3370	11	5	37	2	12	23	21	6	0	6	9	7	35	19	18	24	7	20	62	35	61	506	91	379	582	604	385	421	878	786	558	476	627	655	605	1060	3739	3502	957	4522	3546	2590
CEG36703	563	673	602	820	911	720	7	3	6	0	0	0	2	0	0	8	0	3	7	7	1	0	1	6	4	2	4	109	16	133	483	570	253	164	301	357	251	250	232	239	240	526	362	447	236	480	406	425
CEG36704	625	613	776	563	893	847	68	164	268	42	110	72	31	42	60	31	33	28	53	50	27	16	13	33	117	55	95	461	130	464	627	847	468	364	715	806	440	402	478	500	514	709	603	890	525	1050	1168	1050
CEG36705	1145	1083	1713	1242	1604	1660	27	71	139	14	38	61	36	12	13	15	4	15	51	37	20	32	19	49	215	154	183	1460	370	1210	799	1022	682	394	830	697	563	345	350	497	550	789	934	1343	1147	1181	1611	1714
CEG36706	414	437	656	410	603	653	27	31	54	22	63	41	26	6	29	24	2	17	14	32	13	13	15	19	90	50	77	417	117	536	592	618	363	389	618	599	367	274	372	320	359	615	503	605	357	722	739	778
CEG36707	4812	4000	5336	4728	5879	5590	40	41	64	22	83	48	41	31	46	33	9	54	90	124	28	52	45	49	186	85	122	1430	398	1443	1759	2005	1085	1199	2521	2392	1614	1329	1585	1318	1247	2107	4322	6769	1187	7301	5824	7012
CEG36710	371	351	333	388	358	349	0	0	0	0	0	0	0	0	2	0	0	0	0	1	0	0	0	0	8	0	4	47	15	60	106	110	33	36	95	98	44	60	83	74	71	106	150	169	67	131	131	222
CEG36711	20	10	25	33	23	35	0	2	7	20	23	19	81	74	114	145	29	298	573	575	356	242	358	438	1859	883	1770	1711	729	3705	4468	9909	4135	2891	5819	6031	2529	2096	2416	962	2115	2506	887	569	452	217	322	254
CEG36712	367	440	515	383	570	603	30	65	156	37	86	60	29	22	54	42	21	68	130	116	94	102	70	196	586	306	472	1474	306	1447	1893	2463	1389	1118	2134	2053	1220	841	1047	903	993	1459	860	1081	1329	1386	1352	1349
CEG36713	277	304	350	320	442	400	48	90	203	46	118	56	52	33	80	29	22	84	90	94	51	61	58	129	278	190	296	1357	318	1185	1427	1543	956	670	1110	933	607	340	493	511	555	671	502	709	1084	564	752	1172
CEG36714	275	347	380	280	450	562	10	1	11	7	29	15	5	7	4	2	1	3	8	6	16	11	11	26	74	52	37	340	87	269	548	656	349	534	650	859	427	396	488	260	337	383	281	328	293	454	394	743
CEG36716	385	468	573	343	471	543	0	1	7	7	9	8	2	1	12	5	0	5	11	14	2	4	10	14	52	29	24	151	16	171	172	382	185	153	252	274	308	249	230	2000	941	1444	3144	2929	1385	1883	2256	2860
CEG36718	4	7	8	11	20	16	0	0	0	0	0	0	0	0	0	0	0	0	0	3	0	0	2	1	5	1	8	64	12	87	105	100	72	63	79	66	69	43	48	39	49	59	21	15	57	26	19	34
CEG36719	904	842	616	562	577	547	1	3	2	0	0	1	1	5	2	2	3	4	2	9	0	1	4	1	7	3	8	155	21	132	348	421	205	188	293	340	327	304	352	378	324	423	802	1216	285	938	889	957
CEG36721	0	2	3	6	2	2	0	0	0	0	0	0	0	0	0	0	0	0	0	0	0	0	0	0	4	0	1	2	1	7	9	11	0	12	2	16	2	3	3	6	8	5	7	9	0	16	7	0
CEG36723	744	832	1152	1072	1387	1483	169	480	526	64	179	124	43	60	64	55	16	60	75	70	19	22	31	64	158	74	124	947	221	883	1292	1735	925	860	1640	1617	982	746	874	1104	992	1494	917	1356	831	1157	1418	1783
CEG36724	167	74	95	167	162	120	9	16	9	17	28	13	5	1	10	0	2	4	7	13	1	1	7	13	15	8	35	179	30	114	177	233	117	93	192	142	98	82	63	128	131	177	115	116	82	92	99	147
CEG36725	278	287	242	229	234	201	0	0	16	5	18	11	14	3	9	3	0	18	3	17	13	5	6	12	20	18	28	182	51	114	159	233	107	74	118	162	145	95	104	73	87	172	43	36	76	45	57	64
CEG36726	1155	979	1131	1352	1326	1166	0	0	8	2	9	1	2	2	3	0	1	2	3	9	1	2	3	9	8	4	20	131	24	112	168	264	109	161	215	205	192	207	192	353	256	515	709	946	244	855	665	848
CEG36727	1030	917	1416	2092	3015	3139	9	51	114	34	128	81	34	21	17	12	1	11	6	1	0	1	1	0	0	1	4	61	12	45	100	93	57	41	99	55	28	20	37	23	32	30	20	36	43	36	30	55
CEG36728	67	88	100	103	137	185	10	14	16	8	14	14	4	5	4	13	5	3	23	25	22	20	11	16	25	33	16	151	51	137	257	299	187	104	78	206	158	101	119	78	161	115	29	15	121	12	13	21
CEG36729	42	19	28	17	14	14	0	0	0	0	0	0	4	1	1	5	5	5	36	64	20	38	32	48	413	202	375	6103	1212	5495	8488	9042	4781	4220	10702	7352	2756	2252	2638	1475	3069	3849	734	68	4032	23	32	99
CEG36731	637	600	793	677	848	855	6	2	15	1	5	0	7	1	6	0	3	1	9	2	0	2	4	3	6	8	7	56	12	77	82	119	92	48	151	107	69	49	81	128	55	166	668	792	135	1070	962	670
CEG36732	0	0	0	0	4	0	3	0	6	8	44	27	14	14	29	8	4	6	0	0	10	0	0	0	0	0	0	0	0	0	0	0	0	0	0	0	0	0	0	0	0	0	0	1	0	0	0	2
CEG36733	0	0	0	0	1	0	0	0	0	0	0	0	0	0	0	0	0	0	0	0	0	0	0	0	0	0	0	0	0	1	1	0	0	0	0	1	4	0	0	0	2	1	0	0	0	0	0	0
CEG36734	1	1	1	12	8	5	0	0	0	0	0	0	0	4	0	0	0	0	0	0	0	0	0	0	0	0	0	0	0	0	0	6	0	0	0	0	0	0	0	2	0	0	8	63	5	44	119	71
CEG36735	119	127	104	78	64	48	0	0	0	0	0	0	0	0	0	1	0	0	0	5	0	4	3	1	13	2	3	78	32	106	215	162	78	78	157	178	75	60	89	94	125	189	197	207	84	237	232	252
CEG36736	7513	10371	5898	7371	6463	5198	78	239	259	105	361	251	174	137	175	347	119	595	908	2260	893	931	1038	1745	3584	1756	3097	10369	2989	9766	12970	15249	8601	6015	6640	9747	6605	4353	5653	5371	6990	7799	4981	4713	7395	7982	7742	7585
CEG36737	5	20	12	10	16	8	0	0	0	0	0	0	0	0	0	1	0	0	4	4	0	0	0	0	0	0	0	7	4	10	30	26	5	19	34	44	20	39	18	40	15	61	17	10	14	5	12	34
CEG36738	138	104	236	185	237	268	0	0	0	0	0	0	0	0	1	0	5	2	15	18	3	18	12	20	131	67	101	567	94	586	758	901	414	403	840	854	590	552	658	411	535	620	212	262	339	314	403	455
CEG36739	2307	2261	2394	3419	3596	2797	25	34	50	34	111	75	50	53	45	44	10	45	40	54	9	17	10	32	72	52	66	403	106	462	658	915	466	436	791	714	638	458	620	536	589	902	657	994	346	904	973	1258
CEG36740	2062	2290	2453	6000	6688	5277	9	19	18	0	0	4	0	0	2	0	0	0	0	0	0	0	0	0	0	0	1	5	1	4	10	2	4	4	11	8	2	10	3	7	6	7	4	10	11	14	13	70
CEG36741	681	812	1213	714	968	1175	38	153	234	25	72	82	47	47	55	8	8	15	42	28	13	10	13	25	53	39	86	533	129	467	724	1070	570	538	913	889	667	462	507	1109	908	1431	567	819	618	900	1140	967
CEG36742	1138	1675	1352	1188	1537	1598	12	27	26	2	33	11	17	8	14	10	1	26	25	51	1	11	6	14	83	73	90	390	106	528	948	1099	545	525	1111	1039	799	523	633	506	393	589	846	1718	396	1704	1582	2198
CEG36743	335	161	210	343	307	250	8	0	12	3	3	5	4	4	10	7	4	14	11	36	11	5	10	13	39	16	25	141	51	156	253	437	222	170	214	228	218	126	155	164	181	223	124	281	136	223	243	389
CEG36745	262	227	248	390	395	251	7	14	28	5	20	6	0	8	5	4	7	8	16	17	4	8	5	13	22	16	27	126	36	114	179	225	98	118	208	174	122	108	115	118	109	183	169	201	69	177	234	246
CEG36746	358	199	192	288	261	192	9	30	21	12	9	3	1	0	4	8	0	0	3	30	1	10	5	10	31	22	34	157	53	211	273	428	183	196	240	328	229	245	258	208	189	291	511	642	113	822	457	634
CEG36747	140	158	240	165	277	280	1	0	1	4	9	3	9	1	3	0	3	0	16	16	9	2	6	11	56	41	56	305	75	299	588	671	354	380	920	739	456	353	482	227	289	483	267	526	199	642	614	823
CEG36748	113	128	159	98	171	148	0	0	1	0	0	0	0	0	1	0	0	0	11	19	4	8	8	12	41	23	41	216	56	237	411	421	262	287	635	489	281	261	310	174	251	372	204	329	127	386	391	524
CEG36749	1195	1932	1735	1058	1434	1618	26	22	53	37	123	41	9	17	35	22	10	18	45	85	15	31	23	56	161	78	141	727	213	866	1726	2283	1338	1057	2410	2055	1556	1302	1404	1412	989	1776	2283	3398	1270	3848	3893	4046
CEG36750	6977	8182	9367	8192	11537	11890	22	58	68	37	90	96	50	63	75	72	32	105	236	206	37	134	100	187	541	254	402	3625	1172	3197	4034	7514	4350	3216	4634	5129	3900	2277	2674	3178	2466	3644	1461	2406	3420	2387	2660	7069
CEG36751	134	76	98	118	110	84	0	0	0	0	0	0	0	0	0	0	0	1	0	3	2	0	0	2	7	3	1	45	20	32	90	65	48	46	99	116	65	63	37	67	39	82	110	168	46	196	174	229
CEG36752	6814	8107	10782	7171	9943	10457	106	367	399	119	479	449	234	170	308	226	85	346	647	958	350	535	487	1015	3159	1503	2399	13008	3548	12700	13339	16419	8535	7718	12943	12091	8383	6293	7708	7392	7910	10925	6716	6516	9760	11141	13315	10465
CEG36753	498	598	716	617	830	737	261	463	841	113	400	289	178	74	168	85	38	67	65	86	17	27	20	23	33	23	33	439	145	369	712	728	331	459	1090	1123	683	615	784	1282	913	1690	10638	13251	1972	14139	13249	7719
CEG36755	347	375	364	450	432	355	4	5	4	1	0	0	0	0	5	0	0	2	0	1	2	8	0	6	36	7	26	352	106	525	644	889	390	732	1171	1439	977	1022	1319	1537	1125	1909	4775	3644	1319	2442	2514	2220
CEG36756	133	142	215	329	428	523	255	423	758	20	101	121	50	22	37	21	7	36	89	67	36	38	37	75	254	120	199	1064	198	1031	1347	1703	989	951	1648	1598	971	758	915	989	830	1110	598	896	942	585	889	1322
CEG36757	682	660	721	747	809	752	34	43	93	16	35	34	22	17	37	18	5	15	21	44	7	28	14	42	109	71	110	509	137	467	691	805	405	413	623	684	455	416	453	491	452	751	802	1053	409	981	1009	1102
CEG36758	759	886	1208	665	1078	1044	13	22	60	2	39	30	13	32	40	38	17	29	94	117	17	18	37	28	239	126	172	1151	262	1086	1718	1949	1110	1002	2174	2003	1401	1147	1335	1279	1006	1796	1374	1478	842	1680	1870	1561
CEG36760	332	506	563	467	591	591	4	11	5	3	3	0	0	6	0	2	4	3	20	11	3	3	9	16	31	34	30	331	96	364	565	528	234	331	626	831	304	324	433	235	333	598	181	129	193	195	211	212
CEG36761	1793	1732	1724	2247	2496	2279	33	45	38	5	24	14	19	12	22	21	8	8	19	52	8	20	19	21	49	27	52	462	98	462	662	961	527	561	1113	1055	796	810	854	986	794	1376	1818	2339	646	2515	2324	2160
CEG36762	2025	1492	1373	2056	1759	1432	10	25	45	12	19	19	9	19	14	4	5	6	17	41	22	1	13	8	19	11	41	313	84	302	416	507	254	410	501	655	480	448	471	403	414	746	936	1007	215	1235	788	1070
CEG36763	4	8	8	3	4	2	5	3	3	0	11	0	0	0	0	9	0	0	0	0	0	0	0	0	0	0	0	0	0	0	0	2	1	0	0	1	0	1	1	4	0	11	16	36	6	84	98	63
CEG36764	1012	925	995	1446	1527	1229	74	148	198	64	285	232	147	95	100	72	29	66	60	79	32	17	33	28	93	57	93	595	163	417	447	841	621	398	603	578	322	215	234	794	572	833	4925	6737	1118	9239	5482	5750
CEG36765	697	386	377	650	517	439	3	2	0	0	0	0	0	0	3	3	3	9	6	11	7	1	0	1	18	4	10	127	34	133	215	275	111	157	313	290	200	194	281	212	158	245	623	878	105	986	660	1119
CEG36766	12	3	6	8	12	11	5	1	1	0	1	1	0	3	0	9	0	0	0	0	0	0	0	0	0	0	0	2	0	3	3	0	0	1	0	2	1	0	1	0	0	1	0	12	3	16	18	9
CEG36767	568	528	836	503	711	741	9	32	30	0	4	2	4	13	1	8	3	8	0	3	2	5	0	2	45	35	67	575	152	483	215	458	345	29	54	37	38	19	24	78	66	71	173	625	463	694	737	1112
CEG36770	35680	41506	27252	38864	30118	26726	865	1766	2554	439	1129	907	501	318	408	475	170	464	767	1980	948	808	1057	1373	3074	1624	2814	8531	2578	7283	9199	12789	7984	4591	5226	6525	5094	3474	3909	3928	5357	5557	6022	7886	6078	10265	7953	10554
CEG36771	1772	2375	2722	1741	2395	2568	24	20	22	8	17	17	27	9	12	14	4	36	9	18	2	3	4	26	27	21	31	239	57	222	287	361	204	198	487	545	246	281	355	307	259	566	852	1832	308	3091	1594	2163
CEG36772	1070	1230	1637	956	1421	1677	18	10	54	8	28	10	6	20	18	8	1	18	17	25	6	3	10	14	51	41	25	347	63	346	513	770	455	499	802	765	519	413	572	643	487	942	814	1691	422	2255	1829	2880
CEG36773	161	137	199	123	214	230	2	6	9	7	15	4	9	4	2	2	3	0	2	4	7	0	8	5	6	10	12	45	6	76	45	111	81	33	122	77	58	77	72	61	68	88	105	210	72	303	242	307
CEG36777	4596	4455	5869	4228	5466	5211	40	49	85	49	133	152	31	43	35	42	13	52	47	74	37	15	37	35	94	59	87	766	196	704	1067	1263	629	530	1102	918	503	322	403	371	426	691	127	88	445	34	59	665
CEG36778	2	0	6	6	3	5	0	0	0	0	0	0	0	0	0	0	0	0	0	0	0	0	0	0	0	0	0	0	0	0	2	2	5	0	0	0	0	0	0	3	0	2	0	1	0	1	6	5
CEG36779	1978	1922	2034	3201	3557	2977	91	173	214	38	94	93	44	38	33	28	7	25	36	77	16	25	20	27	71	33	64	463	123	333	493	758	524	259	476	547	248	150	198	256	235	425	104	167	262	147	128	422
CEG36780	166	159	89	132	141	116	16	18	39	4	6	1	17	8	16	11	11	14	13	30	4	13	7	18	15	4	23	83	31	80	73	129	93	29	67	60	40	38	66	66	44	69	86	138	124	167	100	177
CEG36782	790	818	1280	1028	1369	1629	100	246	420	73	222	188	103	53	91	73	40	75	190	200	50	129	99	255	968	496	889	4152	971	4244	5208	6741	3654	3729	7113	7545	4441	4105	4551	4362	4196	6299	3668	6172	4037	5543	7526	8501
CEG36783	2137	1504	1762	2174	2103	1893	10	12	14	10	28	17	31	11	11	14	11	16	38	59	26	25	22	50	213	100	180	1641	440	1639	2662	3083	1401	1717	2758	3372	2034	1950	2257	1457	1570	2564	2780	3886	809	4022	3168	4805
CEG36784	1	0	1	2	3	0	0	0	2	0	0	0	0	0	0	0	0	0	0	4	1	0	1	0	2	0	6	17	3	8	14	20	15	17	28	12	8	9	11	20	13	11	10	10	7	11	6	11
CEG36785	26	17	23	25	27	16	27	40	80	18	73	53	48	16	43	55	38	35	58	91	11	20	21	23	12	9	18	10	12	13	6	13	20	4	5	4	11	1	3	7	23	1	4	4	23	2	9	3
CEG36786	151	223	163	237	307	222	88	88	162	233	736	507	283	220	280	191	88	196	32	36	4	4	4	6	2	0	0	29	13	33	68	67	15	43	118	92	13	18	53	35	36	45	47	58	23	64	68	98
CEG36787	35	37	34	24	28	24	0	0	0	0	0	0	0	0	0	0	0	0	0	0	0	0	0	0	5	0	0	2	0	0	4	5	0	9	0	2	6	13	1	2	2	9	5	31	4	39	46	41
CEG36788	526	662	646	591	676	870	0	6	12	9	16	28	19	18	24	6	6	12	26	21	11	3	4	9	33	23	35	353	85	313	667	844	471	420	793	761	441	451	493	595	492	819	647	972	551	1037	991	957
CEG36789	402	604	618	548	706	673	5	15	23	7	46	55	39	24	39	13	3	18	47	59	11	20	30	50	126	59	88	704	170	620	1157	1249	713	776	1194	1404	856	686	754	882	752	1249	863	1148	618	1083	1012	1106
CEG36790	426	565	678	439	595	645	36	28	47	18	64	36	33	27	44	21	5	39	45	43	19	22	13	25	123	74	104	598	136	648	903	1079	585	577	1168	988	656	581	572	635	761	1100	562	780	524	936	991	1221
CEG36791	623	803	959	575	887	947	8	0	6	7	10	12	2	4	14	14	5	2	15	20	1	3	2	2	25	16	22	290	95	352	518	770	295	524	928	944	643	608	756	499	511	857	432	859	258	850	927	1190
CEG36792	915	1256	1317	868	1317	1383	6	15	15	8	13	7	10	3	6	2	4	6	5	8	2	3	1	14	17	16	16	157	71	253	410	419	204	272	733	614	415	335	447	328	232	523	410	889	202	882	956	1552
CEG36793	2097	2247	3031	2176	3274	3315	6	15	10	0	10	8	9	4	4	8	1	11	5	6	3	2	3	9	10	8	8	277	69	285	554	581	260	365	792	771	656	528	644	608	457	926	924	1870	395	1886	1780	2062
CEG36794	2043	1796	1780	2177	2261	2015	11	38	62	14	3	16	13	13	18	22	6	37	61	85	45	44	47	116	312	178	255	1084	278	1131	1573	1967	1107	987	1771	1925	1176	960	995	835	868	1346	487	737	716	735	848	1263
CEG36795	1279	1480	1758	1454	1840	1858	7	15	10	8	8	2	6	5	6	9	8	19	29	71	7	17	8	15	62	36	48	739	167	896	1194	1547	681	1164	2067	2163	1628	1661	1862	1502	1333	2304	3266	4450	946	4705	3801	4501
CEG36796	662	845	901	714	899	820	41	14	14	44	162	119	52	29	80	35	8	66	51	173	13	42	60	107	293	140	256	1691	450	1572	3443	3330	1867	2123	3578	3560	1759	1469	1591	1059	1281	1729	1094	1391	1289	1313	1441	1426
CEG36797	38	20	18	19	25	25	1	0	0	0	2	0	0	0	0	3	0	2	12	4	0	0	0	7	3	5	3	55	14	44	73	113	72	53	60	95	46	47	58	34	30	50	48	39	39	33	48	58
CEG36798	957	922	1547	893	1329	1501	4	4	32	4	9	14	26	2	12	1	5	10	25	35	4	10	6	16	69	31	73	445	97	608	741	870	493	491	1137	1080	642	495	638	465	452	666	717	1090	404	1286	1156	1191
CEG36799	179	157	186	167	231	242	2	11	4	4	0	0	1	0	0	12	18	6	5	23	16	24	20	20	121	42	99	621	139	553	1055	987	576	428	900	892	535	414	486	380	427	633	192	211	314	237	382	480
CEG36801	1432	1557	2465	2291	2746	2283	23	53	72	18	71	53	33	41	50	25	9	28	39	80	9	34	25	46	150	69	158	1348	211	1171	1680	2406	1091	1083	2379	2005	1554	1384	1528	1897	1639	2745	2641	3524	1471	3936	3924	3828
CEG36802	262	241	158	276	280	255	0	3	8	2	16	6	0	4	2	2	0	0	0	3	0	11	1	1	10	6	4	42	3	38	90	118	55	38	72	58	52	39	17	90	74	74	30	48	26	43	50	72
CEG36803	580	692	823	603	885	895	25	25	27	10	25	9	22	10	8	7	7	11	18	30	9	16	14	33	117	85	73	583	141	572	886	1097	609	395	1138	846	623	348	446	348	352	465	182	268	529	211	340	388
CEG36804	759	790	876	712	804	957	11	26	35	23	32	21	23	5	13	30	16	7	19	24	19	13	17	24	78	56	99	632	85	438	617	625	399	214	603	392	276	177	187	281	255	400	165	195	346	159	182	313
CEG36805	619	717	869	851	1058	997	6	11	41	5	10	0	10	0	16	7	9	17	52	50	22	35	23	37	190	93	119	970	270	978	1310	2035	1118	1038	1754	2096	1381	1393	1392	1174	1234	1795	1197	1968	744	1981	1850	2307
CEG36806	120	144	99	130	130	70	0	0	0	1	0	1	1	0	0	0	0	0	0	1	0	4	0	1	7	0	1	15	0	11	21	18	10	15	33	24	8	7	8	4	9	13	13	112	10	97	91	276
CEG36807	2489	1962	1942	3585	3526	2736	139	423	475	3	20	13	9	9	7	0	4	5	6	2	0	1	1	1	0	1	2	11	11	10	50	28	5	19	59	56	24	26	33	29	22	22	69	765	45	523	362	1566
CEG36809	924	1464	1053	711	1046	1329	0	6	4	0	8	3	0	0	7	3	0	0	0	2	0	0	0	3	8	0	3	25	1	14	41	67	49	74	108	187	84	143	205	115	88	235	6174	7294	1061	11088	8126	5589
CEG36810	449	441	506	663	658	495	34	34	67	31	129	94	49	49	51	44	18	39	46	77	23	15	28	57	83	50	76	542	125	440	814	797	465	399	801	731	383	227	310	444	447	531	510	766	556	728	611	658
CEG36811	99	82	93	146	164	172	17	20	66	20	59	54	26	5	18	10	0	23	21	62	2	7	21	16	54	29	60	448	64	350	450	423	294	186	321	271	139	100	128	199	151	189	118	106	236	61	106	201
CEG36812	93	85	71	111	79	85	0	1	5	0	2	0	1	2	2	2	0	5	0	4	0	0	0	0	1	2	6	608	61	538	93	347	163	157	450	668	1232	2448	1948	19649	8668	21183	50538	29001	17348	8447	13999	7727
CEG36813	342	281	314	346	422	377	2	1	7	0	1	0	4	0	0	6	0	10	4	4	1	3	0	4	1	11	7	121	11	123	185	219	64	113	211	303	174	208	259	859	330	828	1371	1469	564	1114	1546	1460
CEG36814	1292	1149	1206	1292	1320	1141	9	16	19	6	16	10	15	1	19	16	1	14	22	61	9	21	9	20	139	74	118	586	172	522	841	1059	583	468	937	1102	621	527	620	500	542	874	791	1024	417	1128	1063	1453
CEG36815	167	251	221	246	379	340	0	0	2	0	0	0	0	0	0	1	0	2	0	0	0	0	2	0	0	0	0	14	0	21	62	80	39	65	96	95	65	60	57	68	47	74	341	568	77	600	704	737
CEG36818	0	0	0	0	0	0	1	0	0	19	24	11	2	11	34	2	0	1	0	0	1	0	0	0	0	0	0	0	0	0	0	0	0	0	0	0	0	0	0	0	0	0	0	1	0	0	0	0
CEG36819	1829	1973	2608	2648	3283	3323	60	125	193	20	110	71	29	14	32	12	3	14	25	21	5	11	18	27	73	34	48	255	62	270	496	901	400	494	798	780	534	562	478	972	622	1132	2363	2362	970	2546	2738	1443
CEG36820	6	8	2	0	6	0	0	0	0	0	0	0	0	0	0	0	0	0	0	0	0	0	0	0	0	0	0	8	0	1	0	0	3	0	2	1	0	1	0	2	2	5	0	0	0	3	4	9
CEG36821	403	454	546	395	531	605	0	12	20	2	6	15	12	7	4	8	1	13	4	39	4	7	5	23	70	44	72	342	60	429	754	864	506	407	931	914	545	405	464	424	342	584	389	888	395	860	914	1444
CEG36822	377	375	272	276	253	242	0	0	10	0	0	0	1	0	0	0	0	0	0	0	0	0	0	0	0	0	2	30	15	20	5	65	20	25	26	42	37	19	21	48	40	38	111	239	79	222	217	235
CEG36823	232	257	279	196	229	247	2	5	15	0	11	1	0	0	0	0	3	3	1	6	0	3	1	5	13	12	16	190	20	192	258	295	132	161	275	322	301	269	271	334	302	414	315	380	173	472	466	508
CEG36824	6170	12435	9261	5698	7946	9213	30	40	49	3	16	14	7	17	10	5	6	17	28	44	11	6	25	41	120	64	100	735	195	853	1285	1750	790	892	1648	1575	1221	903	1016	1231	869	1492	4543	9493	1547	13864	11716	10678
CEG36825	331	383	296	410	363	304	0	1	0	1	0	0	3	0	0	0	0	5	3	8	4	6	4	9	23	19	29	124	38	145	172	177	122	123	152	194	115	123	148	95	127	174	176	300	68	394	363	403
CEG36826	57253	62605	95043	56837	78748	97088	34	53	50	18	38	24	32	30	21	39	28	35	59	95	20	21	36	71	229	98	170	1096	223	1177	1731	2026	1032	1323	2704	2767	1623	1577	2072	1371	1270	2320	7651	52805	2523	76118	44406	89278
CEG36827	2152	4478	2940	1906	2747	2828	0	9	10	2	0	3	1	0	0	6	9	28	0	6	0	0	0	0	3	2	0	302	49	270	675	868	493	461	686	948	964	671	757	1510	622	1039	2246	3476	1076	2823	3502	4582
CEG36828	40967	37586	73482	59543	89617	93869	108	485	577	3	7	84	8	23	20	5	0	30	0	0	2	0	0	1	0	0	0	9	5	1	31	26	20	85	292	92	25	76	77	60	25	135	2454	2305	512	2273	1938	2362
CEG36829	71	37	44	49	34	52	0	0	0	0	0	0	0	0	0	0	0	0	0	0	0	0	0	0	0	2	0	2	2	9	9	12	2	3	9	13	5	10	14	4	1	7	43	33	14	20	43	40
CEG36830	3327	3336	5045	3686	5177	5501	97	134	190	58	151	126	50	56	85	35	25	62	72	129	34	40	30	92	358	172	355	1758	474	1868	2252	2911	1588	1642	3220	3118	1811	1452	1743	1619	1643	2447	6961	11108	2020	15704	12556	12471
CEG36831	1694	1619	2587	1485	2227	2715	57	38	54	19	66	38	19	16	19	18	3	14	91	86	32	45	39	59	235	124	184	843	229	898	1807	2935	1504	1413	2623	2738	1263	1354	1260	836	847	1471	599	842	740	1174	1097	1151
CEG36832	399	327	572	534	763	696	11	62	83	15	63	27	24	18	39	28	9	25	42	22	13	33	19	25	134	49	90	812	225	615	788	1195	519	382	583	439	425	237	221	532	329	460	830	1055	747	951	1047	1658
CEG36833	57	44	68	48	72	58	84	273	453	19	86	28	23	10	21	7	0	5	40	11	4	0	8	8	18	4	19	71	40	77	281	534	189	298	755	692	113	134	179	67	154	187	42	40	45	35	64	60
CEG36834	31	54	72	44	57	60	14	69	91	29	85	45	58	29	43	16	17	33	59	55	2	14	13	16	23	10	12	125	60	89	385	1111	483	700	1383	1398	271	289	379	71	218	338	58	48	74	48	75	72
CEG36835	1312	2017	1618	1053	1565	1451	14	33	58	35	63	35	26	21	15	49	8	34	73	76	5	30	30	66	170	84	122	1274	308	1539	1755	2242	1337	1754	3459	3220	1761	1294	1725	1088	1047	1918	889	1002	901	1157	1143	1280
CEG36836	160	136	165	149	199	153	0	0	0	0	0	0	0	0	0	0	0	7	16	8	6	14	4	21	28	11	32	178	40	214	344	476	231	226	456	433	329	267	294	316	251	495	280	321	165	291	295	342
CEG36840	1217	1191	1969	1993	3339	3533	18	33	60	18	45	46	54	24	28	64	14	69	195	226	110	119	139	258	1224	579	1032	4988	1210	4031	5025	7544	3634	3201	4708	4907	5748	3304	3507	4903	3395	3287	852	4636	4187	1874	3367	8142
CEG36841	483	428	335	391	284	290	3	8	3	19	46	7	10	3	7	21	0	12	39	86	33	43	43	68	220	94	171	556	162	482	724	1054	662	487	507	746	547	430	479	369	542	508	238	216	413	199	279	229
CEG36842	20	20	16	33	43	31	128	180	440	15	73	52	27	12	14	7	7	3	2	3	0	0	0	3	0	0	2	6	0	2	0	0	8	0	6	10	3	3	3	4	9	20	2	1	5	1	5	1
CEG36843	122	155	208	126	178	170	9	5	14	2	2	8	0	2	4	2	0	1	5	13	0	0	0	4	14	2	11	53	8	29	55	71	38	52	85	52	43	54	58	112	88	148	71	55	56	118	148	70
CEG36844	814	954	1372	1061	1667	2008	17	70	81	9	39	24	3	2	6	11	2	17	24	26	5	13	12	12	70	28	38	414	69	350	622	685	419	449	874	836	487	355	470	579	453	807	638	1104	477	1311	1395	1298
CEG36845	19243	20763	24456	21253	26950	26674	313	139	294	86	248	127	71	64	95	61	39	42	80	149	43	27	41	74	244	103	209	2530	636	2448	2656	3602	1896	2363	4417	4126	3736	3407	3753	4353	3674	6546	16612	24440	4027	29125	21344	21404
CEG36846	256	314	378	338	499	550	39	41	119	8	11	13	4	6	10	3	6	0	20	15	3	12	19	15	53	35	25	400	70	324	376	473	242	273	493	521	321	221	272	224	212	246	108	340	233	265	296	554
CEG36847	1480	1508	1551	1677	1901	1513	15	11	44	38	69	48	56	23	53	52	9	51	68	74	41	11	14	22	77	30	69	586	159	572	763	845	510	443	819	906	566	427	431	542	451	918	820	1086	431	1334	1174	1499
CEG36848	1222	1753	1978	1681	1936	2088	25	20	28	15	64	35	21	13	31	13	9	26	23	39	22	23	22	43	138	76	121	620	198	640	903	1147	547	447	758	683	370	287	326	268	376	529	476	847	482	937	840	1242
CEG36849	1076	858	750	755	635	609	4	10	10	21	23	41	13	9	10	5	9	12	2	10	2	1	5	3	28	7	6	184	42	119	299	452	326	169	128	329	271	319	246	239	219	281	977	1313	142	1406	1333	1420
CEG36850	576	537	669	756	952	946	16	4	27	11	4	29	1	11	17	11	6	10	18	18	7	18	4	30	101	45	75	392	84	366	779	836	441	337	771	845	344	321	432	278	365	474	312	428	193	374	490	571
CEG36851	373	390	593	433	675	802	38	49	87	11	25	24	25	5	13	0	1	4	23	12	3	6	16	3	50	17	34	478	92	445	604	695	321	313	785	671	390	381	445	388	313	567	96	237	266	163	301	356
CEG36852	99	166	130	123	97	123	0	2	0	0	0	3	0	0	1	1	0	0	0	0	0	0	0	0	3	0	0	9	1	17	56	54	15	17	29	19	27	17	17	36	35	38	19	21	14	16	20	48
CEG36853	2801	2592	4232	4894	6928	6628	80	110	259	30	107	115	48	11	40	26	16	32	21	24	8	9	5	5	103	35	85	3282	533	4123	2935	2804	792	898	1811	1477	2200	1474	1164	3743	2856	3728	3508	6761	1498	5272	3433	3486
CEG36854	0	0	0	0	1	0	0	0	0	0	0	0	0	0	0	0	0	0	0	0	0	0	0	0	3	0	0	0	0	0	0	0	0	0	0	0	0	0	0	0	0	0	0	0	2	0	5	17
CEG36855	952	1106	1561	1123	1350	1399	0	0	4	2	0	0	1	0	0	2	0	1	0	5	3	2	0	3	5	4	1	53	15	79	111	116	63	76	155	120	135	95	118	97	98	183	493	809	128	1125	861	1005
CEG36856	1543	1595	2234	1472	2032	2057	9	24	32	13	59	35	20	15	17	7	3	22	22	36	14	4	25	13	65	33	52	546	150	609	669	787	509	483	933	957	742	698	764	781	686	1169	3053	4382	908	5222	4494	3950
CEG36857	748	1013	1273	773	1164	1421	12	8	46	14	17	20	1	3	19	0	3	17	16	9	2	9	3	6	56	28	34	377	125	522	671	743	359	448	1174	953	596	482	692	409	356	518	397	840	301	795	998	1205
CEG36858	773	1271	948	841	1059	1098	10	0	25	3	5	23	5	1	2	3	5	10	10	13	0	5	2	0	26	3	9	194	70	224	318	266	147	195	351	456	160	114	124	114	130	250	250	655	164	593	496	952
CEG36859	3091	2003	2112	3742	3339	2377	17	21	14	9	24	15	10	13	12	20	2	21	29	19	3	4	12	12	51	44	49	330	88	389	541	722	426	385	541	536	461	318	430	365	330	548	2129	2232	376	3108	1804	1856
CEG36860	79	98	140	104	149	192	11	18	35	7	24	6	22	7	6	9	8	13	7	14	15	13	7	10	68	31	72	391	82	392	447	490	288	251	480	549	267	232	364	266	259	407	269	273	260	237	344	410
CEG36867	134	156	167	210	298	300	0	3	8	2	15	9	7	1	7	11	8	23	46	47	18	22	23	46	182	99	198	771	141	614	995	1336	783	640	1025	1110	657	511	602	408	545	684	212	318	481	218	273	459
CEG36868	581	471	695	826	914	888	19	55	74	39	113	54	100	88	88	68	20	78	91	144	70	56	95	137	520	258	400	1680	412	1666	1262	1719	1171	692	1340	1294	917	761	844	673	775	1022	672	1002	1019	873	911	1214
CEG36869	2325	2701	2171	2201	2672	2287	10	24	45	3	33	8	26	9	7	8	8	15	5	27	0	2	4	8	33	11	33	1542	286	1535	3171	4711	2301	2358	3889	5295	5273	3841	4313	5226	3794	5472	5356	9394	1637	8939	10156	13029
CEG36870	1854	1055	1211	1687	1505	1042	5	3	3	1	19	14	9	8	12	13	19	21	36	114	24	25	14	19	135	54	100	746	209	662	834	1029	576	603	1314	1200	834	635	685	489	649	851	358	541	263	491	398	889
CEG36871	685	467	483	639	589	411	2	8	10	6	23	9	12	8	30	19	12	23	10	37	20	9	31	7	74	25	61	163	53	236	383	478	279	238	361	357	146	155	154	113	180	212	44	21	126	25	20	97
CEG36872	2025	1337	1272	1586	1414	1086	5	11	18	0	0	6	0	1	1	0	0	0	2	19	1	0	1	15	52	25	46	514	108	527	655	943	350	719	643	1127	1140	1113	1197	872	880	1238	1585	2261	364	2253	1702	2511
CEG36873	40	59	38	51	55	49	0	2	2	0	0	0	0	1	2	3	3	1	12	17	0	14	11	15	29	12	14	103	31	85	146	260	105	107	235	152	120	91	102	82	84	144	44	41	91	28	47	117
CEG36874	261	166	198	239	283	215	4	13	47	0	7	3	4	1	0	0	0	2	0	2	0	1	0	1	1	1	1	251	85	397	534	529	220	483	951	1302	1006	922	1106	675	707	1005	600	1078	186	919	981	1972
CEG36875	4785	2761	2937	3357	2748	2258	20	10	5	10	10	11	0	0	2	1	2	0	0	5	0	0	0	2	0	2	2	6	1	17	63	35	23	22	85	39	22	44	31	81	62	94	379	683	64	714	447	541
CEG36876	356	330	349	810	820	585	2	8	0	1	0	0	0	0	0	0	0	0	1	1	0	0	0	0	6	0	1	17	5	5	31	27	4	16	42	21	18	29	12	32	14	45	48	46	19	40	48	35
CEG36877	10707	10248	12275	14869	15886	13492	10	51	48	1	14	11	13	2	6	6	6	8	3	0	0	3	2	1	0	0	0	316	39	257	346	385	247	344	417	566	636	514	580	978	656	1179	7020	9991	1169	10605	9322	9868
CEG36878	509	502	824	571	892	875	2	7	33	10	9	4	5	9	6	5	0	14	17	6	1	8	6	16	34	16	20	175	69	229	213	347	158	148	387	319	187	190	256	236	204	335	655	705	338	613	691	593
CEG36879	1131	921	823	1066	890	703	3	6	13	7	9	2	6	10	1	2	1	8	10	37	11	6	7	8	42	23	32	248	40	155	338	415	223	201	295	300	169	164	184	116	173	191	99	138	119	98	121	154
CEG36880	121	105	155	124	217	160	8	13	15	20	35	46	20	11	39	14	16	12	27	24	1	12	8	13	63	24	52	255	59	230	365	452	289	258	437	479	370	288	340	344	355	489	563	786	310	760	752	668
CEG36882	1986	2231	2930	1493	1994	2053	14	31	26	0	6	6	6	8	9	22	5	35	58	51	20	24	37	90	255	119	216	805	154	903	995	1421	842	703	1448	1400	925	675	739	786	751	1063	341	826	589	846	798	2742
CEG36883	14472	11302	12349	15787	15750	11798	57	88	90	1	24	2	1	7	8	0	4	3	0	0	0	0	0	0	0	0	0	0	0	0	1	8	0	0	3	6	0	7	2	5	2	10	102	3445	79	3129	1519	10492
CEG36884	228	240	324	195	295	398	8	21	21	7	8	1	6	1	10	5	0	0	40	33	16	24	19	32	219	87	182	1013	278	1176	1858	2977	1371	1205	2464	2528	992	937	1104	543	757	998	227	408	396	455	722	800
CEG36885	1158	1356	1373	1360	1780	1757	22	55	85	27	18	40	27	25	20	24	2	21	28	71	8	18	29	26	134	54	102	684	229	693	1019	1580	740	654	1396	1292	797	661	693	671	694	992	546	974	381	1106	970	1591
CEG36886	495	467	700	590	740	775	49	69	118	23	34	16	18	12	19	11	3	0	23	37	3	6	13	18	55	29	56	278	97	280	456	585	310	267	396	480	248	205	209	285	294	407	74	93	218	103	101	178
CEG36887	763	740	556	973	862	661	107	134	279	13	37	32	13	22	38	28	20	6	15	25	8	6	3	11	40	25	18	227	62	235	231	440	307	166	392	250	214	161	209	298	256	393	249	404	150	401	359	445
CEG36888	846	735	1099	1107	1439	1386	13	7	23	1	0	0	8	5	2	8	0	20	17	28	16	20	8	26	117	58	140	763	216	840	1151	1540	814	905	1824	1760	1142	946	1106	836	972	1143	681	1701	421	1539	1363	2553
CEG36889	379	349	563	592	819	782	28	21	25	8	29	7	4	0	0	15	3	10	26	47	24	9	26	9	91	48	54	559	146	632	834	1407	685	592	1081	985	705	423	595	702	639	870	397	1413	287	1119	1144	2065
CEG36890	1143	1330	1446	1355	1364	1363	2	0	4	13	26	28	14	10	34	16	20	35	29	60	8	11	15	35	111	46	123	521	148	492	724	897	439	460	904	807	484	420	503	403	511	657	648	589	348	617	689	431
CEG36891	53	41	34	53	77	64	4	0	11	0	3	1	10	2	0	3	0	0	4	3	1	0	2	1	6	1	5	21	19	43	38	67	36	26	53	68	44	48	37	59	56	67	85	94	53	94	153	90
CEG36892	83	85	103	131	153	201	1	0	4	0	8	4	0	0	0	1	4	5	1	10	0	3	2	4	11	6	6	56	4	60	82	128	41	58	80	116	112	95	91	1119	417	368	7540	6106	2134	2668	4456	1679
CEG36893	175	203	230	198	224	293	23	28	54	14	13	27	10	6	16	8	0	9	24	26	1	4	20	9	61	21	41	361	78	380	551	781	328	404	821	881	514	352	495	510	416	673	693	1027	320	1099	1246	1138
CEG36894	25	31	19	25	30	38	0	4	0	1	1	0	4	0	0	1	0	9	2	11	3	0	2	3	4	4	3	70	31	48	64	85	50	33	83	92	49	53	78	35	53	56	48	43	37	51	61	68
CEG36895	62	74	53	103	80	98	2	2	8	4	0	25	0	5	3	5	3	3	11	30	6	1	8	7	29	13	23	143	41	91	201	222	133	145	248	264	165	149	173	198	223	296	176	166	134	155	185	258
CEG36896	13	17	16	9	30	17	2	8	0	10	16	11	45	27	31	3	1	5	40	63	23	24	29	67	255	122	320	149	104	214	220	421	273	41	63	29	21	8	34	22	49	63	33	72	109	83	148	157
CEG36897	0	0	0	0	1	2	0	0	0	2	0	0	0	0	0	0	0	0	0	2	0	2	0	4	3	4	3	0	4	0	4	3	0	2	4	4	0	0	0	4	0	6	2	3	1	2	1	0
CEG36898	102	132	92	211	218	205	11	3	4	7	23	7	15	8	32	16	2	21	63	47	21	57	29	89	353	131	302	1578	391	1422	1610	2478	1320	1263	1977	1639	887	551	680	718	815	868	167	90	887	85	69	319
CEG36899	65	62	51	77	69	68	2	0	0	0	7	2	20	0	3	18	0	19	54	81	34	16	27	41	170	110	215	1060	287	1153	1538	1679	950	909	2021	2074	959	898	1007	656	765	1114	340	260	421	245	308	409
CEG36900	230	253	257	374	442	290	7	0	13	1	6	2	10	2	10	9	3	23	6	19	0	0	3	5	15	8	10	676	175	664	974	1356	679	779	1312	1521	876	797	875	601	759	907	319	378	267	290	404	516
CEG36901	883	537	636	1194	1206	1009	50	67	134	39	93	53	23	23	28	14	2	30	46	68	24	21	32	56	193	101	159	831	160	705	803	1108	712	554	857	868	602	456	557	542	652	798	818	1144	455	1120	1171	1413
CEG36902	191	285	291	216	285	287	22	0	29	7	18	25	23	5	13	17	9	25	27	38	12	20	25	40	127	61	102	608	108	637	960	1211	654	548	1172	1091	603	445	563	357	371	600	217	264	338	217	329	310
CEG36903	36	44	41	68	78	53	0	3	8	0	4	0	0	2	3	0	0	0	7	19	8	6	7	14	43	14	42	176	49	210	346	492	235	278	430	398	242	245	296	192	231	316	83	82	163	108	82	94
CEG36905	772	1125	1159	970	1112	1269	0	32	14	4	27	38	9	1	14	3	13	10	23	14	5	9	8	21	38	33	33	249	39	258	353	320	209	203	499	389	265	232	254	241	196	404	1360	1855	484	2240	2141	2172
CEG36906	2968	2892	4350	3201	4387	4213	9	11	4	11	46	36	11	29	7	18	4	5	23	20	9	8	6	24	33	29	33	326	102	290	427	511	238	443	793	727	495	489	500	586	469	903	2746	4006	705	4695	3905	3711
CEG36907	284	580	291	261	363	325	3	5	7	0	12	10	0	4	3	1	0	5	4	9	0	0	4	6	13	15	1	68	10	68	73	62	35	18	56	72	22	30	52	32	24	35	149	311	73	406	317	570
CEG36908	959	1389	1488	967	1365	1584	18	19	21	18	10	32	20	10	21	12	5	12	7	15	1	9	6	25	59	28	49	315	69	327	531	571	367	373	578	693	439	417	425	763	404	931	1620	2299	801	2542	2680	3154
CEG36909	415	417	579	469	565	655	10	18	6	22	22	20	10	22	20	25	10	25	45	63	32	25	18	58	148	69	104	736	185	748	1167	1339	688	918	1609	1661	998	875	1014	957	806	1548	1545	1709	764	1702	1744	1768
CEG36910	727	465	465	655	722	467	17	38	25	7	27	12	10	15	22	7	9	24	40	55	45	35	37	83	201	104	212	883	253	935	1461	2186	1118	1022	2086	2070	1597	1409	1437	1176	1263	1758	791	815	469	906	736	920
CEG36911	127	74	76	150	115	101	0	9	7	11	5	6	13	5	22	27	9	20	24	90	60	30	57	68	198	130	185	686	206	528	811	1201	710	423	784	759	774	526	544	448	490	647	271	257	288	169	282	274
CEG36912	266	223	320	282	343	342	8	5	9	1	6	7	1	5	7	4	2	2	13	12	11	6	13	14	66	22	47	254	64	208	351	532	311	251	425	415	266	232	262	186	239	344	83	88	109	110	140	206
CEG36913	299	280	327	376	474	499	75	221	410	69	286	229	119	53	143	63	43	100	85	137	36	31	51	85	432	217	308	1594	402	1618	2200	2974	1839	1586	3008	2543	1743	1486	1770	2545	1835	3136	4501	5139	2167	5268	4545	3910
CEG36914	290	256	272	288	299	283	15	9	30	11	47	30	19	12	13	6	3	8	15	53	9	19	24	27	69	32	47	422	136	404	623	865	476	534	922	1071	660	563	634	715	675	901	581	798	432	859	944	897
CEG36915	554	433	478	659	791	728	12	16	34	7	28	6	8	7	9	7	0	18	28	56	0	13	16	22	81	33	62	456	108	614	835	976	536	653	1304	1361	914	831	912	718	660	908	1397	2432	349	2161	1916	3131
CEG36917	1254	1253	1855	1582	2296	2497	12	52	63	22	133	94	44	34	62	13	6	10	29	35	9	13	6	9	87	30	73	574	105	556	685	820	490	480	780	889	719	690	764	1442	1201	2394	708	756	761	579	764	955
CEG36918	12257	11180	7379	9585	7389	7359	134	413	467	300	785	539	371	244	336	393	125	400	633	2497	731	794	1011	1355	2674	1335	2174	8926	2522	8225	11352	13460	7656	5967	3768	10385	6739	5265	6357	6497	7215	8836	7241	7568	6218	9904	7561	9760
CEG36919	762	857	1064	882	1127	1006	0	0	0	3	3	5	0	0	0	0	0	6	5	11	5	0	1	0	6	4	9	111	28	166	261	292	137	215	523	500	279	257	376	259	211	363	365	364	168	699	528	605
CEG36920	141	141	147	135	158	161	28	12	19	21	53	22	29	15	16	25	9	21	45	42	16	18	15	52	176	77	95	583	178	603	920	1396	705	697	1109	1287	890	805	885	1323	1217	1643	481	482	504	438	413	589
CEG36922	134	172	251	261	326	366	4	8	29	1	16	5	19	5	17	21	9	16	37	15	24	37	40	31	105	76	99	715	119	520	454	532	334	324	354	430	304	230	184	265	269	229	211	248	326	239	293	517
CEG36923	246	233	303	266	388	358	5	4	10	0	18	15	20	14	2	8	2	10	20	29	25	10	5	27	137	54	82	676	157	732	955	1011	544	516	1136	1090	751	506	743	531	582	755	313	279	339	361	361	355
CEG36924	181	219	169	258	261	211	0	11	14	4	23	11	17	4	8	20	3	24	24	27	9	19	22	41	120	52	60	232	91	217	355	482	244	208	289	242	247	221	288	284	350	402	207	235	240	206	312	271
CEG36927	1417	1332	1708	1697	2126	1882	10	18	21	7	30	21	16	8	2	16	13	11	22	62	3	4	16	22	70	24	59	442	83	456	610	534	371	320	644	628	272	277	286	242	241	442	249	239	348	254	232	288
CEG36928	1295	1756	1790	1732	1786	1857	137	198	420	92	278	60	119	64	87	14	6	33	49	82	37	36	38	53	154	96	142	949	269	987	1189	1828	935	1061	1581	1691	1351	1255	1275	1359	1385	1846	1264	1783	732	1758	1884	1849
CEG36929	170	149	171	201	211	210	0	0	0	2	13	6	9	1	6	6	0	2	2	0	0	0	0	0	0	3	0	5	0	8	62	59	32	25	29	59	39	27	39	45	44	51	114	190	23	143	190	211
CEG36930	14	9	4	17	19	15	0	0	0	0	3	0	3	4	0	0	0	0	0	0	0	0	2	0	0	0	0	6	1	1	3	9	3	0	1	9	7	4	12	7	3	7	37	40	1	15	48	29
CEG36931	190	285	265	236	266	256	3	0	3	0	1	2	4	6	3	3	0	2	4	13	2	4	2	4	22	31	28	128	33	116	305	342	203	164	319	331	228	172	241	183	178	257	436	713	204	843	1156	767
CEG36932	899	1069	980	946	1040	1000	1	4	0	7	8	18	8	8	10	8	1	9	10	26	5	14	20	29	62	36	87	427	80	414	700	813	419	302	883	754	393	384	386	293	292	534	822	981	402	1489	1390	1043
CEG36933	1452	1530	2429	1610	2242	2491	3	0	12	0	26	11	17	8	22	8	1	15	20	38	15	9	18	35	181	84	121	640	130	632	888	1150	633	637	1244	1243	771	739	818	705	757	1087	1659	2753	804	3287	2820	2710
CEG36934	7649	9624	11214	8776	9538	9955	51	100	178	32	101	76	51	23	73	17	17	51	97	131	64	60	54	71	311	153	233	2124	381	1847	2407	3822	1882	2009	2327	3119	2498	2806	2759	3280	2632	4133	5592	8095	2757	8584	9406	7180
CEG36936	347	318	564	419	624	662	14	48	101	19	62	43	26	10	21	27	7	35	177	200	116	101	97	170	1003	421	741	1959	494	2038	3796	5469	2797	2891	5020	4905	3229	3207	3047	2368	2491	3564	577	496	1242	411	703	580
CEG36937	168	169	191	155	151	201	0	4	0	1	0	0	4	1	9	27	5	25	106	152	77	97	109	153	743	416	657	4741	1413	3724	6137	7182	3732	3507	4780	6332	4432	3809	4552	2955	3676	4521	1397	1076	1452	1259	1552	1193
CEG36938	68	96	90	110	155	155	1	7	13	3	11	14	4	5	4	7	5	2	19	21	5	5	7	27	77	33	97	462	126	563	672	782	393	484	950	993	512	513	620	365	444	630	262	333	199	335	335	396
CEG36941	0	0	0	0	0	0	0	0	0	0	0	0	0	0	0	0	0	0	0	0	0	0	0	0	0	0	0	4	0	0	0	0	0	0	0	0	2	3	6	5	0	1	37	25	8	19	31	18
CEG36942	1440	1739	1894	1477	1624	1585	21	8	41	48	120	66	102	88	103	136	57	94	84	123	42	22	24	34	111	61	78	659	215	758	1069	1356	781	691	1354	1357	850	795	950	740	757	1376	1427	1371	573	1928	1562	1503
CEG36944	219	303	288	243	292	262	3	0	2	0	9	3	0	0	0	0	0	2	0	3	0	1	0	0	6	1	0	42	4	21	44	94	29	3	23	14	9	7	4	37	17	21	52	146	52	138	156	267
CEG36945	409	466	602	407	576	611	486	1191	1720	323	1098	1048	315	230	413	157	60	238	325	221	68	36	97	61	140	86	165	1323	288	1576	1131	1877	629	563	573	359	592	173	189	614	490	304	195	345	718	262	227	351
CEG36946	474	586	609	557	656	680	2	5	14	0	2	6	0	1	0	7	8	0	16	25	12	5	3	4	38	13	19	345	134	199	349	520	156	182	183	187	59	57	91	74	80	125	60	143	98	177	156	278
CEG36947	424	527	497	497	559	483	2	13	39	3	42	27	16	5	15	19	5	12	16	15	3	10	7	12	52	20	47	333	92	286	398	454	224	305	504	465	284	206	311	246	256	350	337	379	227	379	496	410
CEG36948	85	145	87	110	124	110	0	0	0	8	3	6	11	9	1	65	12	48	13	41	13	9	3	10	43	36	68	498	182	543	836	1588	591	785	1255	1199	1182	918	964	881	808	1165	698	1095	276	881	1062	1247
CEG36950	5216	4739	4849	6239	6297	4992	1	5	10	6	9	0	13	5	7	3	7	16	15	21	12	20	19	9	94	64	84	187	75	224	236	213	191	84	159	168	74	40	67	49	110	112	3433	4076	321	7274	3792	3609
CEG36951	778	1052	1187	839	1086	1246	3	0	8	4	1	3	10	1	1	5	2	6	13	17	0	2	7	4	20	1	10	1139	271	1264	1928	1968	1050	1262	2871	3244	1626	1860	2397	1359	1671	3020	2858	3018	1158	3859	3639	3369
CEG36952	160	145	91	173	127	107	2	1	40	13	14	5	4	2	8	3	2	6	16	25	15	2	12	6	29	15	15	178	34	147	214	216	132	95	134	113	116	100	93	97	118	102	142	148	99	145	128	179
CEG36953	505	548	892	604	796	877	32	63	114	9	92	45	36	39	22	21	1	34	31	63	19	14	25	44	83	48	84	577	166	613	838	1179	696	564	1202	1128	755	608	777	777	692	1207	1062	1533	632	1697	1729	1706
CEG36955	298	319	358	346	465	455	9	11	35	2	3	17	1	8	7	12	2	18	7	8	0	6	8	21	35	30	40	224	36	259	385	489	241	234	577	581	348	306	351	372	358	418	672	1041	262	922	880	1222
CEG36956	598	669	603	738	797	773	61	42	106	18	74	57	44	9	14	34	21	38	69	112	29	44	26	70	326	129	243	1660	481	1741	2935	3418	1803	1859	2994	3621	2207	2013	2040	1549	1751	2843	771	902	964	883	1000	961
CEG36958	78	206	123	45	43	66	0	3	9	0	0	0	0	0	0	0	0	0	0	1	0	0	0	0	9	4	1	29	4	28	52	86	44	28	65	64	54	42	52	40	25	62	117	219	49	305	235	444
CEG36960	43	30	26	34	44	39	1	2	7	13	15	4	3	4	9	1	0	4	14	21	1	11	9	14	9	14	16	95	26	121	181	195	102	60	117	99	61	31	31	59	91	81	51	32	140	17	28	48
CEG36962	2787	3222	4440	3384	4366	4176	79	295	457	135	264	344	161	131	182	322	39	425	917	1203	622	739	1005	1540	3811	2070	3446	10921	3097	9796	12538	15747	9178	5260	8296	8662	5598	3447	4371	4115	5096	5440	3244	2696	8160	4560	4981	5928
CEG36963	6618	6712	5666	6927	6421	5201	132	359	523	254	653	489	269	239	308	266	91	473	722	1540	596	676	769	1269	3354	1696	2630	10786	3198	10529	13283	16840	9351	7183	11626	11856	8213	5926	7257	6560	8147	9614	6823	7094	7522	10058	9559	10369
CEG36964	758	623	538	701	577	543	70	127	204	15	110	54	40	23	41	22	19	53	56	44	37	20	34	51	101	44	106	141	60	157	237	416	288	119	133	221	109	90	91	324	403	425	81	109	236	82	99	101
CEG36965	372	329	294	361	299	326	11	22	55	18	33	21	4	7	23	12	7	9	16	27	15	14	17	18	76	40	77	300	68	207	361	487	330	186	212	301	236	159	145	131	186	251	106	137	199	122	121	164
CEG36966	2083	2235	2092	2981	2820	2006	36	59	82	23	97	62	36	47	29	61	28	118	227	396	115	172	172	320	1231	615	975	3674	1037	3418	4676	5884	3478	2674	3742	4137	2862	2143	2607	2132	2644	3168	2568	2518	1987	3090	2786	2932
CEG36967	1114	900	772	709	643	581	5	18	40	10	28	27	14	31	8	16	9	11	11	52	6	7	17	21	35	24	31	185	66	117	224	349	288	125	278	266	270	191	166	315	250	344	838	925	305	997	987	820
CEG36968	944	928	1117	1272	1255	1081	8	26	74	20	70	60	33	28	47	29	18	21	28	13	4	2	3	15	37	10	37	176	44	240	284	370	219	182	333	390	242	311	306	443	368	732	2338	2436	491	3186	2372	1804
CEG36969	29	18	19	16	31	12	2	0	0	0	2	0	0	0	0	0	0	0	0	0	0	1	0	0	0	0	0	0	0	0	0	0	0	0	0	0	0	0	0	1	0	0	53	27	15	32	36	61
CEG36970	5	30	16	3	10	6	0	0	0	4	4	4	5	4	16	13	8	8	3	1	3	0	0	1	0	0	0	0	1	0	3	14	1	0	1	0	0	0	0	0	0	1	2	13	6	5	6	15
CEG36971	303	513	412	341	428	535	71	106	193	37	105	112	27	16	22	29	12	11	9	21	17	6	37	22	38	20	26	255	80	264	494	733	423	311	482	495	189	110	178	213	174	230	2937	3876	650	3798	2797	2612
CEG36972	5823	7797	8903	6456	8890	9664	18	29	87	10	25	25	2	6	13	1	4	4	13	14	6	4	1	26	19	11	8	197	29	191	451	679	383	292	585	659	343	420	488	658	315	807	5771	8170	1380	11448	9256	8182
CEG36973	499	373	339	442	400	321	1	0	12	1	5	1	0	2	10	9	3	5	17	36	22	12	20	22	76	52	73	440	116	452	881	1032	510	381	748	764	472	424	466	524	430	704	628	667	331	644	574	500
CEG36975	904	863	1445	1293	1658	1677	32	31	88	20	47	43	32	17	31	15	8	19	31	23	10	16	14	43	84	54	71	573	110	646	729	871	561	566	809	997	584	525	633	621	612	1028	988	1153	626	1204	1294	1152
CEG36976	617	524	578	584	668	598	0	1	1	3	1	0	1	4	3	0	6	0	2	14	8	3	7	7	39	17	24	209	51	244	287	390	184	140	373	314	135	138	165	106	115	208	97	105	122	143	152	258
CEG36977	2023	2270	2605	2731	3190	2717	3	2	7	9	7	5	5	1	5	7	0	5	41	108	4	36	74	67	478	211	453	3049	817	2827	3859	10069	5534	4468	8350	9952	7044	7732	9213	11884	6761	13533	28777	25452	8181	28588	30712	16799
CEG36978	1578	2263	1674	1417	1674	1559	32	42	78	9	31	15	24	18	56	36	17	43	55	172	67	74	68	104	491	253	368	2935	874	2598	4518	5094	2889	2720	4933	5129	3147	2475	2968	1921	2400	3418	2929	4603	1396	4141	3091	4270
CEG36980	161	204	292	160	257	306	2	1	18	8	16	12	6	2	16	9	5	15	9	8	6	4	3	4	333	128	256	1022	214	912	1199	1416	929	2158	4737	3113	1069	742	974	483	743	1085	299	215	1047	197	182	334
CEG36981	518	536	457	507	416	336	0	2	1	0	0	0	3	0	3	2	0	0	6	3	0	1	10	9	9	8	9	163	47	162	213	315	156	149	270	239	184	160	171	238	169	256	613	775	165	964	883	992
CEG36982	1695	1253	1215	1285	1207	1136	3	1	5	0	1	5	2	0	3	1	2	7	6	0	0	1	0	2	8	4	3	83	12	84	127	193	108	84	127	209	88	109	122	187	104	292	486	734	152	864	742	894
CEG36983	3400	4473	4797	3481	4937	5304	15	6	25	8	11	15	32	14	33	11	7	14	31	43	12	7	8	19	84	50	69	623	208	671	908	1079	590	618	1173	1185	854	808	997	1027	751	1485	2237	3201	820	4532	3693	4117
CEG36984	2439	2321	3821	3121	4531	4450	3	1	1	13	54	46	72	43	48	53	19	91	164	152	38	49	23	47	46	28	84	748	193	865	1410	1797	728	1138	2689	2240	1564	1406	1641	1151	1100	1730	2660	4722	774	5612	4900	5359
CEG36986	7	6	4	0	10	4	0	0	3	0	0	0	0	0	0	1	0	0	23	24	4	12	19	8	129	73	66	308	213	423	914	1163	325	357	1373	891	224	251	264	55	525	429	164	12	172	4	2	0
CEG36993	4	0	0	0	3	0	94	223	297	228	981	515	283	271	320	165	77	188	39	76	25	15	23	50	152	71	88	18	29	36	49	171	77	64	94	67	139	54	52	97	165	175	9	6	20	1	4	1
CEG36994	612	998	1108	827	1178	1166	0	5	14	1	1	4	2	9	7	2	0	2	13	13	0	4	10	5	46	13	32	543	123	456	624	845	409	609	867	929	439	466	533	449	375	551	543	721	425	847	834	1631
CEG36995	2500	2442	2117	5422	5322	3549	65	151	295	277	759	495	266	148	185	149	60	163	88	208	22	65	56	59	156	106	161	2096	577	1708	3199	4312	1841	1967	3507	3085	2624	2506	2717	5850	3703	6022	9298	12476	2616	10707	13323	14036
CEG36996	812	532	598	869	723	611	6	5	5	10	3	0	3	3	2	6	3	0	8	40	0	13	4	5	11	1	29	230	161	225	440	604	261	215	362	358	222	252	343	922	428	946	3144	5171	781	4387	4694	7429
CEG36997	911	800	955	1576	1908	1449	3	4	6	2	18	1	9	18	16	21	11	18	10	19	3	1	1	0	4	4	2	6	1	9	10	16	3	4	15	20	4	14	9	31	19	46	284	262	90	204	445	301
CEG36998	1479	1246	1136	1021	845	844	0	2	2	2	4	3	2	5	0	0	0	0	4	3	0	0	0	1	1	2	0	276	37	159	464	753	336	365	560	756	836	786	928	1121	738	1354	3744	4240	765	3704	3390	2901
CEG36999	1691	1445	1642	2562	2438	1823	0	13	10	4	9	23	11	7	0	12	0	12	27	37	19	13	29	38	269	116	190	1054	247	901	1246	1982	1076	972	1405	1825	1720	1649	1750	1983	1640	2451	2948	3963	999	3471	3267	3349
CEG37000	352	349	419	447	374	392	0	9	2	3	16	9	9	12	6	17	3	11	14	24	2	1	19	20	39	20	37	290	60	262	310	366	229	196	429	346	259	237	321	354	299	420	346	499	210	410	377	439
CEG37001	1047	954	1759	1115	1642	1675	19	29	31	21	75	61	25	16	43	25	21	22	36	45	11	20	32	21	81	53	76	513	134	466	654	814	498	536	1006	1155	853	678	852	945	734	1356	2155	3511	886	3682	3606	3245
CEG37002	626	569	416	475	382	334	37	54	90	24	51	37	34	20	14	29	13	41	57	127	103	45	75	111	373	144	254	1378	521	1025	1756	2471	1658	1378	1808	2536	1570	1284	1228	1222	1300	1738	684	465	628	372	583	448
CEG37003	112	98	169	195	237	216	2	11	32	5	9	8	2	2	2	9	7	16	13	40	12	18	15	30	155	63	145	705	200	752	1029	1262	681	891	1446	1616	958	979	1202	792	880	1404	512	914	382	729	891	1476
CEG37004	871	780	552	611	414	443	2	11	9	1	6	15	1	6	4	1	1	1	5	20	2	2	0	1	6	0	1	63	12	51	126	179	61	117	188	217	261	183	281	524	337	527	1387	1921	262	1205	1285	1140
CEG37005	608	683	769	680	893	979	3	25	60	18	57	31	9	9	4	24	3	30	16	23	23	8	6	13	55	37	50	240	62	287	322	525	225	184	454	370	249	246	271	294	215	430	338	708	259	693	863	1073
CEG37006	394	479	674	386	534	562	3	19	24	1	36	31	9	5	11	3	7	15	23	11	0	6	9	19	32	14	22	183	146	323	326	402	244	219	454	534	287	298	437	423	388	1368	3904	2600	1456	2597	3265	2729
CEG37010	4422	4494	3248	5429	4872	3573	58	94	127	163	531	357	133	114	181	84	48	96	40	63	8	16	11	30	100	42	76	383	129	318	662	921	535	474	1054	754	403	298	355	583	637	1070	412	558	488	427	473	1120
CEG37011	187	171	196	203	177	220	2	0	4	0	1	0	0	0	0	0	0	0	0	0	0	0	0	0	0	0	0	0	1	0	2	0	1	0	0	5	0	0	3	5	1	6	1	4	0	6	21	40
CEG37012	2	2	1	0	4	0	0	0	0	0	0	0	0	0	0	0	0	0	0	0	0	0	0	0	0	0	0	0	0	0	0	0	0	0	0	0	0	0	0	1	0	0	0	0	0	0	0	5
CEG37013	2617	2852	4052	3338	4752	5002	7	6	21	7	42	32	18	15	35	4	6	4	12	17	2	1	1	5	19	12	18	65	37	73	164	154	58	90	204	89	88	58	48	74	96	74	1142	6790	449	8101	4842	7297
CEG37014	270	321	478	339	402	547	115	214	465	172	548	459	133	123	233	95	38	79	67	40	10	8	6	32	26	23	26	91	17	107	116	245	112	170	227	150	105	80	77	244	225	403	52	279	134	259	272	322
CEG37015	12	29	12	6	8	11	0	0	0	0	2	4	0	0	2	0	0	0	0	0	0	0	0	0	0	0	0	3	0	3	7	13	2	3	9	5	7	8	10	10	6	12	14	16	7	18	20	27
CEG37020	7	14	11	6	4	3	0	0	0	0	1	1	0	0	0	0	0	0	0	6	0	0	0	0	0	0	2	4	0	1	2	10	0	7	4	9	13	7	4	6	1	8	14	8	3	3	2	1
CEG37021	9	3	3	8	12	1	0	3	0	0	0	0	0	0	0	0	0	0	2	7	5	3	6	3	17	9	12	67	27	111	172	189	101	87	182	220	110	134	136	95	102	130	13	6	21	5	10	34
CEG37022	7	3	10	7	16	11	2	2	10	3	7	5	4	13	1	6	2	3	3	6	3	4	10	9	17	13	8	83	20	49	87	103	75	53	84	80	71	46	53	89	76	116	25	23	117	15	28	52
CEG37023	24	20	16	42	49	53	0	12	29	11	41	14	22	6	3	2	0	8	7	9	7	15	7	36	42	21	70	330	38	295	331	278	168	151	295	285	189	147	170	259	173	220	105	188	195	87	180	370
CEG37024	473	412	380	387	408	414	1	12	8	12	13	11	9	12	2	2	0	12	5	10	2	4	1	4	2	15	6	76	25	50	51	108	54	83	102	74	67	66	39	65	48	97	262	273	106	246	296	332
CEG37025	963	1334	1497	992	1444	1413	58	33	85	57	143	161	44	33	42	40	37	39	53	71	19	36	17	51	166	55	123	699	197	743	1004	1206	744	703	1395	1093	562	433	517	549	461	933	2389	2864	883	3190	3171	3429
CEG37026	367	583	457	319	413	485	20	19	39	17	21	42	7	6	16	23	0	13	26	21	10	3	4	11	42	34	50	220	41	218	334	423	216	270	402	404	237	161	229	121	90	174	573	944	236	1070	1005	1426
CEG37027	3175	3461	2745	2912	2950	2424	36	28	64	22	29	33	20	19	12	18	0	16	35	32	5	10	4	21	96	45	68	442	116	495	766	883	554	447	920	866	410	409	577	460	394	787	1461	2263	545	2612	2355	2872
CEG37028	1760	2764	2805	1690	2534	2800	60	53	152	9	86	45	33	30	43	15	4	81	78	89	26	26	25	59	160	115	203	1354	325	1507	2099	2496	1368	1433	2774	2977	1977	1639	2044	1682	1378	2325	4587	7146	1884	9489	7981	6869
CEG37029	1497	1036	854	1160	836	769	11	0	5	7	3	1	5	0	6	4	0	2	0	40	4	8	8	4	14	15	24	796	242	721	1048	1473	791	956	1366	1952	1697	1455	1492	1393	1106	1797	4598	6667	890	5912	4275	6791
CEG37030	209	221	162	307	365	252	11	5	24	1	5	7	2	11	7	1	0	9	12	39	4	9	9	22	53	36	48	392	99	397	510	631	374	380	703	631	459	409	530	427	428	591	504	667	256	712	628	995
CEG37031	79	156	124	107	141	202	36	98	210	20	16	20	47	23	25	13	3	17	9	19	10	18	6	24	46	25	42	512	87	390	540	542	351	265	493	359	213	133	180	252	206	306	121	257	436	254	359	914
CEG37032	3185	3032	5448	3889	5943	6272	57	69	106	53	227	198	92	70	107	49	39	66	17	48	12	8	1	7	53	15	27	236	32	230	494	790	519	312	719	832	394	372	453	598	370	797	4346	5836	1015	7991	6576	5478
CEG37034	0	0	0	5	0	0	0	0	0	0	0	0	0	0	0	0	0	0	0	0	0	0	0	0	0	0	0	6	0	3	5	1	2	0	0	2	0	0	0	0	0	0	0	1	0	3	1	2
CEG37035	267	384	349	294	300	361	8	6	9	5	13	8	4	0	7	4	0	1	2	21	5	6	11	11	66	29	44	250	54	172	376	612	337	267	296	336	262	224	295	239	169	332	218	309	173	327	374	447
CEG37037	74	49	81	84	104	63	0	0	3	1	4	3	4	3	7	4	0	0	18	35	6	9	17	31	108	53	88	618	183	614	848	1059	483	590	1092	1009	628	531	558	377	454	764	96	97	272	78	102	132
CEG37038	2700	3146	2900	3725	3948	3489	84	72	225	17	51	57	36	17	40	27	12	34	90	109	66	44	72	81	372	235	372	1291	320	1347	1663	2225	1379	995	1725	1751	1030	804	911	647	789	1115	377	427	606	516	526	784
CEG37042	1680	2013	2076	1546	1903	1777	20	27	39	4	28	31	17	2	7	2	9	12	13	14	3	1	0	5	23	8	32	1562	286	1601	1905	2685	1373	1984	3053	3607	3346	3360	3828	3369	2827	4922	3227	3586	1457	3636	3970	2925
CEG37043	36	54	48	29	45	48	1	7	0	0	0	0	0	0	0	2	0	0	2	0	0	0	0	2	4	2	0	4	5	11	11	16	4	8	7	10	4	16	9	24	28	28	36	59	8	79	39	41
CEG37044	3006	3373	4411	2620	3506	4060	16	27	36	41	86	58	46	31	46	50	11	41	25	75	20	29	18	36	210	93	154	776	194	942	1395	1818	1061	1020	2350	2393	1584	1416	1577	1869	1537	2860	5665	9107	1631	13972	10662	8820
CEG37045	861	1023	1410	1063	1399	1380	10	52	76	25	76	54	28	21	53	21	5	41	57	86	23	33	27	80	186	90	147	1085	229	1153	1478	2045	1047	1122	1665	1971	1327	1198	1443	1286	1171	2267	1806	2562	1042	2727	2631	2404
CEG37046	1446	1617	2106	2355	3352	3620	9	17	20	13	28	22	42	15	44	28	21	33	15	66	6	11	3	29	86	26	69	408	163	367	622	795	390	382	855	825	386	341	431	350	354	656	448	581	528	462	617	901
CEG37047	1248	1358	1430	1467	1514	1301	30	78	48	57	199	140	86	64	74	63	2	47	41	98	44	21	38	77	226	84	202	1540	511	1296	1711	2193	1353	1203	1912	2337	1580	1337	1565	1591	1594	2035	1873	2076	911	1879	2010	1914
CEG37048	819	837	979	1385	1334	1085	5	15	14	2	28	18	1	15	4	7	0	7	21	35	14	7	17	28	117	56	104	835	249	849	849	1095	463	753	1390	1357	745	789	826	763	782	1185	615	800	435	687	851	1021
CEG37049	11	4	7	11	16	15	7	2	10	4	12	7	6	4	6	4	1	11	10	18	20	0	2	10	23	20	31	304	124	296	571	662	308	276	633	610	212	214	249	145	241	282	71	38	196	22	37	54
CEG37050	2033	2076	2634	4461	5017	3968	33	150	194	6	34	26	2	7	5	3	0	3	5	19	7	3	1	5	7	7	15	53	21	59	59	110	47	30	67	59	71	52	29	115	86	80	104	156	80	185	137	207
CEG37051	746	746	853	1475	1560	1177	31	63	124	10	9	17	7	2	15	7	2	6	30	53	12	32	20	36	17	19	15	126	19	122	330	368	170	121	276	247	146	99	102	161	107	177	586	1246	142	1418	897	1422
CEG37052	34	21	22	9	15	20	0	4	0	0	0	1	0	0	0	0	0	0	0	0	0	0	0	0	1	0	1	26	2	20	17	24	26	8	3	10	22	21	19	42	30	17	41	47	16	82	76	80
CEG37053	49101	40782	63187	59116	76525	75219	45	102	149	11	5	14	19	6	8	5	0	7	22	19	2	7	2	8	25	12	14	841	152	868	1582	2485	973	1683	2440	3740	3637	3644	4030	4835	3071	5135	46605	86335	6531	98116	72304	85171
CEG37054	1043	746	723	1028	937	799	2	3	0	0	0	0	0	0	0	0	0	0	0	0	0	1	0	2	1	0	2	197	80	351	522	609	309	701	1278	1751	1266	1046	1460	1020	824	1269	1644	2842	240	3085	2361	3982
CEG37056	1996	2212	3284	1976	2538	2582	0	9	16	1	22	8	8	11	14	19	3	29	26	34	9	5	10	17	114	42	92	985	443	900	1969	2339	1178	936	1572	1911	598	640	835	1522	1057	2611	1985	2069	999	2663	2430	1591
CEG37057	236	171	304	205	268	229	2	8	14	1	9	2	0	3	1	1	0	6	6	4	13	1	1	6	4	2	3	36	8	76	97	124	48	103	218	188	82	81	73	77	45	166	98	135	57	217	217	192
CEG37058	39	35	21	47	29	37	0	2	1	2	0	0	0	0	1	18	0	11	8	30	13	9	32	10	93	44	80	498	134	453	717	851	429	349	652	741	415	345	315	178	288	270	44	16	138	9	18	29
CEG37059	107	167	170	129	214	235	0	7	6	6	12	0	6	5	4	14	0	5	13	22	2	16	2	13	39	34	27	212	66	269	457	557	236	267	692	713	328	284	317	201	269	388	82	57	118	65	105	133
CEG37060	0	1	0	0	0	0	0	0	0	0	0	0	0	0	0	0	0	0	0	0	0	0	0	1	0	0	0	0	0	2	0	6	0	0	0	0	0	0	0	1	0	2	0	3	0	0	0	1
CEG37061	9	5	5	17	10	4	0	0	0	0	0	0	0	0	0	0	0	0	0	0	0	0	0	0	0	0	0	0	0	0	0	0	0	2	0	2	1	0	0	1	0	0	2	1	0	2	0	0
CEG37062	1228	1448	1868	2738	3698	3495	3	0	4	21	35	11	38	28	59	37	20	37	85	80	46	89	50	49	486	184	372	1887	1111	2122	1684	2663	1399	1499	2121	1054	949	407	327	391	828	408	198	1496	1305	894	302	1375
CEG37063	88	103	123	164	196	225	359	735	1299	107	295	207	68	82	123	49	3	59	52	54	31	26	32	16	128	56	108	511	73	392	473	762	428	436	489	552	518	330	372	619	396	601	595	1324	478	1315	985	2000
CEG37064	1354	1100	1178	1316	1505	1348	39	101	186	33	82	15	33	11	61	29	24	23	34	66	15	4	28	41	147	85	122	912	307	830	904	1425	882	855	1423	1285	884	613	780	1234	856	1207	2460	7738	1035	9017	5600	12930
CEG37065	162	220	185	218	209	131	3	4	4	2	8	3	12	9	5	3	0	8	10	3	0	3	17	22	56	18	56	221	72	218	368	482	258	223	418	435	281	271	254	237	211	331	150	231	106	229	186	304
CEG37066	2235	2694	2723	3028	3257	2705	9	7	31	1	14	23	2	5	12	6	5	12	31	26	11	23	21	46	244	121	224	1002	249	1181	1723	2405	1161	1462	2185	2822	1904	1730	2129	1674	1686	2085	1159	1322	567	1525	1781	1938
CEG37067	183	192	299	213	322	323	4	9	15	3	6	0	1	7	1	5	0	20	21	22	16	9	8	33	99	46	78	445	113	477	742	792	494	487	1095	1196	605	512	720	427	434	812	587	594	327	662	732	718
CEG37068	109	96	67	81	54	80	9	8	28	11	0	11	3	3	6	1	0	0	1	9	8	1	4	5	23	5	11	36	14	74	90	157	62	50	129	121	65	80	95	92	78	163	217	163	21	201	151	147
CEG37070	586	529	1034	612	1006	1110	11	20	26	9	50	27	46	6	32	33	7	68	85	62	85	49	57	133	437	222	315	1199	177	1033	1442	1794	1042	712	1022	1163	810	614	664	625	644	817	613	793	888	822	1153	1016
CEG37071	952	1323	1428	911	1259	1321	29	64	80	29	106	62	81	50	61	46	22	31	52	100	13	26	38	52	216	107	189	1113	177	1243	1662	2111	1147	1017	2027	1946	1070	815	1191	862	840	1392	1100	1586	1095	2040	1986	1972
CEG37072	6288	8773	8055	7121	7225	6880	13	20	53	15	36	26	28	22	25	5	7	17	23	71	8	19	29	57	167	65	97	821	248	1058	1384	1638	807	1081	1836	2329	1316	1300	1712	1087	1132	1813	1456	2473	753	2680	2567	3564
CEG37073	155	130	151	155	157	111	5	0	0	1	0	0	0	0	0	0	0	0	0	2	0	6	1	0	0	5	4	40	8	34	61	90	66	42	62	65	26	56	29	95	54	125	68	145	95	111	140	228
CEG37078	279	266	319	354	435	322	0	1	6	0	2	6	0	0	3	0	0	2	0	12	0	9	23	19	31	9	26	352	74	246	773	2173	705	678	850	489	453	118	143	274	392	165	98	112	534	84	118	213
CEG37079	21	14	13	16	27	15	0	5	0	0	0	0	0	0	0	0	0	0	0	1	0	0	0	0	0	0	1	9	0	4	4	9	1	14	6	10	5	3	1	13	6	7	7	10	5	3	11	9
CEG37081	21	44	39	36	21	30	9	3	19	4	47	43	16	10	10	6	0	3	2	13	0	4	2	3	1	0	5	26	11	45	62	48	28	22	37	45	63	36	30	32	26	96	52	45	50	49	36	30
CEG37082	132	168	74	81	65	54	0	0	7	0	1	0	0	0	0	4	1	4	9	9	2	8	14	8	26	25	15	397	152	358	576	627	341	254	386	442	186	129	118	68	107	122	92	93	108	98	134	127
CEG37083	158	278	293	173	220	284	1	5	1	4	6	8	4	2	1	2	0	5	7	11	10	0	4	10	15	4	1	78	10	61	132	188	119	103	112	151	114	106	88	661	318	538	72	329	136	352	320	586
CEG37084	15	17	20	15	18	13	10	0	28	39	160	77	122	62	93	136	57	73	113	95	22	26	22	27	8	2	0	106	43	75	231	521	295	203	174	175	294	159	185	917	508	808	118	302	176	314	519	1018
CEG37085	5	9	10	21	13	11	0	0	0	0	14	10	1	0	4	2	4	1	6	18	11	8	6	1	1	0	1	1	11	0	23	60	36	8	33	50	42	42	39	332	96	228	70	130	73	150	208	334
CEG37086	499	397	493	999	1070	771	35	38	88	2	50	34	22	25	9	6	2	3	10	5	3	2	5	6	27	11	24	153	42	182	298	496	169	202	236	199	230	152	160	198	197	153	85	171	80	165	166	810
CEG37087	238	216	336	294	403	389	0	5	13	1	25	3	0	8	1	3	2	7	7	13	0	1	2	8	26	22	31	229	45	182	290	337	164	165	333	338	200	151	181	156	170	224	304	364	176	406	421	444
CEG37088	0	0	0	0	0	2	0	0	0	0	0	0	0	0	0	0	0	0	0	0	0	0	0	0	0	0	0	0	0	0	0	0	1	3	0	0	1	0	0	0	2	4	0	0	0	1	1	0
CEG37089	77	70	49	91	79	65	4	1	0	0	0	0	0	0	2	3	1	0	2	9	0	0	0	1	7	0	2	43	10	31	56	66	43	10	19	43	34	18	39	16	24	56	18	19	21	18	39	37
CEG37090	5126	5156	8265	5048	7303	7409	34	94	98	2	9	9	7	1	4	4	1	17	9	27	1	12	7	27	94	46	75	518	154	568	829	1201	623	656	1334	1420	654	754	913	567	524	1157	10355	12693	1411	15898	13370	9366
CEG37091	383	448	559	343	469	498	3	2	4	3	8	12	22	10	9	10	1	10	28	74	14	38	18	61	149	94	141	949	222	890	1442	1633	909	878	1532	1582	811	683	801	545	643	923	636	722	756	905	1207	1078
CEG37092	9	7	2	4	8	8	0	3	0	0	0	0	0	0	0	2	0	5	0	2	0	0	0	0	2	0	0	10	3	14	5	11	4	3	2	18	1	0	3	3	4	13	9	21	7	17	12	15
CEG37093	211	224	151	180	178	143	0	0	4	1	2	0	0	1	6	4	1	9	1	11	0	0	4	0	9	1	8	58	36	57	152	207	104	82	117	157	97	88	88	99	134	156	76	119	74	120	127	187
CEG37094	14	15	14	18	21	16	0	2	0	0	6	0	11	2	10	3	4	10	4	8	5	0	4	1	12	4	8	64	17	63	83	144	93	28	59	100	44	22	57	39	40	37	40	104	37	141	198	151
CEG37095	36	34	63	68	101	62	3	18	27	13	20	10	11	2	7	0	0	4	4	10	7	11	17	12	59	29	49	228	100	277	308	646	258	161	288	317	172	107	124	92	97	142	39	49	29	48	46	90
CEG37096	6	5	8	5	3	16	0	0	0	0	0	0	0	0	0	0	0	0	0	0	0	0	1	3	4	1	6	27	5	35	41	41	20	24	58	55	23	30	22	8	24	40	10	9	14	35	35	25
CEG37097	31	36	46	53	25	30	2	0	5	18	11	5	3	0	1	13	10	9	9	15	9	0	6	17	6	7	12	117	44	125	151	312	138	217	585	462	155	139	172	170	142	209	263	343	142	356	288	390
CEG37098	4	0	0	1	1	2	0	0	0	0	0	0	0	0	0	0	0	0	0	1	1	0	0	2	0	0	0	10	0	16	19	40	24	2	25	20	30	25	21	14	14	20	11	7	5	7	6	12
CEG37101	0	0	0	0	0	0	0	0	0	0	0	0	0	0	0	0	0	0	0	0	0	0	0	0	0	0	0	0	0	0	0	0	3	0	0	4	0	0	2	0	0	2	0	2	0	0	2	2
CEG37102	89	115	95	207	239	195	1	0	0	0	0	0	0	0	0	0	0	0	0	0	0	0	0	0	0	0	0	0	0	1	6	0	2	9	6	11	7	2	6	0	2	0	3	7	7	2	4	10
CEG37103	141	116	145	279	281	225	4	0	1	0	0	1	0	0	0	0	0	0	0	0	0	0	0	3	0	0	0	0	2	0	0	0	0	0	0	5	0	1	0	4	0	0	5	15	2	14	16	22
CEG37104	295	378	335	330	370	266	0	0	2	8	5	12	2	1	0	1	0	1	1	0	0	0	3	0	38	12	28	145	61	89	265	313	213	218	315	353	185	107	140	110	124	256	103	112	79	163	156	167
CEG37105	240	208	104	159	147	95	0	3	0	0	3	3	0	0	0	6	2	8	12	28	16	20	27	27	102	62	90	852	224	928	1170	1203	628	603	679	1429	741	585	710	502	541	1011	287	306	327	259	233	308
CEG37106	277	201	243	328	327	267	9	5	0	2	25	17	25	14	24	30	22	22	64	99	36	14	40	32	208	77	156	1437	409	1416	2254	2406	1252	1567	2729	2586	1610	1434	1573	1073	1379	2068	632	729	635	648	713	922
CEG37107	9552	11255	6832	8556	7135	5840	199	384	397	229	645	473	331	185	226	335	132	389	498	1791	628	573	736	1275	2577	1379	2253	8602	2583	6725	9462	11125	6473	4863	6812	8269	5941	3875	4808	4698	5541	7016	4808	4705	6195	6344	5662	7205
CEG37108	162	226	237	256	370	408	63	139	269	127	425	269	164	154	265	89	48	102	31	49	3	14	14	32	65	40	39	297	74	324	485	652	314	336	745	811	402	354	425	508	464	852	485	556	457	706	747	712
CEG37109	55	65	50	66	81	82	0	0	2	0	2	0	2	1	0	0	0	0	0	4	0	0	0	0	4	0	6	3	0	3	33	23	4	8	7	3	13	1	4	12	26	8	129	108	62	81	99	74
CEG37110	460	488	755	497	766	819	13	10	8	8	6	2	9	0	1	2	0	5	10	28	5	7	9	12	52	19	51	255	69	354	429	622	312	351	841	683	531	391	400	451	375	668	800	918	384	1071	1376	974
CEG37111	549	874	745	529	716	655	0	1	1	0	0	2	0	0	1	0	3	3	14	23	14	2	1	4	47	7	18	218	63	302	309	474	249	272	473	536	458	360	451	420	299	562	1035	1727	298	1688	1525	1749
CEG37112	113	133	133	114	118	104	3	2	2	1	2	0	8	6	8	12	10	9	12	38	6	7	3	8	12	17	23	131	49	184	233	269	169	122	201	241	140	142	143	113	107	210	86	196	107	172	195	273
CEG37113	786	870	743	713	586	547	2	0	0	0	4	0	4	0	1	0	0	1	3	10	0	3	0	6	0	0	0	28	3	40	42	99	35	15	21	43	31	40	42	56	42	100	662	984	118	1232	965	1042
CEG37114	1864	1998	2881	2191	3068	2992	10	5	12	3	7	22	2	14	13	8	20	2	3	23	1	12	11	11	38	14	17	219	41	228	366	576	284	198	457	460	327	299	313	622	381	668	2183	3685	545	4876	4098	4519
CEG37115	1537	2065	1981	1597	2315	2381	27	59	142	30	52	68	34	20	36	20	28	46	110	139	39	38	54	72	428	152	315	1943	442	2217	3204	4045	1998	2124	3780	4232	3184	2379	2979	2722	2196	3427	3968	6143	1818	6562	6332	7816
CEG37116	128	139	99	150	174	167	3	5	2	0	7	0	0	0	0	0	4	0	0	0	0	0	0	2	0	0	0	9	5	3	0	0	3	4	9	8	1	0	0	3	0	1	2	2	2	0	1	2
CEG37117	169	152	266	193	301	325	0	0	0	8	3	0	5	3	15	13	4	4	21	33	15	8	21	38	128	95	140	863	243	926	1187	1578	794	778	1435	1371	981	972	1120	793	848	1396	678	757	520	691	1006	593
CEG37118	204	188	283	243	313	288	3	13	14	4	20	18	9	4	4	15	5	24	19	41	9	13	19	46	159	78	92	472	138	409	531	660	396	290	584	608	354	331	371	370	397	607	211	169	283	156	239	155
CEG37119	47	60	37	40	46	33	0	0	2	4	6	7	2	3	0	5	0	1	4	6	2	10	7	17	30	6	14	188	37	162	219	278	101	73	80	94	145	161	142	156	127	161	56	44	171	40	54	46
CEG37120	106	69	62	59	45	45	0	6	5	0	0	0	0	0	0	0	0	0	0	0	0	0	0	0	0	0	0	8	3	11	6	8	7	5	3	9	22	5	6	10	3	13	71	72	18	141	129	92
CEG37121	81	100	81	80	112	130	0	0	4	7	6	7	2	0	6	1	0	1	0	8	5	1	7	2	25	14	24	210	59	234	290	367	194	184	375	309	167	91	109	109	105	116	37	22	133	18	17	24
CEG37122	6	2	8	7	11	14	0	0	0	0	6	0	0	0	0	3	2	0	0	11	0	0	0	1	4	6	5	33	0	35	28	31	20	30	25	39	23	15	21	6	17	10	0	3	4	7	1	5
CEG37123	50	41	50	51	51	43	1	0	0	1	0	0	0	0	0	0	0	0	6	0	0	0	0	2	0	1	0	3	2	15	11	27	3	9	10	15	3	7	9	11	9	25	52	71	11	67	75	79
CEG37124	153	146	115	98	94	65	0	0	0	0	0	0	0	0	0	0	0	0	2	1	0	0	0	0	0	0	0	0	0	0	0	0	0	0	0	0	0	0	0	0	0	4	63	89	10	112	234	118
CEG37125	1875	1512	1622	1748	1530	1282	4	0	0	0	0	0	0	0	0	0	0	0	0	2	0	0	0	0	0	2	2	479	41	394	241	988	758	338	429	403	1761	1726	1634	11609	4639	8552	92879	89735	17643	66628	68108	40383
CEG37126	2425	2221	2588	2175	1863	2041	2	11	5	0	6	0	2	0	0	0	0	0	0	0	0	2	2	0	0	1	0	234	22	211	12	108	150	58	113	124	513	842	881	8208	2616	6952	119380	130168	23157	138381	133605	64136
CEG37127	852	836	1393	1228	1883	2000	1	10	3	4	6	4	7	5	8	17	0	15	5	3	1	2	2	0	1	0	2	80	28	92	103	99	62	64	148	158	124	85	91	100	83	146	257	408	128	501	406	602
CEG37128	188	859	151	250	180	126	7	4	17	0	1	8	0	8	1	4	0	1	12	4	1	2	2	4	7	6	7	82	15	81	127	155	74	70	122	143	62	58	36	67	98	107	43	53	70	46	43	73
CEG37129	2114	2256	2203	1874	2192	2328	13	23	22	19	20	19	27	13	17	18	14	64	54	114	28	36	58	55	158	95	128	1168	323	1175	1786	2112	1084	1140	2327	2236	1298	1033	1197	879	1107	1718	3730	3855	1352	4596	4506	4846
CEG37130	219	251	336	277	377	386	1	5	11	4	25	17	22	6	4	14	2	20	37	36	9	7	13	25	48	16	29	375	70	382	715	850	439	453	962	901	449	365	526	757	599	1063	3491	3278	1145	3195	2639	2239
CEG37131	1372	1269	879	1207	1151	836	6	11	4	3	0	0	11	10	0	2	0	4	12	72	11	26	26	16	76	77	104	760	224	672	1134	1584	832	539	922	1154	715	518	701	598	681	965	588	646	406	706	699	1192
CEG37132	259	336	483	445	610	607	16	50	103	23	37	59	37	15	33	9	13	39	24	25	4	20	12	44	172	72	133	888	186	861	915	1291	714	660	1733	1129	584	496	555	753	725	1023	528	575	804	615	858	768
CEG37133	332	322	349	485	620	502	6	18	45	9	40	16	13	7	4	8	9	23	16	31	20	12	12	31	64	59	78	573	126	477	787	766	422	380	691	652	394	358	346	538	492	664	714	855	446	1026	798	923
CEG37134	2412	2369	3055	3523	4490	4093	4	10	41	3	4	6	4	2	4	1	0	2	5	10	0	0	1	7	21	12	17	354	99	431	618	865	498	771	1374	1641	1245	1234	1381	1212	935	1743	6295	8152	1170	10386	7967	8793
CEG37137	11343	8731	7250	9010	6861	5489	195	407	490	267	589	535	236	180	244	438	142	419	682	2852	864	761	879	1218	3310	1794	2999	12511	3837	11288	11147	15212	8653	5718	7460	9202	7238	4858	5427	5410	6701	7660	6961	6591	5494	11534	9590	11627
CEG37138	993	1020	1056	2004	2277	1848	230	524	814	54	255	165	112	69	113	80	43	104	85	76	34	29	30	44	216	136	185	993	228	831	1226	1977	1201	668	1341	1043	779	627	636	1465	860	1302	8434	11976	2224	9969	8795	9271
CEG37141	0	2	0	0	0	1	0	0	0	0	0	0	0	0	0	0	0	0	0	0	0	0	0	0	0	0	0	0	0	7	0	0	0	0	0	0	0	2	0	0	0	0	1	2	10	1	8	1
CEG37142	28	25	20	26	36	20	3	0	1	0	6	0	0	0	0	0	0	3	0	0	0	0	0	2	2	0	1	14	6	16	26	17	7	3	9	11	23	16	32	36	15	34	74	155	22	206	234	216
CEG37143	162	146	249	158	226	259	3	0	4	0	7	3	4	0	10	8	8	13	31	66	18	37	34	60	372	172	350	1671	397	2198	3563	4350	2143	2396	4918	5362	3275	3067	3534	2041	2305	3169	1764	3037	932	3598	3640	4410
CEG37144	190	213	248	272	394	464	155	294	496	77	377	208	102	82	92	77	25	111	76	101	18	23	34	26	147	96	129	669	207	886	1143	1541	803	907	2241	1887	835	831	1060	1158	1001	1849	700	1016	607	1011	1455	2039
CEG37145	132	106	91	125	152	108	2	0	3	0	0	6	0	0	0	0	0	0	0	10	0	2	1	0	7	1	4	37	9	38	84	61	67	38	84	106	61	41	55	36	51	76	23	36	30	37	21	52
CEG37146	280	255	292	342	378	279	3	4	4	13	70	33	33	35	45	13	22	1	17	27	10	0	5	20	30	5	24	118	12	101	288	376	165	100	221	213	105	76	95	256	180	358	108	79	164	52	71	95
CEG37147	152	160	115	152	111	125	0	0	0	0	0	0	0	0	0	0	0	0	0	0	0	0	0	0	0	1	0	0	0	2	3	9	2	1	5	3	7	0	5	6	4	9	10	24	4	29	19	32
CEG37148	1	0	2	3	3	1	0	0	0	0	0	0	0	0	0	0	0	0	0	0	0	0	0	0	0	0	0	1	0	0	4	1	0	0	0	1	1	0	0	2	0	0	4	15	6	40	3	0
CEG37149	890	967	924	1102	1135	954	45	82	182	18	83	33	48	46	30	31	16	44	52	45	28	5	15	10	29	20	44	524	116	513	592	784	409	574	878	1014	651	621	758	860	808	1204	2472	3247	770	3742	3176	3270
CEG37150	686	513	628	969	1009	763	4	1	0	0	3	2	0	0	2	6	1	11	0	5	3	0	0	0	0	0	0	4	0	4	23	26	25	25	52	30	24	24	36	105	74	143	109	233	27	232	168	375
CEG37151	830	821	1416	934	1416	1603	13	44	62	3	15	12	14	11	18	6	1	9	15	21	11	13	8	25	106	54	104	478	130	460	593	911	456	419	816	803	555	507	600	583	503	881	928	1488	457	1773	1822	1596
CEG37152	76	109	103	127	159	128	0	8	3	0	0	0	0	0	0	0	0	0	5	1	4	0	3	2	85	74	79	253	69	253	228	403	279	38	161	94	30	18	28	31	61	57	66	50	173	53	135	65
CEG37153	126	210	208	186	279	308	0	0	2	0	0	0	5	0	1	5	6	3	16	22	6	11	22	19	140	79	105	616	194	664	975	989	639	500	879	932	444	326	398	202	369	390	63	29	294	20	58	104
CEG37154	960	1133	1205	1006	1197	1163	13	18	26	2	28	19	34	30	38	15	0	19	36	139	35	37	50	74	179	90	169	1527	436	1543	2068	2540	1269	1200	2922	2195	1438	1280	1637	1184	1204	2171	1778	2144	970	2584	2567	2165
CEG37155	220	164	141	213	229	171	3	0	0	0	0	0	0	1	0	0	0	0	0	3	0	0	2	0	2	3	1	28	7	15	49	41	19	21	64	35	9	15	15	27	22	25	38	112	13	82	136	216
CEG37156	6827	6654	11615	9813	14562	15835	1	10	14	7	2	4	6	6	5	0	2	9	7	21	4	11	12	7	40	15	39	398	80	429	438	1796	601	571	781	823	1399	1920	1204	12169	4951	7751	22181	55144	8893	44014	44525	47218
CEG37157	158	162	193	168	229	218	5	4	13	2	19	13	33	17	16	13	8	52	126	105	77	91	70	127	514	247	484	1756	460	1849	2207	2822	1457	1653	2921	3151	1762	1581	2001	1079	1364	1559	344	557	641	371	922	913
CEG37159	5797	5199	10674	8807	12219	12533	7	4	1	2	3	0	6	12	5	14	1	27	33	26	6	8	15	28	72	29	49	997	354	628	533	915	378	376	360	204	1266	353	279	1553	532	299	418	3545	1613	1867	4774	4623
CEG37160	2972	3383	4646	3119	4702	5189	67	117	230	36	200	130	97	47	73	37	35	59	95	185	49	71	55	73	275	168	255	1039	294	1291	1871	2405	1244	1229	2258	2064	1195	709	954	613	870	1028	6861	9420	1486	12161	10125	6336
CEG37161	253	271	413	296	469	408	0	4	1	0	0	1	3	1	5	1	0	0	0	5	0	3	0	3	4	1	2	33	10	30	32	51	25	27	79	41	38	35	21	22	27	57	99	114	46	107	176	207
CEG37162	135	194	164	167	193	193	0	0	11	0	1	0	0	0	0	0	0	3	0	17	2	2	2	4	28	9	7	95	30	69	149	187	110	49	72	164	69	81	74	115	82	177	158	142	161	186	233	190
CEG37163	37	22	24	33	16	23	7	1	6	1	0	1	0	0	1	5	0	4	15	55	13	14	32	52	188	91	110	407	127	224	831	493	426	137	308	335	155	116	130	63	187	192	110	25	450	20	39	43
CEG37164	5	0	3	1	3	0	0	0	0	0	0	0	0	0	0	0	0	0	0	0	0	0	0	0	0	0	0	1	0	2	1	5	1	0	0	1	0	0	0	0	3	0	1	1	0	6	1	6
CEG37165	2185	2565	1370	1720	1318	1335	34	112	143	34	96	56	30	19	56	58	40	47	162	347	219	112	147	182	741	394	692	2488	714	2231	3127	5295	2823	2955	3072	4817	3369	3574	3489	3521	3367	4492	2650	2717	1599	2136	3465	1434
CEG37166	2617	2622	2333	2963	2751	2216	6	0	2	0	0	0	0	0	0	11	0	0	8	15	5	10	9	7	94	49	83	907	255	825	1860	2286	1107	1092	1561	2249	1637	1440	1638	1605	1394	2135	3055	3873	938	4324	3821	4479
CEG37167	2298	2231	3329	2310	3638	4162	4	0	0	5	3	0	4	0	0	1	2	2	11	24	18	8	10	21	255	120	234	3285	700	3612	5430	7554	4002	2838	6231	7324	4610	3732	5498	2689	2740	4032	3095	6141	2257	7223	7749	12837
CEG37168	1592	1982	1500	1729	1714	1420	6	17	24	33	128	66	36	28	30	25	6	18	44	39	15	8	4	11	35	32	44	1556	364	1153	1714	2429	1434	801	1509	1561	1351	1242	1534	1345	1180	1761	6849	9494	1831	9981	8146	9598
CEG37169	453	595	476	480	517	527	19	18	36	5	42	15	13	9	16	27	17	26	31	33	6	8	10	22	99	38	80	510	106	492	803	870	450	504	931	840	491	443	467	375	423	629	210	381	371	386	766	872
CEG37170	24822	24185	39637	27711	39173	42568	15	8	12	2	2	15	11	7	13	29	13	31	62	41	30	25	43	37	139	57	63	699	134	604	632	1028	531	592	693	664	935	402	438	1117	577	668	2978	21015	1448	27934	14828	30349
CEG37174	286	358	352	506	437	350	4	3	15	0	0	0	1	0	1	0	0	14	1	9	0	0	2	9	11	13	8	62	22	62	96	103	56	89	103	115	91	99	87	58	76	97	66	92	32	68	108	92
CEG37175	28	30	27	21	54	35	0	0	2	0	3	0	0	0	3	0	0	0	0	1	2	0	0	0	0	2	1	28	7	38	68	52	19	35	50	90	52	26	52	64	30	103	162	170	46	131	181	161
CEG37176	55	39	89	33	62	80	2	0	2	7	1	10	8	1	1	2	7	1	0	1	0	4	0	0	0	3	3	28	8	30	62	56	26	40	99	84	28	43	47	95	43	86	343	461	124	375	394	403
CEG37177	897	849	1302	1252	1739	1829	2	24	8	0	6	3	0	0	0	1	0	4	2	13	4	4	1	2	10	3	13	96	26	149	353	344	178	201	261	294	171	235	261	1397	647	1264	11019	11761	1691	10052	9253	6367
CEG37178	8	10	4	1	6	2	0	0	0	0	0	0	0	0	0	0	0	0	0	0	0	0	0	0	0	0	2	4	0	6	10	14	0	6	1	6	2	6	1	7	0	7	25	8	7	21	21	14
CEG37183	14	4	15	13	13	4	0	3	4	3	5	0	0	4	4	2	0	0	6	0	0	0	0	0	0	0	0	1	0	0	0	3	1	0	0	0	4	6	0	126	51	97	1432	2123	196	1605	2294	1356
CEG37184	188	170	189	246	269	227	375	736	1174	183	727	392	260	145	201	47	10	46	381	384	102	188	184	258	525	242	445	888	204	841	1455	4163	1804	1886	2040	2216	3868	4386	3601	21827	12673	19824	9117	12729	6974	12157	12550	11777
CEG37185	24	27	18	12	14	13	0	1	16	29	62	66	30	28	23	10	2	16	2	12	2	2	0	3	20	5	6	112	22	178	255	233	158	139	377	287	133	85	112	113	104	130	77	79	43	36	19	110
CEG37186	22	6	10	14	9	11	26	35	59	115	476	301	136	93	181	73	34	70	4	3	1	2	0	0	0	0	0	28	5	9	109	137	80	42	81	55	52	44	31	354	174	250	275	253	186	90	123	595
CEG37188	279	335	301	322	308	351	3	9	16	4	17	17	6	3	1	7	3	16	22	12	10	15	4	14	62	17	16	239	45	227	283	342	215	126	282	197	159	147	116	319	214	292	356	561	276	523	841	431
CEG37189	1120	1400	1500	1239	1417	1479	12	5	13	15	8	26	6	2	9	8	0	9	23	20	9	4	5	7	58	37	52	314	64	311	498	727	335	327	418	582	302	267	273	407	306	561	574	868	396	782	810	972
CEG37190	858	1033	1313	760	1137	1257	16	63	55	7	13	14	7	11	19	2	0	15	13	22	2	1	5	5	17	9	8	150	22	299	185	309	101	125	209	86	167	148	66	336	250	216	586	1553	293	1884	2159	1629
CEG37191	23	26	23	34	27	34	0	0	0	0	0	0	0	0	0	0	0	0	0	0	0	0	0	0	0	0	1	2	0	0	3	9	2	1	0	2	2	1	1	7	3	4	6	15	2	19	45	35
CEG37192	239	215	306	235	295	307	0	0	7	0	0	0	0	1	0	0	0	1	7	6	5	0	4	7	4	5	7	103	19	115	126	179	86	66	177	129	64	63	87	49	77	86	16	18	44	16	35	69
CEG37193	1236	906	780	1025	1013	747	35	42	68	9	42	22	37	15	34	15	6	23	18	40	36	5	20	11	47	26	82	342	142	236	417	429	262	196	527	416	199	175	212	147	199	235	110	120	158	134	106	198
CEG37194	167	156	203	231	260	271	6	11	30	12	18	15	15	7	13	9	5	20	8	18	5	16	5	17	47	21	31	131	48	169	184	197	103	86	171	214	127	73	103	94	92	182	45	37	87	58	59	95
CEG37195	550	435	469	815	937	602	0	10	5	13	5	2	11	0	10	43	4	91	205	194	120	87	94	159	839	360	666	2208	614	2460	3271	4480	2162	2214	3554	4254	3029	2386	2784	2060	2585	2761	832	993	826	1011	1275	1607
CEG37197	211	173	147	326	302	237	19	32	78	29	73	50	33	39	21	29	13	36	66	75	57	43	79	137	249	132	228	860	236	863	1456	1718	928	541	1030	991	594	371	425	412	580	735	253	248	689	269	215	450
CEG37198	511	543	872	544	727	967	5	20	25	15	73	32	14	7	29	9	1	23	25	54	23	16	18	34	108	49	60	462	98	497	619	797	445	443	784	790	493	413	485	467	476	781	266	335	387	422	511	635
CEG37199	179	186	147	247	206	184	0	6	0	0	0	2	4	0	0	10	7	6	9	41	13	3	26	7	44	28	48	481	143	477	625	666	292	447	1226	997	574	463	576	310	526	708	196	200	155	197	203	440
CEG37200	964	983	1163	1129	1254	1061	0	5	0	1	8	11	6	3	11	13	6	10	9	16	0	6	2	5	28	17	13	149	61	167	323	303	145	220	430	391	145	132	120	89	129	222	38	47	112	53	56	132
CEG37201	838	818	1200	902	1103	1146	2	3	0	2	7	2	17	6	0	17	9	15	15	48	7	8	14	23	103	39	70	568	157	607	916	1015	563	529	975	1048	646	700	777	698	697	1028	624	646	335	613	681	831
CEG37202	0	0	0	0	0	0	0	0	0	0	0	0	0	0	0	0	0	0	0	1	0	0	0	0	0	0	0	2	0	3	0	0	0	4	0	0	0	3	1	5	2	4	0	3	0	0	6	1
CEG37203	58	81	67	133	175	138	0	0	4	0	0	0	0	0	0	0	0	0	0	0	0	0	0	0	0	1	1	2	0	10	6	13	13	4	7	13	15	9	16	42	13	26	84	126	13	126	130	139
CEG37204	294	272	399	375	492	399	4	15	8	2	17	5	11	3	8	27	1	13	35	41	12	13	14	38	130	62	75	825	204	855	1235	1386	800	741	1520	1348	933	803	846	829	843	1329	721	852	658	790	1051	1004
CEG37205	63	52	81	75	83	106	4	7	0	3	6	6	4	3	1	2	8	10	6	17	3	5	4	8	37	27	35	256	61	181	434	480	285	225	292	438	246	202	265	198	212	294	119	182	215	153	191	315
CEG37206	376	360	628	473	726	763	9	14	17	15	8	26	15	2	15	16	2	4	14	39	13	12	9	26	63	31	57	381	57	383	555	577	392	336	663	633	420	325	389	425	398	567	267	382	370	382	422	579
CEG37207	513	523	859	566	995	844	2	1	7	0	0	14	3	0	6	2	0	22	165	291	85	169	197	240	1805	811	1359	10967	2666	10979	15344	17390	8797	8756	15554	15853	9953	8065	9646	6099	8438	9798	2028	1767	5070	2692	2806	2847
CEG37208	703	617	494	673	647	503	6	0	2	3	15	11	10	6	5	10	3	10	11	18	4	6	9	9	27	22	20	227	39	160	272	339	182	242	353	358	219	163	189	234	214	306	229	336	263	290	381	446
CEG37209	569	575	905	697	999	1211	5	18	54	12	47	14	13	10	37	28	5	17	13	30	16	33	8	16	39	30	39	388	80	331	445	711	379	357	482	589	437	348	403	526	468	876	827	1021	463	1264	1306	1151
CEG37210	506	461	429	458	548	550	21	15	41	52	142	100	44	47	64	51	22	55	43	75	5	27	9	36	144	78	99	1038	237	959	1501	2017	1041	1107	1976	1725	1094	1020	1052	1257	1263	1916	661	643	942	638	712	779
CEG37211	12	9	11	32	33	52	0	0	0	0	0	0	0	0	0	0	0	0	0	0	0	0	0	0	0	0	0	2	4	1	5	12	6	2	4	5	3	0	5	1	3	0	0	1	4	0	2	3
CEG37212	2833	2284	1570	1778	1453	1450	1	8	11	5	21	1	10	2	1	3	3	9	3	13	6	5	2	7	20	16	18	1104	269	941	1425	2206	1059	1059	882	1637	1792	1806	1757	1850	1733	2337	3036	4054	813	3582	3522	4010
CEG37213	726	479	496	746	644	549	21	17	24	5	10	6	7	3	17	8	1	2	22	55	11	13	18	32	54	32	58	495	187	517	759	949	520	600	1359	1055	708	712	772	540	658	880	553	801	246	832	917	1083
CEG37216	377	296	215	281	244	219	7	32	35	7	17	8	2	10	12	6	7	2	4	20	14	5	4	6	15	7	19	80	15	65	107	192	92	99	199	180	146	131	161	187	105	314	543	650	148	711	580	876
CEG37217	29	13	10	23	9	17	0	0	0	0	0	0	0	0	0	1	0	0	0	4	0	0	0	0	0	0	0	19	3	10	14	33	11	9	12	31	31	25	22	19	21	26	20	21	12	23	32	34
CEG37218	213	214	267	228	282	253	13	8	14	8	24	14	12	26	15	16	6	10	20	45	14	12	26	24	97	87	123	788	246	862	1229	1510	751	904	1965	1844	1214	1054	1295	1059	1022	1812	946	1425	606	1484	1585	1888
CEG37219	367	294	365	418	500	433	13	8	25	3	34	9	16	2	2	14	6	14	32	60	25	3	13	17	99	57	110	540	167	527	736	948	449	626	1037	1058	717	646	669	699	637	1101	1263	1716	428	1891	1619	1559
CEG37221	73	91	110	56	83	111	2	7	1	0	0	0	0	1	0	0	0	5	2	1	2	5	0	0	1	3	6	49	21	68	70	85	41	44	50	97	53	48	78	80	72	100	53	59	54	78	154	105
CEG37222	375	327	389	500	622	467	13	27	25	8	25	11	25	15	6	11	4	16	22	31	4	7	12	8	42	29	65	293	78	258	395	471	301	236	475	435	294	259	236	265	211	392	278	416	266	547	674	542
CEG37223	757	1013	1142	662	1010	1175	13	42	80	12	23	17	9	12	24	26	10	13	30	37	6	17	17	30	177	85	119	725	149	862	1229	1624	862	942	1610	1682	1130	989	1200	1127	898	1429	1622	2926	916	3051	3660	3470
CEG37224	3730	2960	2873	3645	3295	2734	29	6	46	31	59	45	23	13	36	49	35	84	12	38	6	8	4	7	20	3	16	412	147	414	525	749	401	473	855	1076	695	659	740	675	602	1338	2118	2358	507	2686	2026	2278
CEG37225	1311	1284	949	1159	982	815	32	13	45	17	48	38	38	23	25	47	13	16	19	66	9	14	11	18	44	24	80	533	155	393	648	799	553	363	566	739	435	373	472	402	386	664	1420	1314	430	1373	1132	1215
CEG37228	1017	896	805	845	747	701	27	16	13	48	148	67	76	29	70	37	32	38	47	75	7	20	20	31	81	44	67	492	161	389	602	858	533	451	787	750	506	417	467	530	592	802	690	757	381	761	672	729
CEG37229	325	309	271	354	247	231	5	13	7	6	40	26	29	13	15	14	4	3	8	19	9	3	4	16	44	5	18	131	36	118	186	211	95	103	213	154	140	121	130	134	133	169	234	236	80	210	205	219
CEG37230	368	384	394	461	555	412	6	3	12	3	7	3	0	5	5	5	6	4	10	10	3	9	9	8	45	14	67	277	49	275	507	513	263	258	556	550	242	213	270	185	201	291	178	267	155	234	248	427
CEG37231	446	415	606	610	857	810	55	58	107	51	135	136	45	52	63	43	8	30	35	40	7	9	12	19	77	23	41	376	113	338	544	797	449	469	877	737	456	312	382	413	406	690	225	290	185	374	357	561
CEG37232	595	735	749	855	1113	1099	5	20	3	0	26	4	29	22	27	29	29	44	26	33	12	4	1	5	0	0	0	110	15	111	338	403	188	302	454	634	425	433	542	776	378	952	1467	2301	482	1507	1724	1831
CEG37233	93	107	122	115	164	155	22	27	55	23	39	14	33	18	17	16	0	20	27	14	8	2	15	7	28	27	36	128	38	150	190	273	133	137	151	156	175	154	133	152	150	205	82	146	84	140	174	211
CEG37234	127	110	144	138	181	173	14	24	40	16	18	17	15	0	19	13	0	3	32	27	0	10	6	12	13	12	11	83	29	93	202	255	130	143	188	169	103	101	94	102	75	137	150	191	90	186	170	248
CEG37236	1593	1783	2196	1842	2775	2829	4	8	27	13	60	23	39	24	41	14	5	37	1	8	0	0	1	11	0	0	13	59	7	51	145	128	63	73	150	197	170	132	203	214	114	274	1625	2043	232	2793	2127	2031
CEG37237	674	602	835	879	1029	858	0	9	16	2	26	15	19	7	14	4	5	4	10	35	14	5	13	20	101	46	77	498	111	534	648	812	421	472	974	910	534	432	462	492	484	817	707	696	357	858	779	665
CEG37239	4166	3818	5653	5492	7339	6715	1	7	23	0	3	0	7	8	4	1	0	8	10	4	5	2	8	2	11	4	6	57	11	68	125	161	87	83	171	174	160	128	129	224	111	358	3914	4721	531	6185	4396	3928
CEG37240	80	43	75	62	53	88	0	0	0	2	0	0	0	0	0	6	0	1	0	0	0	1	0	0	5	7	3	15	4	18	34	53	31	22	47	16	36	25	21	17	20	32	20	16	14	27	32	57
CEG37241	953	648	954	1427	1521	1159	0	3	3	0	1	13	14	0	3	10	2	8	13	23	12	10	13	18	83	44	80	376	77	405	551	731	381	365	604	723	450	416	530	371	386	556	398	458	205	406	394	529
CEG37242	450	222	305	348	380	239	0	13	3	0	14	6	7	11	7	4	4	1	4	71	7	5	5	21	66	17	34	224	92	189	335	357	193	207	489	309	234	161	210	131	171	258	156	132	164	128	130	155
CEG37243	57	94	61	124	115	97	0	0	11	6	0	0	0	2	0	0	0	0	1	58	5	0	0	0	188	115	148	703	13	203	231	352	175	37	26	11	226	35	21	89	17	52	14	25	29	31	8	46
CEG37244	40	27	25	34	27	32	0	0	4	0	4	0	0	0	0	0	0	0	0	0	0	0	0	0	0	0	0	0	0	0	3	0	0	0	0	0	0	0	0	0	0	0	1	0	0	2	4	2
CEG37245	98	100	137	127	212	193	3	4	13	25	32	25	8	16	16	12	22	14	27	19	16	8	29	39	109	55	111	285	65	323	594	544	313	195	283	292	221	128	170	222	176	187	81	97	290	85	157	237
CEG37246	269	203	219	412	498	318	3	0	17	3	3	0	1	0	0	0	0	4	15	27	4	4	4	13	28	13	35	208	31	167	208	191	117	119	183	227	142	95	113	115	127	201	87	98	105	73	71	156
CEG37247	441	1617	605	333	440	328	0	1	0	0	0	0	0	1	0	0	0	0	0	1	0	0	0	0	5	3	3	27	12	58	57	36	21	28	55	51	41	34	47	34	26	53	350	578	106	856	747	794
CEG37248	868	676	852	1315	1451	1087	28	22	91	34	87	75	68	57	58	81	57	151	77	72	7	23	37	33	231	141	182	933	336	971	2609	4529	1890	2151	4350	2556	1836	876	927	2236	1609	1723	17623	22598	3500	11171	12957	10599
CEG37249	0	0	1	0	0	0	0	0	0	0	0	0	0	0	0	0	0	0	0	0	0	0	0	0	0	0	0	0	0	0	0	0	1	0	2	0	4	0	0	0	0	0	0	0	0	0	1	2
CEG37253	185	144	204	448	504	373	47	87	97	27	101	55	46	36	36	21	12	17	12	13	2	8	6	18	28	16	31	217	92	149	353	972	391	218	257	228	186	85	77	309	193	228	129	231	188	183	202	294
CEG37254	564	574	657	637	762	657	23	61	85	24	71	55	31	34	23	26	16	30	62	58	37	27	57	60	158	109	154	1111	377	1000	1081	1685	856	947	1785	1713	986	847	933	990	1018	1471	570	704	586	630	657	944
CEG37255	321	264	220	449	448	237	2	13	26	1	13	4	9	3	20	18	0	8	58	56	42	39	21	81	297	136	307	1051	271	933	1495	2186	1090	1051	1834	1953	1621	1565	1574	1178	1313	1911	478	619	387	543	637	1164
CEG37256	1767	1703	2726	1853	2577	2636	11	51	67	38	92	68	53	56	49	54	36	83	100	136	26	40	26	47	227	102	158	1264	285	1272	1704	2193	1031	1355	3122	2627	1197	1083	1338	1224	1198	2331	1416	1970	1078	2340	2416	3117
CEG37257	1492	1164	1825	1967	2442	2192	0	6	5	4	6	6	10	3	4	3	8	13	16	25	2	7	3	6	19	17	23	142	56	177	253	388	218	255	428	442	247	209	281	266	241	507	1374	2081	292	2159	1937	2216
CEG37258	412	526	559	541	679	596	7	8	18	33	133	109	54	24	52	48	29	51	9	25	5	0	0	3	7	3	8	39	10	64	232	591	142	109	193	132	95	89	94	195	202	398	649	1008	264	576	880	655
CEG37259	2	5	2	6	5	7	0	0	0	0	0	0	0	0	0	0	0	0	0	0	0	0	0	0	4	0	0	1	0	11	1	17	2	8	3	5	22	8	6	11	17	20	46	28	5	24	54	30
CEG37260	191	195	284	266	405	458	139	332	352	3	54	7	7	11	10	0	2	1	16	10	8	9	5	10	58	17	47	256	60	369	489	480	254	338	789	724	439	401	518	230	259	428	212	366	134	344	466	412
CEG37261	360	231	219	213	169	128	0	1	0	0	0	0	0	0	0	0	0	0	1	3	0	0	0	0	0	0	0	6	6	36	21	59	12	33	23	45	27	44	35	25	26	50	287	304	9	333	241	329
CEG37263	0	3	1	2	2	0	0	0	0	0	0	0	0	0	0	0	0	0	0	0	0	0	0	0	0	0	0	0	1	0	0	3	0	0	1	0	0	0	0	0	1	0	0	5	2	6	4	6
CEG37264	7	9	10	6	12	19	0	0	0	0	0	0	0	0	0	0	0	0	4	0	0	0	1	5	5	2	2	15	2	24	30	66	28	20	48	26	12	22	20	19	15	16	4	4	9	0	7	4
CEG37265	413	598	291	449	314	240	0	0	0	0	3	0	0	0	3	7	0	3	0	2	0	1	0	0	0	0	3	54	22	64	122	133	52	70	115	159	79	51	103	56	54	108	64	93	32	56	75	169
CEG37267	402	367	565	462	629	633	17	23	13	10	42	9	6	17	8	6	4	7	22	11	6	2	17	10	43	14	21	589	136	498	1023	1592	859	609	1109	1239	957	876	984	1239	971	1525	2657	3498	1006	3891	3856	3367
CEG37268	178	139	158	133	113	100	0	4	4	0	0	0	7	0	4	3	0	0	0	0	0	3	5	0	8	0	0	16	3	24	43	46	28	12	24	23	25	11	21	43	28	30	81	144	81	148	183	198
CEG37270	16	65	35	17	24	13	0	0	0	0	0	0	0	0	0	0	0	0	0	0	0	0	0	1	0	0	1	5	0	14	6	13	8	6	15	21	9	14	12	2	1	15	25	37	12	77	47	119
CEG37272	9	29	17	12	11	28	0	0	0	0	0	0	0	0	0	0	0	0	4	1	0	0	0	0	1	0	0	14	1	18	23	33	7	8	44	19	16	13	15	11	10	25	30	44	17	71	63	121
CEG37273	1003	1172	1595	1281	1729	1712	18	25	67	9	32	30	43	12	20	25	2	29	39	39	8	22	12	22	98	55	86	689	129	698	779	934	543	479	933	826	533	482	496	470	434	772	445	589	612	581	598	619
CEG37274	468	471	449	498	530	475	1	8	10	0	0	0	5	3	0	2	1	0	8	17	7	10	8	5	25	19	13	174	34	183	272	221	154	149	291	200	134	120	100	119	130	154	76	70	119	64	74	176
CEG37275	1302	1089	1554	1569	2015	1759	0	0	3	0	1	3	1	10	13	50	20	78	162	151	187	107	117	234	883	489	724	2804	706	3077	4620	6191	3128	2754	4400	5015	3655	3240	3774	2649	3074	3809	1400	1730	1401	1806	2808	2057
CEG37276	936	830	943	1892	2124	1371	53	133	157	16	25	14	16	13	10	7	0	1	17	31	6	6	11	14	32	15	16	236	76	221	329	460	175	177	445	324	238	145	188	330	262	392	98	102	205	111	106	202
CEG37277	617	624	975	692	940	897	29	47	78	20	25	29	22	19	21	22	3	25	18	38	2	13	4	6	27	15	29	102	29	126	154	226	70	172	445	318	261	289	235	556	340	515	1187	2368	329	2505	2716	2550
CEG37278	190	278	255	152	237	236	5	5	11	3	14	12	5	9	12	7	14	16	40	19	13	21	12	15	34	20	37	320	118	311	489	751	317	435	626	613	465	426	489	592	453	800	424	770	329	986	1814	1434
CEG37279	191	174	272	247	333	414	42	126	135	39	90	64	32	20	64	33	7	59	68	43	33	24	58	105	159	85	118	590	88	451	431	509	329	188	279	302	230	129	135	236	191	255	75	96	418	67	138	323
CEG37280	360	351	289	247	234	219	0	0	2	0	1	0	4	7	0	1	0	0	11	17	18	3	9	18	53	20	37	248	73	281	402	563	321	349	660	553	369	329	367	334	349	495	540	596	224	670	733	574
CEG37281	2440	2298	3906	2705	3805	4235	43	176	272	33	86	127	41	21	83	25	15	54	111	117	59	46	48	123	495	229	398	1561	338	1469	2352	3227	1722	1644	3147	2983	1903	1775	1905	1878	1743	2542	2900	3711	1523	4510	4390	3530
CEG37282	746	731	998	910	1286	1203	9	15	5	13	24	32	27	5	20	8	13	23	14	20	12	8	13	17	70	41	80	368	129	507	755	938	469	459	925	1017	552	558	669	538	460	855	634	939	339	1142	1021	1017
CEG37283	829	1008	1226	1028	1460	1559	10	29	17	18	35	29	5	13	10	9	0	14	17	33	7	2	3	2	51	47	47	353	89	422	634	690	401	428	903	831	476	499	621	501	445	717	799	1588	344	1569	1381	1544
CEG37284	467	464	708	531	842	781	6	8	6	7	11	10	22	7	12	3	3	12	31	36	9	10	9	11	100	40	72	335	134	498	680	766	391	360	730	664	385	276	408	300	366	517	184	251	204	236	283	466
CEG37285	431	308	633	321	451	533	0	6	4	4	5	13	4	2	1	1	0	0	1	5	1	4	1	7	3	7	8	79	17	84	138	186	97	92	228	161	150	88	169	191	167	325	674	719	208	998	1017	587
CEG37286	853	752	678	903	893	786	6	1	20	0	3	2	1	0	0	1	0	0	0	5	0	1	1	2	5	5	1	204	59	202	418	596	320	263	375	455	420	337	331	357	382	474	968	1560	277	1746	1340	1991
CEG37287	38	23	44	36	45	28	0	0	0	0	0	0	1	3	0	0	0	0	0	0	0	0	0	0	0	0	0	3	0	0	0	3	0	0	0	0	0	0	0	2	0	0	4	2	0	11	14	14
CEG37288	1004	844	1462	1070	1512	1428	11	0	3	2	5	0	0	2	4	0	0	1	14	1	0	5	0	10	22	8	28	168	27	170	225	263	113	175	337	363	238	234	304	174	198	291	342	610	171	874	774	812
CEG37289	665	512	438	564	448	402	16	70	189	82	238	168	138	103	150	137	57	182	101	256	102	93	81	117	112	91	73	445	137	334	402	711	347	276	376	301	348	253	214	525	363	444	1648	2044	548	2198	1795	1538
CEG37290	300	210	251	324	347	276	3	2	4	0	0	0	0	0	0	0	0	6	0	3	0	2	0	1	281	148	337	1278	542	1339	3523	4099	2334	977	3392	2759	604	764	1009	203	483	865	151	165	679	74	74	277
CEG37291	7	2	7	6	13	6	0	3	1	4	0	4	0	0	0	0	1	8	0	0	0	0	0	0	1	0	0	8	2	16	14	14	15	3	13	23	9	14	12	8	2	14	14	15	4	11	2	10
CEG37292	97	111	132	103	142	141	1	5	2	1	0	1	2	8	6	12	1	15	24	34	2	8	9	12	97	26	87	287	86	392	430	543	267	287	623	471	264	193	244	159	186	351	96	66	146	111	136	226
CEG37293	35	32	42	68	66	71	0	0	0	0	0	0	0	0	0	0	0	0	6	0	0	0	0	0	0	0	0	2	0	1	1	2	0	4	4	3	4	2	0	1	1	6	2	0	5	0	1	2
CEG37294	27	26	31	32	43	29	0	0	0	0	0	0	0	0	0	0	0	0	0	0	0	0	0	0	0	0	1	3	3	8	10	1	10	5	20	20	5	2	15	0	6	13	128	118	19	143	103	86
CEG37295	32	25	16	14	16	20	0	0	0	0	0	0	0	0	0	0	0	0	0	1	0	0	0	2	0	0	0	4	0	6	16	9	3	5	20	12	24	9	9	21	4	24	27	58	11	17	56	35
CEG37296	3	0	0	0	1	2	0	0	0	0	0	0	0	0	0	0	0	0	0	0	0	0	0	0	0	0	0	1	0	3	0	0	1	0	2	0	0	0	0	0	0	0	0	0	0	3	2	4
CEG37297	675	682	924	705	962	982	14	59	125	1	23	9	3	3	11	26	1	12	22	22	7	4	20	28	101	53	92	538	121	624	782	950	654	502	979	1229	625	631	1050	575	513	967	3513	6312	1091	8340	7337	7055
CEG37299	2284	3767	3338	2752	3864	3973	6	29	48	25	58	19	13	26	13	9	14	17	52	73	15	12	18	21	93	53	71	511	131	699	982	1188	698	809	1397	1323	788	615	648	614	564	797	1007	2251	491	2094	2065	3433
CEG37300	0	1	0	2	0	0	0	0	0	0	0	0	0	0	0	0	0	0	0	0	0	0	0	0	0	0	0	0	3	4	2	0	0	0	3	0	0	0	0	1	1	0	0	3	0	1	2	2
CEG37301	66	76	71	105	137	105	0	14	19	2	2	0	14	0	12	4	4	8	10	19	0	8	3	4	10	14	10	175	29	163	159	112	64	63	97	113	78	40	22	88	81	62	55	36	104	28	44	89
CEG37302	789	804	1056	838	1170	1189	2	29	30	5	13	20	12	6	18	9	0	30	21	18	6	16	14	14	55	21	34	209	22	190	270	362	180	171	229	267	181	167	158	211	127	287	740	1219	313	1487	1312	1210
CEG37303	1118	1089	1222	1523	1683	1429	7	12	3	11	3	23	16	13	11	10	4	5	51	34	6	11	7	6	10	13	25	147	67	181	291	285	192	144	322	343	195	168	202	223	178	308	501	770	194	883	727	1030
CEG37304	274	263	228	374	328	282	0	0	11	4	14	1	2	1	7	8	6	5	0	6	9	3	4	9	6	11	18	89	20	86	425	1208	609	398	659	816	626	863	740	1818	1392	2264	3798	3937	762	3291	2556	2362
CEG37305	743	590	464	1086	973	663	4	13	33	3	10	9	3	5	0	0	5	0	0	3	0	2	3	1	320	171	335	625	479	1328	218	1003	871	46	72	136	87	66	81	802	655	1286	1304	1155	512	751	823	694
CEG37306	126	99	79	136	114	98	5	6	6	10	18	26	30	5	12	24	0	16	35	82	15	28	20	35	121	54	90	616	169	545	819	938	490	534	949	1035	666	569	562	395	523	736	215	243	278	173	187	261
CEG37307	453	419	318	342	372	307	4	3	5	2	6	5	14	9	12	14	7	14	37	51	19	6	29	24	34	40	43	226	49	160	203	310	190	98	110	131	81	53	90	91	123	110	132	107	178	109	146	146
CEG37308	2990	2718	4241	3591	4645	4437	10	23	41	9	27	35	15	22	21	13	11	16	21	25	4	4	2	6	17	16	18	84	29	116	130	189	89	101	219	194	144	148	158	166	148	347	3563	5976	543	10120	6339	6666
CEG37309	1289	1419	1852	1248	1626	1887	10	30	65	23	49	50	23	13	27	16	15	37	58	57	7	15	29	28	166	56	109	619	171	633	952	1246	655	555	1317	1153	709	688	757	707	696	1170	1745	2334	671	3251	2727	2138
CEG37310	143	118	131	192	197	142	0	7	4	0	9	1	2	6	8	7	0	5	35	36	10	12	23	34	207	75	156	718	214	787	1590	2137	913	1015	1845	2277	1324	1331	1344	899	952	1268	414	588	284	510	438	834
CEG37311	72	52	79	96	132	109	53	58	155	34	92	66	88	29	43	9	9	37	33	58	19	51	52	83	499	298	449	1215	382	1428	1836	3979	2416	1162	2222	1488	971	806	690	746	660	797	1719	1988	1321	2129	2195	1519
CEG37313	453	264	370	661	672	452	2	0	0	0	7	0	4	0	2	0	0	1	19	5	0	5	11	20	66	31	47	236	69	286	327	496	196	216	353	468	297	256	314	320	221	322	846	1291	178	1256	1080	1444
CEG37314	646	408	383	609	545	395	0	0	0	0	0	0	1	2	0	2	0	0	0	0	0	0	0	0	0	0	2	3	0	0	0	0	0	1	2	0	0	0	0	16	8	8	24	38	7	10	8	40
CEG37315	2	1	0	4	1	0	0	0	0	0	0	0	0	0	0	0	0	0	0	0	0	0	0	0	0	0	0	1	0	0	0	0	0	3	3	0	0	0	0	0	0	4	0	2	0	0	3	0
CEG37316	187	183	272	306	328	328	7	21	46	28	86	51	65	39	64	58	34	61	73	88	9	25	24	30	69	47	75	739	182	599	1141	2128	1189	1120	1686	1542	1014	858	895	922	795	1600	2691	2263	1032	2956	2396	2380
CEG37317	193	195	198	130	152	187	0	9	15	0	0	1	0	0	0	0	0	0	0	0	0	2	0	0	0	0	0	0	0	0	0	0	0	0	0	0	0	0	0	0	0	0	3	6	0	1	6	33
CEG37318	236	244	248	239	284	284	240	531	701	13	65	39	30	13	40	6	4	9	8	3	9	0	0	2	0	0	0	0	0	0	0	2	0	17	12	12	0	12	14	1	8	7	7	4	52	9	5	36
CEG37319	87	146	157	80	136	126	0	6	3	0	1	3	0	0	0	0	0	0	0	1	0	0	0	0	0	0	0	18	3	10	28	20	10	6	46	60	30	22	32	14	17	36	73	92	36	101	94	108
CEG37320	55	101	108	72	121	129	0	0	3	0	0	0	0	0	0	0	1	0	0	0	0	0	0	0	0	0	0	8	0	10	18	26	10	13	18	41	14	18	27	11	8	14	53	71	19	64	83	91
CEG37321	3	0	0	4	4	5	1	0	4	5	21	22	6	16	23	5	2	1	13	16	3	8	6	19	57	34	33	6	7	6	27	50	35	31	24	17	111	25	29	310	228	340	51	60	59	11	11	5
CEG37322	148	194	217	148	246	240	142	308	537	456	1242	1286	556	359	655	326	190	357	98	126	31	9	29	16	47	20	39	155	48	201	315	310	181	163	318	296	179	144	162	182	173	351	216	156	186	154	185	204
CEG37323	200	188	317	233	358	320	8	14	24	1	0	3	11	1	6	0	1	3	23	24	5	22	13	19	65	37	39	335	86	376	492	584	335	293	550	455	419	217	358	395	333	549	325	675	399	533	966	872
CEG37324	191	120	147	149	192	138	9	29	23	8	6	14	5	0	12	2	1	11	3	4	0	2	2	1	3	0	3	77	17	46	76	77	41	58	96	123	51	38	38	40	43	101	111	134	39	142	191	280
CEG37325	421	435	398	523	554	388	9	24	25	17	27	30	8	2	24	12	4	16	12	15	1	9	6	8	10	6	15	159	59	204	264	223	152	131	270	392	140	138	205	157	141	289	374	494	170	467	359	953
CEG37326	226	244	302	249	323	339	11	7	34	13	13	4	11	12	16	4	5	0	12	15	3	8	5	5	21	6	6	105	30	140	152	173	105	93	243	213	171	148	132	164	148	273	233	360	156	434	388	442
CEG37327	333	322	391	368	461	408	16	13	26	9	19	16	11	9	11	2	3	17	31	33	15	23	20	21	83	35	48	380	145	305	421	531	356	290	414	608	338	301	357	328	347	525	330	420	216	332	291	377
CEG37328	790	794	1196	888	1041	1142	16	11	38	14	32	10	4	4	20	8	1	14	24	13	16	7	17	32	88	50	71	487	86	427	947	1108	646	512	770	738	658	531	518	661	524	850	943	1316	686	1318	1669	1361
CEG37333	323	326	251	452	456	353	14	23	38	10	22	0	14	12	0	0	0	0	0	2	2	3	16	12	268	164	287	1136	355	947	435	745	593	89	152	80	106	58	65	110	107	109	172	360	256	269	217	337
CEG37334	85	82	75	74	49	54	0	0	0	0	0	0	0	0	0	0	0	0	0	0	0	0	0	0	0	0	0	3	2	3	2	9	3	2	2	3	4	1	2	4	0	1	13	19	1	26	31	26
CEG37335	61	59	91	123	188	199	11	34	45	15	27	16	12	18	22	7	9	18	44	27	5	27	41	33	104	47	72	461	53	396	362	305	239	132	130	170	130	54	42	296	247	268	116	85	331	48	82	168
CEG37336	242	325	341	250	374	350	5	17	21	9	29	15	30	22	20	47	18	24	70	103	46	51	51	107	363	160	269	1383	422	1299	1806	2389	1290	1323	2560	2730	1874	1557	1867	1337	1443	1973	528	591	672	395	664	769
CEG37337	1254	985	913	1038	887	697	0	4	0	1	2	0	3	11	5	4	1	1	0	5	0	0	2	3	12	3	23	1066	254	1099	1743	2418	1002	1558	1998	2829	2287	2598	2767	2361	2143	3021	2534	3144	785	2244	2599	2709
CEG37338	5914	5107	4001	4877	3462	3076	74	202	218	138	240	230	203	164	196	417	99	363	521	1848	762	624	969	1384	3600	1989	2928	6997	2802	6832	10222	14934	7764	4120	9003	8121	4956	3125	3426	3041	4189	4644	2799	2527	4429	4437	4256	4165
CEG37339	5296	4878	3243	4802	3796	3090	91	191	274	126	384	274	157	122	203	197	82	268	459	1181	384	372	393	891	1941	1007	1589	5400	1544	5348	6183	7177	4065	3204	3328	4959	3469	2382	3089	3076	3680	4348	3178	2818	3615	4658	3866	4407
CEG37340	390	380	600	369	505	566	52	90	109	59	254	154	108	37	94	40	29	52	104	99	30	44	59	87	466	169	331	2232	520	2038	2661	3604	2056	1863	3100	2775	2135	1763	1934	2756	2191	3430	1282	1534	1485	1224	1553	2054
CEG37341	3	5	0	2	0	1	0	0	0	0	0	0	0	0	0	0	0	0	0	0	0	0	0	0	0	0	0	2	5	0	0	0	0	0	0	0	0	0	0	2	0	0	1	0	2	5	3	4
CEG37342	283	225	192	143	154	127	0	0	0	0	0	0	0	0	0	0	0	0	0	0	0	0	0	0	0	0	0	14	6	10	28	45	14	17	43	17	26	13	28	36	22	38	91	172	41	144	187	460
CEG37343	3093	2851	2292	3177	2897	2504	131	165	390	267	765	425	316	201	287	157	68	200	159	294	59	66	47	104	313	166	256	2415	600	2062	2428	3385	1882	2024	3082	3511	2320	2235	2645	2654	2595	4062	4820	5599	1840	5790	4501	6144
CEG37344	428	427	748	564	692	909	17	27	46	14	22	34	17	2	18	6	0	19	23	18	2	16	3	28	88	42	102	617	108	673	946	1463	708	712	1616	1546	1062	978	1283	753	641	1176	473	623	451	574	778	816
CEG37345	4	4	2	6	8	4	0	0	0	0	0	0	0	0	0	0	0	0	0	0	0	0	0	0	0	0	0	4	0	0	9	10	1	8	4	6	1	0	0	4	1	3	6	10	0	4	8	7
CEG37346	17053	13321	10975	16950	14776	11097	43	62	82	29	101	58	53	58	51	108	44	73	177	357	125	68	97	182	526	288	563	6296	1371	5805	9058	12423	6464	7296	10033	12381	9343	9102	9169	10509	8660	13750	20394	30102	5749	26879	22788	32103
CEG37347	148	204	210	149	228	243	19	5	27	10	69	16	36	25	35	43	17	51	39	51	12	15	14	42	161	48	135	595	133	606	1133	1350	584	712	1122	1243	742	713	767	585	610	925	390	446	485	458	567	653
CEG37348	16	13	29	14	9	17	0	0	8	0	2	4	2	0	0	6	0	5	7	20	1	5	2	10	92	34	86	357	75	356	937	1580	764	774	1230	1098	598	521	558	383	452	710	108	34	518	87	141	57
CEG37349	20961	14400	14026	12705	10003	9950	5	16	42	8	25	14	33	18	31	33	8	35	46	71	36	20	20	31	143	65	139	1486	433	1230	1502	2744	1448	1625	2136	3106	2808	2475	2702	2911	2168	3231	20673	26585	3237	24730	22907	23980
CEG37350	451	457	490	858	826	547	190	486	696	40	143	69	33	33	70	18	21	34	12	37	8	15	9	16	73	27	61	468	173	450	817	1362	540	519	738	516	401	299	285	407	365	389	286	341	412	285	384	521
CEG37351	212	236	220	235	305	262	9	40	61	8	18	24	11	12	29	10	0	11	30	22	19	16	34	32	99	47	105	371	67	330	461	652	373	270	432	313	187	91	139	155	184	171	135	159	352	160	138	239
CEG37353	19	26	30	40	41	49	3	0	0	0	0	0	0	0	0	0	1	4	6	14	1	7	5	8	68	36	78	644	164	747	1169	1197	554	685	1476	1403	758	634	685	343	499	704	79	29	230	40	38	29
CEG37354	55	55	78	91	81	97	9	0	8	0	0	0	0	0	4	0	0	7	13	8	15	11	16	24	87	22	57	357	68	412	521	485	283	199	406	508	241	205	261	149	206	290	80	37	133	22	42	77
CEG37355	14523	20169	10953	14347	11335	8541	187	473	750	440	902	745	481	344	419	460	148	548	872	2340	751	797	1000	1752	4283	2447	3660	16454	5764	13019	17566	18363	11029	8037	11540	12610	9875	6089	7271	7084	8862	9898	8601	8175	8743	12615	11961	13268
CEG37356	7780	10260	11410	6883	9885	11066	19	26	29	12	25	28	39	21	29	19	30	51	66	76	13	15	27	50	135	80	127	1280	220	1264	1749	2074	1159	1217	2621	2122	1407	1328	1339	1590	1195	2429	3425	6215	1715	8584	6901	6280
CEG37357	775	796	1196	1076	1547	1515	1	2	9	0	2	4	2	0	1	10	4	1	12	23	0	5	13	10	54	34	57	627	148	665	744	928	487	466	1015	895	518	449	537	343	417	785	297	367	467	408	465	405
CEG37359	726	894	1057	870	1075	1237	0	2	16	0	0	2	7	7	0	1	0	0	0	3	2	3	1	5	4	0	6	40	14	30	90	68	45	43	76	99	29	31	36	29	25	35	27	45	18	22	42	41
CEG37360	492	696	678	491	657	693	4	0	1	5	24	5	5	0	22	14	0	4	24	41	10	18	8	19	46	16	33	526	110	543	1006	1111	740	352	906	667	239	176	235	184	212	356	410	272	466	118	183	203
CEG37361	94	57	52	55	58	61	0	0	0	0	0	0	0	0	0	0	0	0	0	3	0	0	0	0	0	4	2	74	21	109	240	239	115	83	201	221	83	97	136	75	105	147	93	103	27	129	116	150
CEG37362	877	798	1085	845	1147	1115	7	27	66	13	11	15	18	5	16	13	9	5	23	21	26	20	12	40	106	69	87	501	139	434	599	660	458	448	766	702	451	370	427	423	413	593	1009	1165	314	1643	1198	1169
CEG37363	769	692	1265	961	1367	1365	5	15	24	10	21	9	25	7	8	14	11	3	17	17	9	10	10	7	56	16	24	317	84	296	384	376	214	135	488	308	172	120	108	165	164	275	149	313	229	232	289	649
CEG37366	222	184	205	229	261	207	5	0	0	0	0	0	0	0	0	0	0	0	6	0	0	0	0	0	0	1	2	31	8	29	71	98	28	32	64	96	58	27	23	29	41	65	11	40	25	23	25	67
CEG37367	3	3	2	9	7	10	0	0	0	0	0	0	0	0	0	0	0	0	0	6	0	1	10	3	126	62	84	764	279	1134	1926	2125	966	2536	5610	6347	2959	2444	3390	704	1462	1321	114	99	178	85	119	85
CEG37368	1	0	2	1	0	0	0	0	1	0	0	0	2	0	0	1	0	0	0	2	0	9	4	3	23	15	44	417	72	474	1227	1633	715	358	533	477	670	414	403	1991	994	1312	74	205	223	14	32	19
CEG37369	526	598	484	473	496	458	3	0	0	0	2	0	0	0	0	0	0	0	0	0	0	0	0	0	0	0	0	44	1	113	8	37	10	105	203	263	727	703	708	2634	1219	1848	951	3750	758	2892	4003	6276
CEG37370	188	111	116	198	176	130	12	16	45	6	54	19	19	2	11	1	3	6	0	1	0	8	0	2	0	0	1	196	63	178	1352	1491	622	573	2225	1692	377	296	383	106	227	230	727	4010	309	6122	7511	9158
CEG37371	84	85	60	142	82	114	3	6	4	5	15	19	8	20	12	12	2	7	0	11	3	3	2	12	32	14	34	813	179	906	1201	1403	540	821	1494	1407	833	777	895	561	743	996	292	171	303	185	240	162
CEG37372	4741	2938	2776	5670	4973	3552	12	36	69	15	37	24	14	15	29	14	12	21	28	62	21	16	21	47	131	57	93	612	214	723	1029	1324	682	608	1237	1262	799	675	921	679	738	1025	2838	3444	514	3816	2672	2385
CEG37373	722	896	921	798	1092	1122	1	1	12	7	27	13	11	4	10	15	0	5	30	32	3	19	4	29	80	41	75	344	140	492	733	1009	449	630	1051	1356	1146	887	1087	1104	765	1248	1894	2832	645	2111	2390	2958
CEG37374	521	589	620	843	808	646	21	53	85	15	47	28	22	14	64	32	5	45	73	85	43	39	59	96	311	141	247	949	233	813	1228	1690	1186	814	1404	1428	1025	810	954	762	960	1099	618	726	660	680	748	1005
CEG37375	467	409	327	497	480	366	3	3	11	2	20	11	10	13	10	6	5	11	15	21	6	7	1	3	28	27	59	284	56	291	365	428	282	301	520	586	446	393	478	427	373	725	743	806	191	724	702	802
CEG37376	102	89	91	91	56	81	0	4	5	0	9	7	7	0	9	16	14	23	32	54	29	12	20	27	86	43	70	475	137	609	623	828	446	477	419	765	544	550	575	412	522	575	244	214	214	178	281	268
CEG37377	69	41	46	53	42	35	2	6	9	0	4	2	0	7	14	6	4	2	6	48	13	7	23	29	67	39	59	413	142	354	522	634	331	406	507	731	475	490	550	464	435	715	476	513	219	425	454	639
CEG37378	6235	3916	5090	5003	6603	5669	2	4	15	0	0	0	2	0	0	5	0	5	19	5	1	11	1	11	8	1	6	54	18	66	325	313	88	129	230	242	150	114	96	238	152	202	376	1310	182	1306	659	4221
CEG37379	744	397	448	533	466	393	7	13	14	4	11	5	6	4	2	18	1	10	22	55	6	13	13	13	20	15	27	97	32	95	213	214	141	113	242	264	159	113	112	65	87	161	83	215	52	165	143	357
CEG37380	0	0	0	0	0	1	0	0	0	0	0	0	0	0	0	0	0	0	0	0	0	0	0	0	0	0	0	0	0	0	0	6	0	0	9	0	0	0	0	2	7	0	0	2	2	1	1	0
CEG37381	86	92	156	327	372	277	3	1	4	0	5	0	0	0	0	0	0	0	0	0	0	0	0	0	2	0	0	2	1	7	2	8	9	3	14	13	3	3	5	1	4	14	3	9	5	9	7	14
CEG37382	515	475	667	848	918	706	0	3	2	6	13	10	8	11	0	6	1	12	15	24	10	4	9	13	53	20	51	268	52	259	333	512	212	165	383	372	231	187	209	185	203	295	344	459	208	560	499	571
CEG37383	331	309	550	287	499	535	4	16	13	6	17	6	8	12	9	9	5	14	69	68	16	11	51	67	44	12	47	140	40	158	374	382	205	261	321	228	176	129	141	111	304	129	46	76	155	86	88	164
CEG37384	46	46	62	33	62	56	1	0	0	1	5	8	12	5	6	0	1	5	4	6	4	2	8	5	26	10	4	103	14	124	157	129	82	67	114	97	42	28	36	16	50	67	41	65	63	63	65	71
CEG37387	609	668	975	515	767	1037	3	4	17	9	27	36	43	19	49	49	33	92	79	104	15	30	22	21	33	37	66	294	137	381	728	670	197	549	1621	1351	594	753	649	335	477	681	846	1123	268	1578	1327	1500
CEG37388	840	987	1249	891	1204	1349	21	18	45	24	63	37	28	27	46	25	2	12	47	45	14	19	26	25	97	46	96	528	135	639	873	971	535	593	1131	1179	583	510	571	551	511	937	852	1460	510	1731	1763	2431
CEG37390	3	12	6	4	13	8	0	1	3	0	3	0	0	0	0	3	0	0	10	3	2	0	0	0	3	6	12	98	8	67	71	60	38	67	103	137	72	73	80	37	48	82	12	28	25	17	20	55
CEG37393	40	25	26	51	68	61	0	0	0	0	2	0	0	0	0	0	0	0	0	6	4	5	2	1	23	7	8	95	37	116	251	179	92	99	189	204	107	76	88	62	64	121	10	18	64	16	15	24
CEG37394	0	3	0	1	0	0	0	0	0	0	0	0	0	0	0	0	0	0	0	0	0	0	3	1	0	1	1	0	0	0	3	1	0	0	0	1	1	0	0	0	0	0	1	0	0	0	0	2
CEG37395	74	81	73	90	101	104	0	0	0	0	0	0	0	0	0	0	0	0	0	0	0	0	0	0	0	0	0	0	1	1	0	8	0	0	1	2	0	0	2	0	0	1	16	22	0	20	44	13
CEG37397	215	285	371	331	562	556	4	5	6	2	0	3	0	2	0	6	1	4	61	35	21	50	18	60	260	97	224	898	218	1091	1671	1925	1049	993	2156	2134	1268	1092	1359	702	974	1259	251	410	476	423	417	653
CEG37398	345	277	357	452	535	350	7	31	53	9	25	6	12	5	16	22	0	12	15	21	6	2	2	9	15	25	24	137	18	101	173	266	152	113	130	167	117	79	110	92	112	168	116	126	74	120	132	174
CEG37399	482	575	737	830	983	911	5	24	43	8	46	22	16	7	9	27	2	22	23	52	21	33	15	63	159	112	142	806	183	807	1041	1264	694	740	1172	1238	687	643	768	547	604	953	296	284	434	276	322	476
CEG37400	285	314	322	315	373	321	17	16	37	6	13	32	11	11	18	13	10	4	11	21	6	3	23	30	81	48	58	328	102	292	484	540	304	265	520	462	260	199	236	186	210	266	105	53	218	43	54	139
CEG37401	3	3	4	3	4	2	0	5	0	0	0	0	0	0	0	1	0	0	0	2	2	2	0	0	0	1	1	15	2	6	16	30	1	5	2	25	9	13	8	13	5	10	17	13	3	24	16	7
CEG37403	335	397	542	366	504	522	20	58	47	5	20	33	18	5	16	7	3	7	5	24	2	5	8	5	31	13	30	277	64	297	475	559	326	285	592	551	422	337	410	638	343	600	861	1305	419	1534	1537	1473
CEG37404	420	595	625	419	611	690	11	14	44	5	16	8	11	12	18	9	2	9	9	17	6	10	5	2	32	12	14	261	31	248	347	458	211	199	603	531	425	425	478	464	292	527	1458	2405	451	2604	2197	2275
CEG37405	1029	766	828	1022	987	958	5	14	34	10	60	26	67	29	34	66	25	45	49	97	17	27	42	43	128	83	109	645	168	745	918	1178	643	484	1021	1033	642	572	682	680	584	925	1524	1694	646	1620	1308	1451
CEG37406	974	901	1034	1166	1249	1086	2	2	13	1	1	4	11	13	5	13	7	16	28	43	19	11	12	15	118	64	113	608	173	521	696	895	492	540	1044	1016	693	620	756	496	595	882	387	429	268	513	519	676
CEG37407	12969	13845	18342	16229	20584	17661	240	795	1337	26	97	94	25	26	31	60	17	45	765	1235	338	614	694	942	5167	2743	4495	23735	7346	22827	30627	44011	24160	37103	70672	71670	43670	38087	43796	30228	35129	48802	18825	21263	17244	24991	31340	24395
CEG37408	5690	5738	7942	5042	6997	7048	40	52	124	16	39	46	18	11	14	6	10	1	14	31	19	16	28	30	109	58	91	469	116	544	843	1038	601	443	809	820	645	508	653	724	513	909	3500	4562	1022	5557	4560	4760
CEG37409	1758	2115	2405	1757	2121	2135	42	15	39	6	53	23	18	8	24	16	8	15	6	15	16	6	10	29	110	49	65	324	108	329	633	696	406	313	476	566	453	415	414	482	429	750	1868	2414	873	2668	2042	2866
CEG37410	3058	2425	3224	3960	4410	3545	282	575	848	39	157	142	86	41	78	36	31	45	56	86	43	15	15	40	157	122	113	145	55	224	521	748	413	258	607	399	279	215	258	233	212	266	2065	3555	430	2833	2347	2878
CEG37411	652	692	533	527	549	417	10	12	16	0	5	2	14	1	3	19	8	20	23	74	18	11	19	16	98	26	101	590	191	602	938	1069	659	563	992	1127	742	723	911	608	740	924	1217	1794	371	1393	1887	1696
CEG37412	7802	5322	6790	9265	9096	6830	4	0	3	0	0	7	0	0	3	9	0	13	1	0	0	0	0	0	0	1	0	98	16	56	220	287	113	210	269	442	298	303	431	498	314	528	3943	7732	413	8126	5709	8578
CEG37413	2445	2385	2948	3282	3611	2983	31	15	52	17	65	32	44	20	24	33	3	17	25	46	18	10	22	23	104	43	72	412	91	412	572	723	399	402	794	768	499	469	476	410	417	727	837	1426	386	1486	1111	1485
CEG37414	168	204	219	217	240	226	0	0	0	1	0	6	0	0	0	0	0	0	0	12	0	0	0	7	12	5	12	259	52	245	315	417	255	264	335	425	308	309	299	321	266	442	301	349	155	308	456	368
CEG37416	8716	8693	7121	8626	7711	6059	16	44	110	44	68	36	30	43	88	32	17	45	50	62	5	20	16	7	35	12	18	207	61	250	337	771	440	1231	1385	2187	1342	1573	1974	1243	1187	2027	14480	17864	1707	20411	16377	15119
CEG37417	266	312	341	221	299	314	12	18	42	11	42	34	24	10	14	16	5	12	20	25	9	15	12	21	73	37	53	407	103	376	667	814	441	393	776	799	410	401	447	380	387	807	212	243	363	279	326	490
CEG37418	87	139	97	95	120	130	4	0	0	0	0	0	0	0	0	0	0	0	0	0	0	0	0	0	0	0	0	7	0	0	5	5	4	2	3	13	2	3	5	3	0	9	39	37	14	80	28	48
CEG37419	698	566	813	791	1017	937	22	47	52	15	61	25	22	18	25	16	20	32	52	46	26	32	42	74	129	53	93	649	82	390	455	433	262	120	235	217	153	86	87	182	165	175	224	243	506	233	202	405
CEG37420	1957	1909	1362	1967	1636	1335	27	33	42	5	14	18	20	8	8	29	13	34	171	240	190	62	93	156	663	321	473	1756	567	1697	3181	5040	2517	2702	3080	4534	3835	3584	3275	2936	2959	3806	1575	1607	906	1314	1598	1587
CEG37421	1180	1029	1038	1160	1201	1087	5	1	26	1	0	7	2	8	6	0	0	3	1	6	0	2	6	1	17	8	8	53	11	49	193	181	99	104	128	218	117	115	116	80	91	177	146	227	59	224	174	286
CEG37422	735	528	427	705	674	641	2	7	10	3	7	7	9	9	0	4	0	6	19	20	32	13	12	35	70	42	49	375	43	259	418	371	278	120	178	172	151	68	76	135	133	164	327	322	302	229	161	282
CEG37423	232	239	296	435	581	510	0	8	6	0	1	3	6	0	2	5	4	4	32	5	9	15	19	29	83	32	47	348	188	193	274	361	180	182	174	179	223	54	87	185	138	121	20	68	191	19	73	144
CEG37424	1	2	1	2	0	0	0	0	0	0	0	0	0	0	0	0	0	0	0	0	0	0	0	0	0	0	0	0	0	0	6	3	1	0	4	2	0	0	3	0	0	3	1	0	0	2	0	0
CEG37425	531	371	376	529	439	371	0	0	9	0	6	5	0	2	5	2	0	0	3	10	9	0	9	5	16	15	20	97	21	78	131	167	90	106	164	130	100	72	66	80	79	142	91	119	56	121	87	168
CEG37426	451	253	254	367	280	303	5	4	25	4	20	13	9	0	13	11	0	9	10	25	19	10	6	22	54	11	36	283	54	230	235	246	166	122	194	225	92	109	105	67	111	177	85	72	128	86	78	131
CEG37427	336	231	378	451	472	405	0	19	13	7	1	3	3	1	11	10	0	10	34	29	14	5	6	30	76	36	64	313	58	269	323	364	266	157	351	277	154	91	116	136	140	192	72	73	260	51	70	166
CEG37428	304	300	421	353	540	571	0	0	0	0	1	8	1	0	5	1	0	3	1	16	1	1	7	9	47	26	61	261	81	397	409	575	298	308	699	671	371	364	482	298	323	507	218	439	189	296	395	675
CEG37429	102	83	140	122	126	134	9	35	32	3	10	10	13	5	8	13	2	4	3	34	15	7	15	10	49	27	36	241	72	251	343	415	259	248	356	407	248	209	197	205	226	335	86	85	139	81	89	129
CEG37430	409	453	456	507	536	506	38	73	150	36	116	74	31	23	33	74	14	100	296	428	176	204	227	317	1335	606	1034	2671	824	2769	3469	4547	2634	2055	3737	3089	2032	1708	1962	1531	2127	2290	648	473	1582	991	870	853
CEG37431	77	32	39	64	86	97	5	1	8	12	11	16	10	6	8	7	12	13	7	40	5	1	9	4	29	5	39	169	53	211	187	201	130	145	286	230	74	52	87	32	109	92	23	1	65	0	0	6
CEG37432	227	204	156	267	245	163	11	6	19	5	19	9	26	10	17	9	9	22	40	38	22	32	22	35	74	52	79	419	129	299	481	520	312	197	312	366	154	106	121	86	182	164	68	24	215	24	34	88
CEG37433	11227	13618	7457	8907	6796	6644	237	537	554	275	730	635	400	367	331	407	132	401	534	1634	587	471	806	1034	1901	1091	1696	8276	2758	5767	9429	11461	7504	4387	5839	7783	6543	4421	4933	5384	6004	7730	6632	7158	5969	9080	8287	9767
CEG37434	103	75	85	118	89	88	34	43	52	15	34	28	24	42	30	32	15	52	53	117	74	32	58	77	196	110	145	388	96	328	395	683	423	125	246	240	181	126	177	127	196	190	85	56	478	51	43	74
CEG37437	94	141	152	97	110	167	6	8	5	1	0	1	3	0	0	0	0	6	16	11	9	14	14	13	23	9	20	108	27	103	116	158	105	77	129	102	53	30	56	39	57	65	29	10	78	12	15	40
CEG37438	155	187	279	246	328	312	2	0	4	0	0	0	1	2	2	0	0	5	9	14	4	8	14	8	41	26	43	318	61	259	345	369	237	197	287	289	180	118	132	110	162	216	32	34	157	26	47	81
CEG37439	80	79	145	247	320	320	18	25	50	9	38	18	12	10	20	14	4	13	30	20	24	17	24	45	97	54	78	522	84	399	453	424	279	162	287	204	169	75	84	208	159	157	86	80	379	47	79	265
CEG37440	1567	1401	991	1240	935	905	27	51	87	30	75	62	35	21	40	37	37	36	64	218	85	66	75	64	268	206	290	1931	523	1696	2386	3069	1760	1353	1397	2199	1673	1401	1489	1352	1793	2075	1169	1035	1318	1311	1521	1388
CEG37441	580	503	402	463	445	317	4	1	1	0	5	6	8	15	9	9	1	15	3	42	6	15	24	21	94	30	61	471	140	423	595	770	491	400	672	760	513	519	468	482	460	734	461	562	268	551	597	495
CEG37442	362	443	566	585	555	535	0	7	3	4	13	22	10	17	9	18	9	25	50	67	43	40	40	72	266	111	193	1234	339	1277	1612	1967	993	1001	2293	1326	1055	947	1039	922	1019	1377	649	551	836	588	873	573
CEG37444	0	1	4	0	2	5	0	0	0	0	0	0	0	0	0	0	0	0	0	0	0	0	0	3	0	3	7	50	13	44	107	85	64	48	96	69	53	43	26	24	35	15	10	3	31	0	1	7
CEG37445	0	0	1	0	0	0	0	0	0	0	0	0	0	0	0	0	0	0	0	0	0	0	0	0	0	0	0	2	0	1	0	2	0	1	0	2	5	2	3	4	0	0	2	3	0	0	4	4
CEG37447	3084	3526	3570	3181	3483	3278	13	11	35	37	73	103	26	39	51	33	9	42	23	30	7	5	4	12	7	6	10	162	66	194	245	277	145	341	689	631	548	590	732	726	576	1213	2770	2685	616	3353	2994	2079
CEG37448	5251	5219	7222	6396	8143	8436	30	49	60	2	4	10	11	4	4	10	5	7	6	8	1	4	0	5	0	0	1	46	9	28	69	104	50	40	53	82	69	42	60	247	100	188	5626	6762	622	9753	7120	4675
CEG37449	608	494	500	710	676	473	1	9	16	5	3	1	14	5	4	17	3	22	63	92	45	34	54	81	287	147	213	1512	454	1404	2226	2549	1185	1188	2218	2387	1853	1439	1757	1422	1420	2124	1323	1603	625	1471	1355	1525
CEG37450	415	593	629	413	521	704	13	9	26	2	18	34	15	7	14	5	10	16	7	14	24	11	8	25	31	20	43	218	64	257	379	429	311	240	456	431	319	247	323	380	280	404	711	935	330	1189	1104	1055
CEG37451	355	486	434	353	464	446	1	18	41	11	30	32	9	16	14	4	8	0	9	21	3	8	4	25	50	21	46	246	43	250	468	645	347	250	480	611	362	311	327	431	310	590	640	848	366	1019	1042	842
CEG37452	488	596	585	758	741	522	10	10	13	14	24	29	8	13	9	17	1	12	21	20	9	23	14	38	76	37	45	348	61	255	349	428	305	232	173	235	196	136	139	210	170	309	314	321	316	312	222	304
CEG37453	500	458	810	563	855	787	9	6	20	0	12	1	16	3	6	9	0	4	6	6	15	9	8	22	40	18	33	279	53	270	388	364	278	213	476	466	321	270	319	295	278	394	849	1155	293	1481	1257	1199
CEG37454	20	18	27	12	15	13	0	0	0	0	0	3	0	0	0	0	0	0	0	0	0	0	1	0	0	0	1	4	0	6	15	25	4	10	10	10	9	12	4	16	9	24	20	19	2	7	23	57
CEG37455	796	889	1234	880	1207	1329	153	329	481	59	279	160	89	72	91	13	11	43	51	100	13	30	46	71	132	102	139	969	174	822	1388	2447	1424	502	1211	694	738	557	575	1309	723	1576	2137	2540	1292	3037	2810	2843
CEG37456	1844	2154	2165	1731	1925	1816	131	191	307	61	148	95	63	53	68	55	24	66	49	141	24	44	48	47	253	109	215	1435	318	1259	1990	2642	1355	1278	1878	2081	1446	1297	1453	1746	1355	2359	5473	7222	1864	8310	7114	6629
CEG37457	236	347	357	259	334	421	14	33	58	23	35	27	9	6	22	14	7	18	10	29	12	16	27	38	23	17	44	275	92	220	344	379	220	165	260	296	169	155	132	261	198	370	638	641	570	730	801	729
CEG37458	2850	2654	3064	2806	3711	3666	12	2	51	3	46	29	26	11	21	5	3	17	12	5	7	7	1	16	16	19	13	110	26	80	91	136	91	83	165	234	161	203	247	405	260	530	10148	9123	1075	17948	9328	6743
CEG37461	873	730	1415	1258	1651	1800	45	68	201	29	106	89	48	28	80	54	11	48	52	86	37	39	33	66	272	123	162	1617	302	1363	1416	1967	1063	820	1132	1069	1137	541	650	1553	1251	1275	1621	2585	1281	2880	2375	3514
CEG37462	39	16	31	31	32	37	0	3	1	0	2	11	2	8	0	0	0	1	8	1	0	0	0	3	0	2	1	19	3	35	33	68	29	13	15	25	22	18	11	14	28	7	24	70	28	56	108	190
CEG37463	1289	1191	1171	1404	1427	1114	16	38	64	26	83	68	45	40	39	26	15	44	47	51	12	7	36	37	71	33	53	569	141	488	729	932	501	404	813	737	400	317	443	454	424	848	855	1139	437	1319	1232	1625
CEG37464	286	220	150	192	171	170	0	1	8	0	0	1	2	2	8	5	9	6	28	34	15	11	15	7	30	17	36	367	117	310	518	579	285	193	418	516	290	267	322	276	290	456	394	328	244	414	383	430
CEG37465	88	93	97	90	121	146	0	0	0	0	0	0	0	0	0	0	0	0	0	0	0	0	0	0	0	0	0	2	1	11	2	13	6	3	16	2	2	2	4	5	0	8	16	44	3	42	50	109
CEG37466	251	368	449	387	517	495	2	2	0	0	2	0	0	2	0	0	0	1	5	13	13	7	10	13	4	7	9	109	13	109	220	263	84	78	169	144	96	71	115	86	91	163	83	183	78	156	187	489
CEG37468	158	140	219	187	257	265	0	3	9	2	6	1	4	0	8	10	2	4	38	45	18	31	29	39	143	65	152	584	150	670	803	939	537	540	925	912	473	313	379	190	323	465	139	63	331	56	90	159
CEG37471	79	61	50	50	52	35	2	0	0	0	20	0	0	0	0	4	2	4	9	18	21	13	12	13	53	25	33	299	65	198	266	283	177	92	252	191	135	68	97	93	123	152	114	146	107	88	130	120
CEG37472	7777	9008	11613	9267	12003	11193	224	506	700	212	575	475	243	196	258	240	101	359	709	1149	395	596	453	1186	3087	1541	2470	11728	3142	11872	13193	15850	7950	6982	11051	10942	7638	5692	6919	7178	7351	10638	7418	7322	9790	11611	12056	10602
CEG37473	84	63	103	419	511	413	27	86	121	40	110	56	70	63	94	55	23	122	118	143	104	113	90	248	548	296	378	2079	335	1933	1738	2188	1152	776	1406	1170	720	326	481	671	773	696	281	119	1336	83	169	860
CEG37474	44	33	25	49	59	35	0	0	2	0	0	1	0	0	0	0	0	0	0	2	0	0	0	0	0	2	3	12	8	2	31	37	29	20	10	12	8	13	10	9	6	14	0	3	0	5	5	4
CEG37475	1073	1031	647	996	755	686	10	21	44	9	32	46	36	18	31	32	12	33	56	120	31	38	62	64	180	123	175	947	240	789	1041	1316	754	551	943	1005	609	393	468	360	521	682	660	686	505	704	511	528
CEG37477	1592	1761	2062	1573	1878	1631	2	5	4	5	13	15	18	17	36	29	11	58	22	49	12	6	14	5	3	0	1	75	13	109	143	209	83	244	346	551	306	351	255	165	268	433	803	950	186	1401	1241	1406
CEG37478	189	147	117	163	147	79	0	0	0	2	1	0	17	1	10	15	5	11	15	53	4	26	24	21	40	12	58	190	72	149	240	352	156	176	350	275	202	96	133	109	152	138	40	27	53	37	44	52
CEG37479	262	217	264	262	296	251	2	0	0	0	0	1	1	0	0	0	0	0	0	10	2	3	10	4	65	19	57	414	142	356	507	680	458	166	437	432	383	218	265	309	317	476	95	76	253	28	48	59
[truncated: 10,803 more rows]

## Sheet: Normalized counts
	Zoospore release phase (ZS)						Establishment of infection (IF)																		Colonization phase (CO)									Induction of sporulation (SP)
Gene_id	T5min_1	T5min_2	T5min_3	T15min_1	T15min_2	T15min_3	T4h_1	T4h_2	T4h_3	T8h_1	T8h_2	T8h_3	T12h_1	T12h_2	T12h_3	T24h_1	T24h_2	T24h_3	T48h_1	T48h_2	T48h_3	T72h_1	T72h_2	T72h_3	T120h_1	T120h_2	T120h_3	T221h_1	T221h_2	T221h_3	T288h_1	T288h_2	T288h_3	T290h_1	T290h_2	T290h_3	T292h_1	T292h_2	T292h_3	T294h_1	T294h_2	T294h_3	T296h_1	T296h_2	T296h_3	T296h_1prim	T296h_2prim	T296h_3prim
CEG35066	0.732655	0.959657	0	0	0.543185	0	0	0	0	0	0	0	0	0	0	0	0	0	0	0	0	0	0	0	0	0	0	0.594309	0	1.53601	1.08534	1.36175	0.910433	0.346991	1.1687	1.57284	0.598	0	0.96183	1.4618	2.1608	1.00761	1.67588	1.25219	1.5639	1.39645	1.20209	0.149111
CEG35067	6.34968	3.59871	3.13913	9.58988	9.59627	9.45007	9.04124	16.3954	33.3225	0	0	9.9064	0	0	0	8.23674	0	0	9.5314	12.9303	20.8018	75.7129	16.3337	15.0687	6.32711	6.26794	3.74669	10.1033	3.5838	13.8241	14.3264	11.4046	7.58694	14.9206	19.8678	18.2843	10.465	11.704	12.8244	4.38541	13.2735	5.44112	0.718232	0.71554	1.25112	0.872782	0.343455	0.298221
CEG35069	0.976874	0	0	0	0	0.578576	913.165	541.049	413.2	1063.51	396.17	525.039	555.779	1149.39	507.623	609.519	1272.96	393.592	257.348	109.907	384.834	605.703	514.512	175.802	759.254	940.191	672.531	201.471	811.133	208.897	156.505	49.023	73.4416	99.5864	43.6313	64.0933	183.586	173.366	173.45	350.248	13.2735	210.591	41.8969	3.93547	407.864	0.698226	3.60628	1.19289
CEG35070	34.9232	44.1442	49.1797	31.7532	40.0146	40.1146	27.1237	109.303	139.955	0	10.6117	0	0	27.5855	31.3348	24.7102	0	27.1442	95.314	32.3256	10.4009	18.9282	24.5006	5.02291	30.0538	40.7416	33.7202	31.4984	34.6434	25.8049	33.8625	24.8519	23.0643	24.2894	24.5426	31.2602	15.847	13.5328	17.3129	18.7111	12.3474	14.7112	10.7735	8.40759	19.7051	7.15681	10.4754	7.0082
CEG35071	3.90749	12.2356	7.32464	5.32771	3.98336	6.36434	36.165	0	3.33225	0	7.07447	0	0	0	18.8009	0	0	0	0	6.46513	0	9.46411	0	25.1146	0	12.5359	9.36673	7.42886	13.1406	7.06564	6.07788	4.5959	7.58694	6.24584	3.89565	6.09476	4.784	5.12052	1.60305	3.80069	3.70422	4.63503	1.67588	1.25219	5.00447	0.349113	1.889	2.08755
CEG35072	7.08233	6.47768	6.90609	4.68839	7.42353	8.29292	0	32.7908	0	0	17.6862	0	0	0	0	0	0	0	0	9.69769	0	0	0	0	1.58178	0	1.87335	0	0	0.614403	0.434134	2.21284	2.12434	0	0.77913	0.589815	0	1.09725	0.64122	0	0	0.201523	0	0	0.312779	0	0	0.447332
CEG35073	194.398	217.122	238.365	147.897	171.103	194.98	9.04124	21.8606	13.329	0	31.8351	9.9064	0	0	12.5339	8.23674	0	13.5721	14.2971	0	0	0	0	0	15.8178	9.40191	11.2401	34.7671	33.4488	41.165	30.3894	40.512	38.2382	46.1498	30.7757	35.9787	69.966	77.9051	79.5113	184.187	109.892	150.538	389.282	385.497	183.289	457.862	455.25	287.187
CEG35074	305.029	341.398	343.002	277.254	356.51	410.789	0	65.5817	53.3161	0	10.6117	24.766	13.3923	0	6.26696	0	0	20.3582	0	9.69769	0	0	0	5.02291	4.74534	3.13397	7.49339	16.3435	13.1406	19.9681	21.2726	18.3836	13.353	24.9833	26.2957	27.3281	31.395	21.5793	38.1526	44.7312	33.0293	28.0117	203.739	245.251	55.9875	322.057	275.279	216.807
CEG35075	307.959	367.309	403.692	281.729	323.195	378.774	54.2474	38.256	39.9871	30.3861	88.4309	74.298	53.569	55.1709	81.4704	107.078	0	40.7164	38.1256	58.1861	41.6036	0	49.0012	65.2979	77.5072	56.4115	16.8601	49.9219	86.0111	58.9827	63.8177	69.4492	67.3721	69.7452	63.4991	75.8896	82.5241	84.8543	89.1296	95.8944	83.9623	81.6168	259.042	241.495	95.3977	306.521	300.523	223.964
CEG35076	343.86	337.319	457.476	316.04	393.266	447.239	1998.11	3361.06	2809.09	1073.64	838.325	777.652	401.768	643.661	670.564	420.074	699.232	373.233	495.633	374.977	332.829	151.426	236.839	195.894	153.433	194.306	176.095	202.065	219.806	199.374	147.389	211.071	217.29	268.918	302.303	278.983	294.814	348.927	333.434	477.425	425.677	545.12	645.212	538.265	359.071	683.738	704.77	367.26
CEG35077	267.908	297.494	327.934	217.157	250.951	290.252	90.4124	32.7908	56.6483	111.416	130.878	133.736	227.668	110.342	131.606	230.629	197.219	95.0049	95.314	48.4884	104.009	104.105	196.005	55.252	104.397	147.297	80.5539	138.474	142.157	163.124	154.118	153.878	145.366	190.151	192.25	174.585	162.656	182.144	167.038	130.393	155.886	158.8	119.945	125.219	98.2127	114.334	123.3	103.035
CEG35078	185.118	199.129	217.856	168.995	179.613	208.287	54.2474	327.908	226.593	212.703	254.681	247.66	261.149	128.732	231.877	321.233	125.503	237.512	157.268	187.489	114.41	132.498	179.671	271.237	229.358	209.976	234.168	290.32	198.303	264.193	263.519	263.328	237.623	296.33	350.998	331.083	318.435	341.246	356.518	284.175	303.746	300.269	208.048	203.929	243.968	172.636	226.509	231.42
CEG35079	13.1878	9.35666	10.673	10.6554	6.51822	5.01433	0	0	0	0	0	0	0	0	0	0	0	0	0	0	0	0	0	0	0	0	0	0	0	0.921605	0.651201	1.02131	0	2.77593	3.11652	1.37624	2.99	4.75477	1.60305	0.292361	2.77817	2.6198	3.59116	5.72432	0.312779	7.15681	3.43455	5.06976
CEG35080	2.44218	3.11889	0.627826	2.34419	2.53486	2.12145	0	0	0	0	0	0	0	0	0	0	0	0	38.1256	32.3256	0	0	0	5.02291	0	0	3.74669	1.18862	0	0.614403	0.868268	0.851093	1.21391	0.346991	0.194783	0.196605	0.598	0.365751	0.32061	0.584722	1.54343	1.00761	1.67588	0.536655	0	0.349113	1.37382	3.72777
CEG35081	196.107	196.49	119.287	158.553	117.509	97.3936	18.0825	54.6514	73.3096	60.7723	56.5958	9.9064	254.453	321.83	282.013	1515.56	788.877	2164.75	957.905	1283.33	1747.35	1769.79	1355.7	1818.29	240.43	238.182	256.648	79.6374	84.8165	90.0101	131.109	113.195	109.555	80.8489	67.0052	62.1272	54.418	40.5984	57.3892	66.6583	99.3966	54.4112	95.2855	73.7006	117.605	52.7161	43.1036	74.108
CEG35082	7.57077	6.7176	8.58029	3.62284	5.61291	3.08574	0	0	0	0	0	0	0	0	0	0	0	0	0	3.23256	0	0	0	0	12.6542	0	1.87335	1.48577	1.1946	6.75844	5.64374	8.68115	3.94521	5.55185	3.70087	3.34229	0.897001	5.85202	6.73281	10.8174	7.09976	5.2396	10.0553	12.5219	1.87668	16.2338	18.7183	16.9986
CEG35083	10.013	12.9554	7.11536	9.80299	6.51822	6.75005	18.0825	0	13.329	0	0	0	0	0	0	8.23674	0	6.78606	9.5314	0	20.8018	0	0	0	0	0	0	3.2687	0	2.76481	4.12427	6.80874	2.7313	5.20486	3.70087	5.11173	8.37201	5.48627	5.12976	5.55486	1.23474	4.03046	4.5488	5.00878	5.63003	2.61835	6.01046	1.64022
CEG35084	1163.95	1206.05	1395.87	893.777	914.542	1044.91	144.66	202.21	136.622	334.247	187.474	292.239	160.707	128.732	244.411	280.049	17.929	203.582	57.1884	54.9536	10.4009	0	57.168	60.275	14.236	12.5359	13.1134	37.1443	32.2542	20.5825	60.3446	43.0653	43.3973	36.434	46.1635	39.5176	53.521	53.7655	54.5037	47.3625	50.3157	59.2477	328.472	2799.01	164.835	4003.28	1760.38	2673.41
CEG35085	199.771	208.725	220.785	203.945	214.015	187.266	99.4536	240.466	156.616	212.703	95.5054	74.298	100.442	73.5612	18.8009	49.4205	161.361	27.1442	33.3599	19.3954	31.2027	0	0	10.0458	14.236	34.4737	31.8469	45.4646	51.3678	57.7539	32.5601	40.8525	44.6112	43.3739	48.6957	43.2531	38.571	43.1587	45.206	66.3659	52.4765	65.2934	298.785	432.544	81.6354	572.196	516.728	625.817
CEG35086	115.271	75.8129	56.0858	66.916	57.3965	42.0432	0	32.7908	0	0	0	0	0	18.3903	0	0	0	27.1442	4.7657	0	0	0	0	0	0	3.13397	0	5.64593	5.973	3.07202	8.89975	4.76612	1.51739	5.20486	7.98609	2.94908	2.99	3.65751	3.2061	0.877083	0.308685	1.61218	2.39411	19.6773	0	12.0444	10.4754	88.1244
CEG35087	1463.6	1055.38	951.994	1251.8	1091.62	965.258	216.99	43.7211	99.9676	172.188	155.638	133.736	53.569	183.903	75.2035	65.894	17.929	142.507	28.5942	38.7908	52.0045	47.3206	0	20.0917	0	9.40191	11.2401	27.0411	23.892	18.1249	25.3968	30.4691	36.1139	23.5954	21.8157	26.9349	41.262	57.0572	55.4655	154.074	74.7018	94.5143	1245.89	1786.88	221.448	2213.55	1251.03	1658.41
CEG35088	93.2914	114.439	133.518	101.866	121.673	141.558	361.65	278.722	206.6	222.832	166.25	84.2044	154.011	183.903	131.606	24.7102	89.6451	196.796	219.222	177.791	228.82	160.89	204.171	271.237	166.087	253.852	247.282	244.558	230.558	250.677	250.495	249.881	210.31	295.289	238.414	310.833	281.957	308.329	323.816	282.713	256.209	260.771	500.847	710.889	331.546	597.332	833.05	726.318
CEG35089	86.6975	107.002	125.774	81.4074	78.7618	106.072	45.2062	10.9303	19.9935	0	0	9.9064	0	0	0	82.3674	0	0	4.7657	16.1628	0	0	49.0012	0	6.32711	21.9378	9.36673	28.5268	35.838	24.2689	31.4747	42.2142	43.0938	30.8822	23.1791	28.3111	63.986	55.2285	43.2823	102.034	50.6243	66.0995	185.543	201.961	126.363	264.628	258.45	254.085
CEG35090	131.145	195.29	142.935	117.849	136.339	137.894	54.2474	10.9303	13.329	10.1287	10.6117	0	0	0	0	8.23674	0	0	4.7657	61.4187	0	37.8564	40.8343	55.252	28.472	15.6699	3.74669	36.2528	43.0056	37.1714	33.8625	58.385	63.7303	36.781	38.7617	37.7482	69.966	58.886	54.5037	119.868	50.3157	63.0767	278.674	371.365	129.803	458.56	413.863	475.216
CEG35091	152.392	191.212	128.495	163.241	143.401	125.937	90.4124	131.163	86.6386	0	45.9841	9.9064	6.69613	0	31.3348	24.7102	0	67.8606	142.971	210.117	62.4055	293.387	228.672	200.917	186.65	200.574	207.941	284.674	236.531	226.1	372.704	377.204	366.298	330.682	287.694	315.944	268.801	324.422	301.373	216.932	273.804	221.474	127.367	92.6624	224.263	99.8463	116.946	103.632
CEG35092	192.444	184.974	241.504	192.437	228.138	246.088	90.4124	169.419	29.9903	60.7723	67.2075	123.83	100.442	211.488	244.411	189.445	143.432	223.94	138.205	142.233	260.023	113.569	228.672	100.458	175.577	159.833	191.081	210.385	174.411	248.526	218.369	217.029	212.738	238.036	221.857	240.055	224.848	264.073	282.778	211.669	175.95	219.458	179.319	190.334	154.2	211.562	224.448	157.908
CEG35093	152.392	134.832	190.441	124.455	163.499	180.709	162.742	245.931	126.626	50.6435	120.266	54.4852	120.53	91.9515	150.407	98.8409	71.7161	115.363	147.737	61.4187	124.811	132.498	32.6674	105.481	83.8343	106.555	65.5671	87.0662	94.3733	100.148	135.667	116.94	126.854	132.898	144.334	161.413	133.354	167.88	149.084	142.087	127.487	140.663	194.641	244.715	128.239	254.329	231.489	259.453
CEG35094	432.022	515.576	336.724	272.566	241.174	287.938	108.495	229.536	153.284	141.802	251.144	208.034	180.796	147.122	225.61	247.102	304.793	169.652	138.205	135.768	239.221	208.21	310.341	200.917	246.757	131.627	183.588	161.058	177.995	158.516	179.297	178.559	204.544	184.252	170.24	192.87	211.692	250.174	191.725	391.179	271.952	289.387	264.07	258.31	293.7	323.977	252.439	244.989
CEG35095	1.95375	1.19957	1.04638	1.49176	0.543185	0.578576	0	0	0	0	0	0	0	0	0	0	0	0	0	0	0	0	0	0	0	0	0	0	0	0	0.217067	0.340437	0.303478	0	0	0.39321	0.897001	0	0	0.292361	0	1.00761	0.478822	1.25219	0.938338	0.523669	2.40418	1.93844
CEG35096	1198.62	1311.37	1691.99	1568.26	1594.61	1584.33	1184.4	1486.52	1689.45	1499.05	1096.54	1144.19	1078.08	1572.37	1704.61	1210.8	591.658	1248.64	1348.69	1364.14	1404.12	1883.36	1461.87	1531.99	2056.31	2156.17	2011.97	1626.62	1465.77	1473.65	1251.61	1380.3	1397.82	1459.44	1405.94	1255.13	1606.83	1537.25	1512	1891.58	1827.11	1629.72	2306	2242.32	1912.96	2170.09	2016.25	1516.01
CEG35097	43.7151	46.0635	50.2261	48.1625	49.7919	67.3077	9.04124	27.3257	43.3193	20.2574	31.8351	44.5788	26.7845	82.7564	56.4026	16.4735	125.503	6.78606	47.657	19.3954	62.4055	9.46411	49.0012	60.275	71.18	34.4737	41.2136	52.8935	64.5084	57.4467	62.7324	75.7473	73.7451	62.8054	82.9774	73.7269	73.5541	79.3681	87.5265	69.5819	60.5023	61.666	49.0792	52.9499	47.5424	58.3019	66.6303	82.4582
CEG35098	30.5273	41.985	53.7838	37.9333	46.5328	40.1146	45.2062	76.512	69.9773	0	109.654	54.4852	174.099	257.464	87.7374	131.788	107.574	135.721	114.377	197.186	187.216	321.78	212.338	170.779	234.103	228.78	196.701	245.747	307.012	250.984	231.611	236.944	219.718	230.055	216.403	244.577	232.323	236.275	234.687	193.543	223.488	194.268	90.0184	68.3341	163.896	70.5208	104.239	79.476
CEG35099	92.5588	111.8	108.614	69.2602	85.28	97.9722	54.2474	163.954	203.268	50.6435	77.8192	74.298	113.834	220.684	106.538	90.6042	0	33.9303	66.7198	54.9536	10.4009	47.3206	98.0023	70.3208	117.052	166.1	86.1739	94.4951	66.8976	125.031	109.836	113.536	105.003	125.611	147.256	108.526	111.826	118.503	122.794	117.529	96.3097	100.358	151.068	179.958	130.429	191.838	198.689	160.592
CEG35100	135.785	145.628	160.305	135.963	147.203	156.023	271.237	229.536	319.896	425.406	371.41	292.239	247.757	285.05	332.149	304.76	89.6451	223.94	333.599	226.279	280.825	274.459	294.007	331.512	169.25	228.78	232.295	340.539	205.471	279.861	258.527	208.518	236.713	243.241	238.998	218.625	225.147	193.848	169.923	206.407	202.806	173.511	144.844	111.982	242.091	114.509	138.584	143.444
CEG35101	62.5199	58.779	59.6435	83.3254	79.305	66.1505	45.2062	21.8606	13.329	50.6435	53.0585	44.5788	127.226	91.9515	75.2035	98.8409	17.929	88.2188	81.0169	96.9769	10.4009	66.2488	98.0023	90.4124	44.2898	90.8852	46.8337	72.5057	70.4814	78.3364	79.4466	71.3216	61.3025	90.9116	103.43	112.262	102.557	104.239	106.763	78.0604	96.0011	112.047	109.411	106.794	54.4236	84.4853	75.0449	87.6771
CEG35102	69.358	59.4987	52.9467	65.6374	51.6026	48.2147	0	0	19.9935	0	0	0	0	0	0	0	0	0	0	12.9303	0	9.46411	16.3337	5.02291	14.236	3.13397	1.87335	17.8293	15.5298	11.0593	23.4432	25.8732	18.8156	20.1255	12.6609	34.2093	23.621	38.0382	27.5725	31.2826	24.6948	34.2589	13.6464	17.173	13.4495	9.60061	17.001	30.1204
CEG35103	271.327	258.628	422.945	260.419	362.847	420.625	9.04124	0	56.6483	0	0	59.4384	13.3923	18.3903	0	8.23674	0	81.4327	47.657	48.4884	0	56.7847	65.3349	90.4124	121.797	81.4832	69.3138	135.502	112.292	143.463	130.674	119.493	94.9885	169.332	148.035	181.86	202.722	205.187	222.824	128.931	124.709	137.439	120.902	191.944	96.336	200.042	234.923	274.215
CEG35104	19.7817	33.8279	27.2058	20.4584	23.9001	30.8574	18.0825	109.303	26.658	151.931	0	79.2512	20.0884	82.7564	31.3348	74.1307	0	47.5024	85.7826	48.4884	52.0045	75.7129	98.0023	35.1604	42.708	37.6076	73.0605	44.5732	76.4543	59.5971	73.1516	57.3637	52.1982	63.4993	73.433	74.5134	58.604	74.6133	70.5342	63.7347	80.8755	93.3051	31.1234	52.2344	47.8552	50.6214	54.7811	71.2749
CEG35105	89.8724	98.6048	114.892	83.3254	106.645	130.758	244.113	158.489	146.619	101.287	95.5054	128.783	93.7458	248.269	87.7374	156.498	143.432	176.438	238.285	145.465	62.4055	189.282	187.838	291.329	322.683	194.306	237.915	221.083	234.141	234.702	242.681	248.179	212.131	238.73	282.24	270.135	240.097	253.1	271.557	185.064	202.806	191.85	142.21	157.955	161.394	153.61	186.153	280.328
CEG35106	8211.84	5702.76	6060.2	7669.56	6519.85	5266.39	90.4124	54.6514	46.6516	30.3861	35.3724	29.7192	87.0497	119.537	87.7374	74.1307	89.6451	6.78606	38.1256	74.349	0	47.3206	220.505	100.458	118.633	106.555	236.042	109.353	144.546	122.573	86.3927	72.0025	75.2625	38.863	50.6435	35.7821	45.747	36.2094	48.0915	37.7146	43.2159	43.3274	64.1621	581.018	142.94	474.968	242.651	2080.54
CEG35107	1076.03	1303.21	833.753	837.942	886.659	834.692	18.0825	27.3257	3.33225	10.1287	0	9.9064	0	18.3903	0	16.4735	0	0	0	3.23256	0	66.2488	0	0	0	0	3.74669	142.337	50.1732	128.717	231.394	261.796	216.076	221.033	192.64	260.502	473.317	461.213	443.083	540.283	321.341	382.491	239.65	353.656	156.39	300.935	296.917	444.35
CEG35108	496.008	277.101	254.479	307.302	198.444	208.094	0	0	0	0	3.53724	0	0	18.3903	0	0	0	0	0	0	0	0	0	0	0	0	0	0	0	0	0	0	0	0.346991	0	1.76945	0	1.09725	2.56488	0.292361	0	0.403046	1.19705	3.39881	0.312779	1.92012	2.23246	14.0164
CEG35109	1.22109	1.6794	2.5113	2.77041	3.80229	2.3143	0	0	0	0	0	0	0	0	0	0	0	0	0	0	0	0	0	0	0	0	0	0	0	0	0	0	0.910433	0	0	0	0.299	0	0	0	0	0	0	0	0	0.174556	0	0.149111
CEG35110	5.37281	2.87897	4.60406	2.13108	1.99168	1.35001	0	0	0	0	0	0	0	0	0	0	0	0	0	0	0	0	8.16686	0	4.74534	0	11.2401	4.45732	1.1946	5.83683	7.38028	9.02159	5.76608	5.20486	5.25913	3.14568	5.083	9.87529	2.88549	9.06319	5.55633	10.4792	13.407	10.5542	7.19392	24.4379	25.2439	13.2708
CEG35111	1021.81	673.439	525.281	653.604	426.038	429.882	135.619	65.5817	19.9935	0	0	14.8596	0	55.1709	18.8009	8.23674	179.29	0	4.7657	0	0	9.46411	8.16686	10.0458	0	0	0	5.34878	2.3892	3.68642	6.72908	5.10656	3.64173	7.28681	1.94783	4.52192	12.558	12.8013	17.6335	20.7576	14.1995	12.4944	152.744	183.178	19.7051	204.929	141.16	165.364
CEG35112	266.687	221.921	323.958	215.879	298.208	357.174	54.2474	54.6514	123.293	111.416	106.117	143.643	26.7845	156.318	87.7374	156.498	71.7161	196.796	109.611	190.721	114.41	198.746	326.674	170.779	227.776	225.646	194.828	159.275	219.806	197.223	206.865	252.434	214.559	259.896	257.697	302.969	306.176	328.445	312.274	294.7	239.231	260.972	538.195	704.27	256.792	735.232	751.995	731.388
CEG35113	49.3321	56.3798	38.9252	56.9	36.0313	39.536	36.165	27.3257	69.9773	30.3861	10.6117	64.3916	66.9613	36.7806	12.5339	32.947	0	27.1442	28.5942	45.2559	20.8018	75.7129	57.168	70.3208	37.9627	43.8756	59.9471	94.7923	100.346	98.3045	88.9975	100.599	67.3721	129.081	122.323	103.218	108.836	102.045	104.198	153.782	175.95	132.401	66.0774	48.6567	79.4459	59.0001	50.8313	60.688
CEG35114	161.673	165.541	194.626	159.405	160.421	145.994	108.495	16.3954	53.3161	50.6435	38.9096	69.3448	107.138	18.3903	43.8687	0	53.7871	33.9303	119.142	145.465	93.6082	274.459	81.6686	85.3895	56.944	97.1531	121.768	109.353	100.346	84.7876	75.3223	84.7689	65.5512	99.9334	154.463	113.245	38.272	28.1629	52.2594	24.5583	48.7722	41.5137	26.0958	10.5542	104.468	12.219	20.4356	24.9015
CEG35115	653.773	460.875	359.954	521.903	370.814	287.552	27.1237	10.9303	0	0	0	0	0	0	0	8.23674	89.6451	0	104.845	87.2792	62.4055	75.7129	65.3349	35.1604	64.8529	53.2775	52.4537	169.378	198.303	156.366	150.21	143.494	105.003	206.807	223.805	235.14	218.868	264.073	242.702	273.065	257.135	275.28	661.013	761.692	239.589	709.747	580.095	714.986
CEG35116	3.90749	5.27811	5.23188	4.68839	5.43185	6.36434	9.04124	0	0	0	10.6117	0	0	0	0	24.7102	0	13.5721	61.9541	119.605	83.2073	113.569	114.336	150.687	156.596	78.3493	151.741	104.896	156.492	133.326	111.572	122.217	71.9242	108.955	109.857	136.837	117.806	99.4844	119.588	44.7312	71.6149	60.6584	43.8122	59.9265	59.1153	51.145	78.9946	53.9781
CEG35117	2.6864	3.11889	5.02261	2.98352	1.62955	3.66431	9.04124	0	3.33225	0	0	0	0	0	0	0	0	0	0	0	0	0	0	0	1.58178	3.13397	0	4.45732	2.3892	2.76481	1.51947	1.70219	3.03478	1.04097	4.09043	1.37624	0.897001	2.92601	2.24427	3.80069	0.61737	4.03046	3.59116	4.29324	0	5.06214	1.54555	2.98221
CEG35118	2.6864	0.719743	0.837101	1.27865	1.62955	1.35001	0	0	0	0	0	0	0	0	0	0	0	0	0	6.46513	0	0	0	0	0	0	0	0	0	0	0.217067	0.510656	0.303478	0.346991	0.389565	0.983026	0.598	0	1.28244	0	0.61737	2.01523	1.43646	2.50439	2.50223	2.7929	3.94973	2.53488
CEG35119	1.70953	2.15923	1.6742	3.40973	1.81062	1.92859	0	0	0	0	0	0	0	0	0	0	0	0	23.8285	0	0	0	0	0	0	0	1.87335	1.18862	0	3.07202	0.651201	1.19153	0.303478	2.42894	0.973913	6.48797	2.99	6.58353	1.28244	6.7243	3.08685	6.24721	26.5746	25.5805	7.19392	21.9941	19.7487	25.7961
CEG35120	67.4043	59.7386	59.2249	96.5381	82.202	73.4791	886.041	579.305	776.415	982.485	947.979	1030.27	756.663	735.612	589.094	329.47	394.439	495.383	295.473	352.349	572.05	264.995	294.007	421.925	305.283	388.612	382.163	256.444	258.033	230.708	179.732	175.666	213.041	197.438	189.523	209.188	192.257	182.144	184.671	153.782	180.272	152.351	119.227	112.34	163.584	122.539	114.542	137.182
CEG35121	1.95375	6.7176	2.09275	5.32771	2.53486	3.47146	0	0	0	0	0	0	0	0	0	65.894	0	0	0	0	0	0	40.8343	10.0458	4.74534	0	0	8.91463	4.7784	4.60802	9.55095	10.894	9.40781	10.7567	7.98609	11.9929	13.754	19.0191	9.93891	17.2493	10.4953	9.06853	9.33702	11.0909	10.0089	6.63315	11.6775	13.8673
CEG35122	1156.86	1098.81	1574.59	970.07	1168.75	1364.28	99.4536	43.7211	26.658	50.6435	81.3564	34.6724	127.226	0	100.271	148.261	35.8581	81.4327	100.08	84.0466	0	9.46411	106.169	80.3666	79.0889	34.4737	48.707	72.2085	75.2597	86.9381	93.773	81.0241	74.6555	88.8297	90.3791	108.133	83.7201	106.799	127.603	105.25	93.8403	133.61	233.904	241.316	87.891	414.048	391.882	495.047
CEG35123	195.375	281.419	248.828	113.8	157.343	169.908	72.3299	120.233	36.6548	273.475	145.027	19.8128	247.757	137.927	119.072	8.23674	17.929	33.9303	19.0628	9.69769	20.8018	66.2488	49.0012	0	0	6.26794	7.49339	61.2138	38.2272	49.4595	73.1516	81.5347	83.4564	83.6248	106.546	74.71	69.667	100.216	119.588	90.3395	94.4576	138.043	525.507	552.218	152.011	1177.21	786.168	563.489
CEG35124	51.2859	62.3777	45.622	29.1959	32.41	39.536	27.1237	0	3.33225	40.5148	0	0	6.69613	0	43.8687	0	35.8581	0	0	3.23256	0	0	8.16686	0	0	0	1.87335	9.21179	3.5838	6.14403	10.8534	18.3836	12.4426	9.71574	16.9461	15.3352	14.95	28.5286	23.4045	22.2194	18.8298	32.8482	101.989	96.5979	42.538	247.87	141.16	100.501
CEG35125	19.7817	23.9914	23.4388	13.4258	16.2955	20.8287	54.2474	38.256	63.3128	20.2574	3.53724	0	0	0	18.8009	8.23674	107.574	0	0	0	10.4009	0	0	0	11.0725	6.26794	16.8601	7.13171	8.36219	10.4449	11.5046	11.5749	10.3182	13.1857	12.4661	11.5997	9.86701	10.6068	12.8244	12.5715	11.1127	13.099	34.7146	54.9177	13.4495	106.479	68.8627	52.3378
CEG35126	23.9334	24.2313	27.6243	16.8356	13.0364	22.3716	99.4536	32.7908	43.3193	0	0	0	13.3923	18.3903	0	0	35.8581	13.5721	0	0	0	0	0	20.0917	0	0	1.87335	4.75447	13.1406	8.29444	6.94615	6.80874	3.94521	4.85787	7.7913	5.50494	1.794	4.02327	10.2595	9.35555	3.39554	10.8822	42.1363	51.1611	22.8329	105.432	76.5905	65.0123
CEG35127	23.6892	29.5095	28.88	19.3929	18.8304	21.2145	0	27.3257	3.33225	30.3861	10.6117	0	0	36.7806	18.8009	16.4735	0	0	0	0	0	0	0	0	6.32711	0	3.74669	2.97154	1.1946	5.22243	4.34134	4.42568	2.7313	5.20486	7.7913	4.12871	3.887	14.6301	8.65647	9.06319	6.48239	9.87462	35.4328	41.6802	13.4495	83.438	75.2166	44.2859
CEG35128	910.691	1011	1074	774.649	947.677	1034.69	99.4536	125.698	169.945	384.891	629.628	688.495	549.083	579.295	745.768	543.625	717.161	475.024	352.662	316.791	156.014	274.459	228.672	150.687	169.25	175.502	127.388	232.672	186.357	208.897	217.718	222.306	174.196	264.754	202.769	219.018	311.857	276.508	232.442	370.421	288.929	291.604	661.253	1093.52	316.22	1429.97	1184.75	1598.02
CEG35129	1295.09	1363.67	1107.9	1473.64	1193.38	945.779	1374.27	1453.73	1059.66	2501.79	1966.7	1852.5	1740.99	1811.44	1303.53	2207.45	1846.69	2341.19	4169.99	5960.85	6999.81	7277.9	6427.32	7574.55	6491.62	6556.27	6107.11	3324.86	4209.77	3108.57	2757.84	2484.85	2551.03	2454.27	2111.64	2131.99	1979.98	1696.72	1865.31	1695.4	2213.27	1673.85	1246.61	916.07	2203.53	1401.34	1196.6	1246.71
CEG35130	21.4912	31.1889	23.6481	35.8022	30.5994	28.1574	81.3711	54.6514	19.9935	20.2574	38.9096	0	0	0	31.3348	0	0	13.5721	28.5942	38.7908	0	9.46411	8.16686	35.1604	50.6169	40.7416	7.49339	17.235	22.6974	28.877	27.1334	21.1071	28.2234	23.9424	22.5948	20.8401	20.033	12.4356	13.4656	4.38541	6.1737	6.44873	1.43646	0.35777	12.8239	0	0.515182	0.298221
CEG35131	962.465	1022.75	1127.78	893.351	1043.46	1111.25	488.227	153.024	306.567	131.673	145.027	128.783	107.138	73.5612	100.271	164.735	322.722	74.6467	190.628	203.651	208.018	160.89	130.67	135.619	159.76	141.029	174.221	219.894	225.779	243.918	203.826	169.538	182.39	206.113	254.386	243.79	148.304	169.343	165.755	94.4326	124.091	144.29	78.7661	81.5715	113.852	104.734	91.8742	113.622
CEG35132	130.901	149.227	138.54	110.177	103.205	117.837	36.165	32.7908	56.6483	273.475	290.053	232.8	234.365	257.464	206.81	304.76	71.7161	285.015	114.377	106.675	124.811	132.498	155.17	115.527	121.797	78.3493	110.527	162.841	138.574	140.698	126.767	100.769	98.6303	110.69	110.831	127.204	83.7201	87.4146	87.8471	72.5055	97.2358	90.8868	63.4439	48.4778	120.107	49.0504	54.6093	46.0752
CEG35133	57.3913	72.9339	45.2035	44.3266	44.7222	44.9361	27.1237	16.3954	16.6613	20.2574	38.9096	104.017	167.403	45.9758	43.8687	74.1307	0	40.7164	61.9541	93.7443	83.2073	123.033	122.503	60.275	53.7805	62.6794	65.5671	50.5163	51.3678	47.0018	51.879	45.2782	44.3078	45.4558	44.9948	36.9618	39.468	21.5793	26.29	10.8174	22.534	22.5706	7.18232	6.08209	41.5996	8.0296	11.1623	16.7004
CEG35134	339.219	393.939	398.879	301.762	320.66	397.675	452.062	349.769	483.177	324.119	307.74	381.396	287.934	211.488	188.009	98.8409	143.432	156.079	243.051	190.721	197.617	264.995	212.338	281.283	268.902	278.923	221.055	176.807	129.017	180.942	215.548	193.368	209.4	164.127	209.781	169.474	122.291	117.406	135.618	123.961	96.0011	121.115	179.079	213.768	242.404	229.018	248.318	214.272
CEG35135	109.654	175.137	149.423	149.389	151.368	174.537	126.577	224.071	179.942	334.247	187.474	232.8	247.757	128.732	188.009	172.972	286.864	251.084	142.971	213.349	395.235	170.354	351.175	256.169	237.267	266.388	183.588	232.375	182.774	149.914	163.886	142.133	138.993	142.96	130.699	109.312	141.427	125.819	124.717	146.18	139.526	117.689	172.136	183.894	179.535	179.793	210.881	197.87
CEG35136	109.898	144.908	141.052	174.749	151.005	158.53	171.784	21.8606	26.658	81.0297	99.0426	74.298	187.492	110.342	94.0043	148.261	107.574	156.079	119.142	168.093	114.41	85.177	114.336	60.275	148.687	97.1531	138.628	233.266	188.747	193.23	173.437	166.644	169.644	263.366	180.369	237.499	274.183	302.842	301.694	230.088	230.896	241.828	155.138	139.53	130.429	126.204	123.3	101.992
CEG35137	185.362	182.575	177.884	218.436	228.138	245.702	54.2474	114.768	166.613	182.317	226.383	44.5788	167.403	239.074	288.28	354.18	107.574	407.164	252.582	200.419	665.658	520.526	432.844	612.795	340.082	288.325	331.582	115.296	96.7625	102.913	121.992	161.708	161.45	112.772	99.7287	94.3705	102.557	105.702	110.61	133.317	137.674	113.659	85.7091	53.1288	144.191	33.6894	87.2376	58.8987
CEG35138	624.711	552.283	460.406	580.72	489.772	403.846	117.536	169.419	149.951	151.931	145.027	49.532	107.138	18.3903	144.14	41.1837	125.503	33.9303	85.7826	74.349	145.613	56.7847	49.0012	60.275	53.7805	25.0718	20.6068	31.4984	47.784	43.0082	42.7622	43.9164	41.5765	30.5352	39.3461	41.2871	37.375	39.8669	42.9617	47.3625	26.5469	57.031	235.101	206.97	65.9964	241.586	156.444	218
CEG35139	130.413	116.118	106.94	141.078	129.459	120.73	262.196	245.931	223.261	81.0297	56.5958	49.532	33.4807	82.7564	37.6017	32.947	125.503	20.3582	109.611	35.5582	62.4055	56.7847	57.168	75.3437	66.4347	47.0096	80.5539	52.002	59.73	69.7348	70.5468	59.917	60.999	66.2753	72.8487	67.6322	61.893	50.108	63.1602	49.9937	43.8333	38.2894	15.3223	26.1172	29.0885	15.0119	32.9717	46.5225
CEG35140	1929.57	1482.19	1271.35	2132.36	1640.42	1303.15	18.0825	54.6514	43.3193	0	45.9841	14.8596	53.569	27.5855	0	0	35.8581	27.1442	76.2512	35.5582	83.2073	56.7847	24.5006	15.0687	49.0351	53.2775	26.2269	32.687	43.0056	44.237	47.7548	42.7249	42.1834	41.9859	44.8	49.7411	44.252	46.4504	45.8472	43.2694	31.4859	51.3883	84.2726	271.905	43.4763	283.829	154.898	506.38
CEG35141	1683.64	1565.2	2219.16	1480.68	1783.09	2088.27	0	76.512	83.3064	91.1584	91.9681	69.3448	20.0884	45.9758	6.26696	16.4735	143.432	61.0746	81.0169	142.233	0	170.354	32.6674	30.1375	140.778	90.8852	166.728	320.332	215.028	331.778	321.693	333.288	321.383	325.477	394.435	393.21	361.491	424.637	446.289	462.515	410.242	489.499	1178.38	1561.13	469.794	2015.43	1656.14	1627.39
CEG35142	212.226	275.661	237.318	181.568	226.87	268.074	1392.35	1470.12	1149.63	465.921	597.793	534.946	354.895	570.099	564.026	230.629	233.077	217.154	109.611	151.93	114.41	28.3923	89.8354	100.458	112.306	62.6794	121.768	101.33	109.903	113.357	84.6562	94.1309	109.555	113.466	119.402	110.295	111.527	102.776	109.007	121.037	106.188	120.712	209.484	235.949	131.68	233.906	225.478	189.221
CEG35145	301.121	390.34	242.132	366.546	275.214	228.345	1952.91	2382.8	2609.16	1610.46	1383.06	1812.87	937.458	1489.61	1021.51	700.123	537.871	909.332	357.427	261.838	436.838	198.746	620.681	331.512	417.59	492.033	384.036	355.1	323.736	316.11	205.128	314.394	276.468	342.48	267.631	247.329	308.568	422.809	356.518	777.388	660.586	720.847	3198.77	3501.85	805.094	2796.57	2641.34	1684.35
CEG35146	4.88437	1.91931	2.09275	4.68839	1.81062	1.92859	0	5.46514	0	0	0	0	6.69613	0	0	0	0	0	0	0	0	0	0	0	4.74534	0	5.62004	0.297154	0	0	0.217067	0.851093	2.42782	0.346991	0	0.39321	2.093	1.46301	1.60305	2.63125	2.77817	1.20914	12.2099	9.83867	1.5639	12.7426	17.1727	10.2886
CEG35147	337.998	196.73	167.42	205.01	133.442	152.551	90.4124	21.8606	0	0	0	9.9064	0	0	0	0	0	20.3582	0	6.46513	20.8018	0	0	20.0917	3.16356	28.2057	7.49339	35.3614	26.2812	37.1714	42.3281	28.7669	21.8504	35.7401	22.0104	35.5855	42.159	38.4039	44.8854	18.1264	23.4601	23.1751	23.7017	21.2873	15.639	36.6569	15.9707	22.3666
CEG35148	920.459	362.51	420.225	546.836	466.777	446.082	45.2062	10.9303	26.658	0	0	0	0	0	0	0	71.7161	0	0	0	10.4009	0	0	0	0	0	0	1.78293	3.5838	2.76481	0.217067	0	0	0	1.1687	0.39321	2.392	0.365751	0.64122	2.63125	0.926055	3.42589	55.5433	88.1903	6.25558	119.571	55.9832	65.6087
CEG35149	0.244218	0	0	0	0	0	0	0	0	0	0	0	0	0	0	0	0	0	0	3.23256	0	0	0	0	0	3.13397	1.87335	0.891463	0	0	2.82187	0.510656	0.303478	2.08195	0.973913	1.57284	0	1.09725	1.60305	0.584722	0	1.00761	0	0.178885	0	0	1.03036	0.596443
CEG35150	0.732655	3.11889	0.209275	5.75393	3.25911	4.82147	126.577	169.419	149.951	121.545	38.9096	29.7192	33.4807	9.19515	50.1357	16.4735	35.8581	67.8606	33.3599	45.2559	62.4055	9.46411	73.5017	70.3208	15.8178	37.6076	48.707	35.0642	27.4758	28.5698	34.7307	17.3623	24.8852	17.3495	18.3096	12.9759	19.435	9.50954	7.69464	9.94027	20.0645	9.6731	5.02763	0.536655	35.6568	0.698226	1.37382	11.6306
CEG35151	15.3858	10.3163	13.8122	7.88501	6.51822	9.25722	379.732	349.769	346.554	445.663	198.085	163.456	435.248	441.367	313.348	329.47	502.013	257.87	123.908	362.047	426.437	283.923	465.511	266.214	476.115	351.005	479.577	440.086	390.634	281.704	179.08	184.177	196.957	96.4635	62.3304	50.5275	174.018	80.4653	53.8625	242.952	155.269	107.815	67.5138	47.5834	438.204	24.6125	45.3361	123.762
CEG35152	84.4996	45.1039	48.7612	62.2277	59.2071	42.6218	804.67	535.584	726.431	516.564	399.708	371.49	287.934	367.806	200.543	247.102	340.652	312.159	247.816	439.629	436.838	302.852	392.009	366.673	188.232	175.502	284.749	194.339	234.141	220.878	219.672	235.412	250.066	177.659	191.471	217.839	181.792	174.463	144.916	134.194	148.478	121.921	131.437	128.618	128.552	103.163	113.512	164.171
CEG35154	5.37281	3.59871	2.30203	2.77041	3.62123	1.73573	0	10.9303	0	0	7.07447	0	0	0	12.5339	24.7102	0	0	119.142	181.024	0	444.813	743.184	261.192	482.443	407.416	432.743	11.8862	137.379	54.9891	38.4209	28.9372	15.4774	20.1255	20.4522	17.6945	20.631	8.04653	14.1068	5.84722	18.2124	13.3005	2.1547	0.35777	6.56836	0.523669	0.858637	0.596443
CEG35155	19.7817	12.7155	16.3235	21.3108	20.641	23.7216	27.1237	16.3954	0	10.1287	31.8351	0	6.69613	0	0	16.4735	0	0	4.7657	12.9303	0	0	24.5006	0	1.58178	0	3.74669	5.34878	1.1946	6.75844	9.11682	5.61721	7.28347	6.24584	8.57044	11.9929	4.485	6.58353	7.05342	1.75417	4.63028	5.2396	10.0553	8.40759	7.19392	5.41125	8.92983	7.90287
CEG35156	19.2933	25.9107	28.6707	28.9827	29.513	31.6288	0	43.7211	16.6613	20.2574	0	0	6.69613	9.19515	6.26696	16.4735	71.7161	20.3582	33.3599	77.5815	145.613	151.426	73.5017	85.3895	69.5983	53.2775	103.034	71.9114	89.5949	69.4276	55.5692	62.3	54.9295	69.3982	66.4209	64.8797	53.222	44.9874	54.5037	33.6215	42.5985	39.7	11.9705	7.87094	50.6702	9.25149	18.0314	15.3584
CEG35157	115.515	125.235	148.585	85.4565	94.3331	129.408	27.1237	32.7908	36.6548	101.287	155.638	69.3448	6.69613	91.9515	219.343	90.6042	161.361	190.01	328.833	190.721	457.64	236.603	187.838	326.489	406.517	407.416	472.083	266.25	162.465	286.619	266.558	260.775	271.916	269.612	315.353	273.478	233.22	251.271	265.144	206.992	232.749	205.15	181.473	182.463	266.488	192.71	229.256	148.365
CEG35158	59.1009	113.24	89.3606	51.7853	54.6806	73.8649	18.0825	16.3954	16.6613	0	38.9096	0	0	0	18.8009	16.4735	0	0	4.7657	25.8605	20.8018	47.3206	65.3349	40.1833	45.8716	37.6076	31.8469	29.4183	14.3352	27.0337	24.5286	19.2347	23.3678	16.3086	19.8678	14.5488	10.465	8.77804	10.9007	13.4486	14.5082	8.06092	24.4199	37.9236	37.5335	53.5888	49.801	50.3994
CEG35159	345.325	558.76	439.06	302.401	346.914	389.96	45.2062	87.4422	56.6483	131.673	67.2075	113.924	26.7845	0	75.2035	41.1837	0	74.6467	66.7198	45.2559	31.2027	37.8564	106.169	165.756	77.5072	100.287	91.794	62.4024	17.919	78.6436	95.2924	74.726	81.0286	50.3137	72.2644	52.6902	56.81	44.2559	51.6182	71.0437	72.8497	68.9208	184.346	240.6	150.76	322.929	238.014	208.457
CEG35160	42.0056	59.7386	38.9252	45.3921	40.5578	33.7503	0	0	9.99676	0	0	0	0	27.5855	0	41.1837	53.7871	40.7164	42.8913	16.1628	0	0	24.5006	55.252	3.16356	28.2057	3.74669	7.42886	11.946	12.5953	8.68268	6.29809	9.10433	6.59283	7.40174	6.29137	1.794	4.38902	0.96183	5.84722	8.64318	5.64264	5.74586	8.58648	6.56836	7.15681	7.55601	11.1833
CEG35161	92.5588	54.2206	60.6898	87.8007	66.8117	54.1933	0	38.256	36.6548	60.7723	21.2234	9.9064	46.8729	0	43.8687	164.735	143.432	95.0049	47.657	22.6279	20.8018	0	24.5006	20.0917	41.1262	28.2057	14.9868	19.315	16.7244	29.7986	14.9776	21.1071	15.1739	12.4917	11.4922	10.2235	10.166	5.85202	15.3893	16.9569	25.0035	18.1371	33.7569	35.9559	17.8284	29.1509	24.7288	31.1641
CEG35162	7695.81	5666.29	4319.23	6801.36	4891.56	4012.23	1066.87	1759.77	1152.96	40.5148	67.2075	99.064	66.9613	101.147	94.0043	57.6572	0	20.3582	14.2971	3.23256	0	0	32.6674	10.0458	0	0	1.87335	5.34878	5.973	2.15041	11.5046	9.87268	6.37303	19.7785	21.8157	14.1556	11.661	26.3341	26.29	23.9736	15.7429	21.3614	291.602	648.1	42.538	543.22	407.166	739.738
CEG35163	171.93	148.987	149.004	194.355	195.547	147.151	72.3299	136.628	206.6	192.445	180.399	178.315	308.022	202.293	150.407	329.47	179.29	108.577	171.565	278	156.014	246.067	171.504	125.573	243.594	266.388	241.662	241.289	246.087	240.539	229.874	217.539	225.18	292.86	306.003	264.631	283.751	231.521	239.496	224.241	241.7	232.96	140.055	109.835	165.773	88.8492	91.5307	115.412
CEG35164	44.9362	51.3416	52.1096	42.6217	47.6192	64.0291	343.567	185.815	159.948	506.435	350.186	421.022	214.276	257.464	188.009	296.523	304.793	230.726	47.657	54.9536	31.2027	56.7847	24.5006	140.642	107.561	103.421	103.034	82.6089	76.4543	97.3829	115.914	126.132	131.102	96.1165	129.53	102.038	103.454	98.7529	121.832	126.3	114.213	102.575	141.971	133.09	124.486	134.932	150.09	109.298
CEG35165	147.508	158.343	207.183	163.028	210.575	253.416	207.948	207.675	196.603	536.822	371.41	356.63	502.21	395.392	538.958	378.89	358.581	325.731	243.051	93.7443	249.622	113.569	32.6674	40.1833	110.725	181.77	129.261	93.9008	86.0111	106.906	119.17	179.41	176.017	187.028	191.666	198.375	255.944	345.635	279.893	625.945	404.377	414.331	855.175	894.067	388.159	785.679	826.353	763.894
CEG35166	0.488437	0	0.627826	0	0.905308	0.385717	0	0	9.99676	40.5148	14.1489	0	0	0	18.8009	0	107.574	0	19.0628	3.23256	0	0	0	10.0458	11.0725	9.40191	11.2401	5.05163	7.1676	3.68642	3.69014	3.23415	2.42782	1.04097	1.75304	3.34229	3.289	6.21778	2.56488	11.1097	3.08685	8.86701	8.37938	10.5542	4.06613	3.84024	11.334	8.94664
CEG35167	448.629	480.788	486.774	527.017	530.329	494.104	289.32	273.257	179.942	253.218	307.74	262.52	435.248	202.293	376.017	222.392	340.652	420.736	619.541	455.791	644.856	388.029	473.678	452.062	786.144	767.823	706.252	908.401	913.868	854.328	833.538	790.665	766.281	990.312	919.374	1009.96	986.402	1065.07	1017.94	840.538	849.81	829.871	790.295	685.845	649.017	619.85	665.787	574.076
CEG35168	12.4551	12.2356	9.83594	19.8191	26.435	28.9288	135.619	98.3725	189.938	182.317	134.415	94.1108	93.7458	183.903	94.0043	57.6572	143.432	67.8606	100.08	145.465	83.2073	113.569	171.504	90.4124	251.503	263.254	166.728	325.384	222.195	297.986	243.983	411.589	360.532	267.53	237.635	158.267	246.077	170.806	135.618	331.83	206.819	183.386	389.521	314.48	377.524	195.154	234.58	260.496
CEG35169	76.6846	100.524	105.475	61.8014	81.8399	99.3222	36.165	0	9.99676	10.1287	7.07447	24.766	26.7845	36.7806	43.8687	164.735	107.574	101.791	262.113	106.675	124.811	123.033	130.67	110.504	172.414	172.368	179.841	193.15	181.579	234.395	217.067	246.136	184.514	264.06	274.643	282.718	293.02	323.324	309.389	278.328	243.553	306.315	258.085	239.348	235.523	304.426	333.666	191.756
CEG35170	549.003	445.521	336.305	402.349	298.752	285.817	63.2887	54.6514	9.99676	0	3.53724	0	13.3923	9.19515	25.0678	16.4735	0	0	0	19.3954	10.4009	37.8564	0	0	11.0725	3.13397	11.2401	72.2085	86.0111	75.8788	103.107	65.0235	71.6207	99.2394	101.092	119.339	130.663	174.098	142.03	107.589	116.066	129.378	700.277	523.954	108.847	638.702	441.855	325.21
CEG35171	251.545	269.904	323.958	216.092	258.194	296.617	235.072	174.884	256.584	192.445	152.101	222.894	73.6574	73.5612	156.674	98.8409	89.6451	176.438	109.611	87.2792	104.009	37.8564	73.5017	35.1604	52.1987	100.287	59.9471	82.0146	86.0111	93.3893	84.222	87.1519	77.6903	95.7695	115.311	122.682	80.1321	130.208	133.053	100.572	98.7792	134.214	228.158	206.433	128.865	251.361	233.549	234.7
CEG35172	284.026	316.207	283.987	284.074	293.32	275.981	180.825	202.21	176.609	101.287	166.25	222.894	214.276	193.098	194.276	222.392	376.51	251.084	209.691	119.605	187.216	189.282	187.838	60.275	99.6521	131.627	131.134	160.761	183.968	142.849	169.312	137.537	133.53	172.107	138.685	172.03	126.477	148.861	159.664	149.396	164.22	163.637	136.464	108.047	124.173	125.157	151.292	127.341
CEG35173	127.482	150.186	170.978	166.225	212.747	241.073	370.691	551.979	733.096	962.227	718.059	564.665	622.74	652.856	708.166	420.074	412.368	190.01	357.427	352.349	145.613	236.603	106.169	125.573	249.921	250.718	207.941	245.152	272.369	399.669	220.106	418.568	291.339	546.511	368.529	223.343	493.051	544.97	330.228	581.506	570.141	269.638	468.287	753.106	539.231	809.069	768.824	284.056
CEG35174	119.911	108.681	127.449	144.274	153.54	148.694	36.165	120.233	86.6386	141.802	74.282	118.877	40.1768	73.5612	125.339	115.314	107.574	101.791	162.034	87.2792	62.4055	66.2488	49.0012	105.481	83.8343	50.1435	37.4669	73.1	96.7625	64.2051	72.2833	78.641	57.6608	86.7477	71.0957	73.7269	72.6571	69.8585	72.1372	76.3062	86.7405	77.5863	162.321	162.964	81.6354	173.16	128.28	146.874
CEG35175	8.79186	13.6751	9.62667	9.37677	9.59627	15.4287	36.165	10.9303	26.658	0	17.6862	0	20.0884	0	6.26696	0	0	13.5721	14.2971	16.1628	0	9.46411	0	0	79.0889	18.8038	56.2004	72.2085	71.676	128.41	154.986	167.155	91.6503	86.4007	49.28	30.2772	43.953	41.6957	21.1603	37.7146	51.5504	21.7645	11.7311	32.9148	50.3575	45.3847	40.356	34.4446
CEG35176	8.54765	11.9957	8.58029	4.47528	9.23414	7.32863	54.2474	38.256	26.658	0	42.4468	9.9064	13.3923	27.5855	0	0	0	47.5024	33.3599	19.3954	0	28.3923	0	5.02291	79.0889	18.8038	43.087	60.3223	88.4003	117.351	145.435	160.176	88.919	84.6658	72.0696	25.9519	49.634	34.7464	18.916	43.2694	35.8075	16.3234	13.8858	26.475	50.983	36.8314	33.3151	33.1026
CEG35177	22.9565	23.7515	17.3699	21.7371	24.0812	24.3002	27.1237	0	29.9903	0	10.6117	9.9064	0	27.5855	0	0	0	6.78606	4.7657	9.69769	0	0	8.16686	20.0917	6.32711	3.13397	3.74669	5.94309	23.892	8.29444	5.42668	9.53224	12.4426	11.7977	14.0243	6.68458	6.578	7.31503	2.24427	3.50833	2.77817	4.63503	2.39411	6.97651	8.75782	6.45859	5.83873	8.20109
CEG35178	112.829	94.5262	101.917	119.341	127.83	97.0079	27.1237	114.768	79.9741	40.5148	24.7607	34.6724	0	27.5855	0	24.7102	0	0	38.1256	32.3256	52.0045	37.8564	32.6674	5.02291	39.5445	18.8038	54.3271	30.6069	74.0651	37.4786	46.2353	47.6612	36.7208	48.2317	55.3183	58.7849	57.707	49.7422	59.6335	57.0104	46.3028	53.6051	262.394	291.582	75.3798	298.841	218.781	243.945
CEG35182	0	0.239914	0	0	0	0.192859	0	0	0	0	0	0	0	0	0	0	0	0	0	0	0	0	0	0	0	0	0	0.594309	0	0	0.217067	0	0	0	0.77913	0.196605	0.299	0	1.28244	0	0	0	0	0	0	0	0	0
CEG35183	10.7456	8.87683	14.44	7.4588	9.23414	7.13577	18.0825	10.9303	6.66451	20.2574	42.4468	34.6724	20.0884	0	0	41.1837	53.7871	13.5721	19.0628	6.46513	0	0	24.5006	0	17.3996	53.2775	41.2136	72.2085	78.8435	73.114	85.5244	60.5978	68.8894	54.1306	64.0835	62.9137	49.634	63.6408	56.4274	57.5951	52.4765	54.2097	34.2357	27.0116	55.9875	25.4852	29.3654	45.4788
CEG35184	50.309	43.9043	41.018	27.9172	28.6077	28.5431	18.0825	0	63.3128	0	49.5213	39.6256	53.569	55.1709	68.9365	24.7102	0	27.1442	38.1256	58.1861	145.613	264.995	138.837	185.848	118.633	156.699	127.388	277.245	292.677	221.185	242.681	201.879	187.246	251.568	205.301	254.604	273.286	309.06	321.251	228.626	269.173	279.109	185.783	120.926	142.627	115.731	124.674	112.28
CEG35187	62.2757	85.8893	98.9872	59.031	72.9678	100.479	108.495	202.21	126.626	101.287	45.9841	44.5788	0	18.3903	81.4704	32.947	17.929	101.791	61.9541	32.3256	114.41	28.3923	65.3349	105.481	42.708	122.225	74.9339	69.8313	58.5354	76.8004	72.7175	66.5555	78.9042	75.991	46.9426	74.71	82.2251	64.0065	74.0609	106.712	63.5891	93.7082	76.372	87.8325	98.8382	93.3877	100.632	74.5553
CEG35188	615.186	1509.78	685.795	458.396	530.329	570.09	388.773	202.21	213.264	131.673	208.697	168.409	194.188	147.122	275.746	263.576	107.574	230.726	171.565	210.117	166.415	151.426	155.17	331.512	237.267	250.718	266.015	288.24	218.612	328.399	421.327	428.951	463.107	445.536	537.016	558.162	557.336	501.445	558.182	381.239	352.518	345.209	319.135	401.597	385.657	482.474	578.55	776.867
CEG35189	424.452	471.671	560.439	391.693	456.094	530.361	153.701	284.187	346.554	141.802	183.936	435.882	200.884	331.025	206.81	477.731	322.722	230.726	181.097	271.535	322.428	246.067	228.672	321.466	314.774	388.612	350.316	306.961	296.261	368.028	409.171	405.461	367.815	386.201	414.497	423.291	438.633	460.481	534.457	423.046	400.365	434.886	891.326	1138.07	452.592	1256.98	1084.8	838.897
CEG35190	10.2572	8.87683	7.32464	9.58988	9.05308	5.97862	0	5.46514	9.99676	20.2574	17.6862	0	0	0	0	0	17.929	0	4.7657	6.46513	0	9.46411	0	20.0917	9.49067	12.5359	11.2401	20.8008	10.7514	20.5825	19.1019	15.4899	15.4774	18.3905	18.6991	24.5756	24.817	28.1629	24.0457	11.9868	23.1514	22.1675	22.5046	20.214	21.269	20.4231	21.6377	27.7346
CEG35191	1291.92	1112.96	1704.76	1087.71	1403.41	1523.39	18.0825	43.7211	16.6613	30.3861	7.07447	0	6.69613	64.3661	0	0	0	0	28.5942	0	0	0	0	0	7.90889	0	13.1134	205.334	176.801	300.443	300.204	358.48	270.702	776.566	675.896	930.925	1175.67	1342.31	1582.21	858.372	711.21	659.383	3654.37	4623.82	875.156	6107.73	4442.25	3265.97
CEG35192	1183.73	2174.1	1343.97	884.4	1013.76	1237.19	153.701	311.513	316.564	81.0297	166.25	133.736	207.58	202.293	81.4704	131.788	53.7871	115.363	123.908	148.698	156.014	56.7847	98.0023	90.4124	224.613	188.038	224.802	196.419	152.909	300.136	324.732	283.074	319.866	320.967	366.97	381.021	456.274	397.572	437.633	329.198	241.7	267.018	614.328	958.823	287.757	1192.74	975.069	1039.9
CEG35193	602.487	725.501	825.173	498.461	574.69	705.477	289.32	120.233	163.28	101.287	106.117	188.222	87.0497	101.147	156.674	115.314	35.8581	101.791	95.314	148.698	31.2027	113.569	106.169	130.596	164.505	181.77	159.234	231.186	191.136	314.267	316.701	327.671	259.473	346.991	317.496	411.691	434.148	463.041	520.029	445.85	301.585	378.46	938.49	1150.95	444.772	1399.59	1262.71	1015.29
CEG35194	434.22	485.107	478.194	381.464	349.087	403.267	0	125.698	49.9838	121.545	81.3564	34.6724	80.3536	101.147	43.8687	41.1837	215.148	101.791	71.4855	93.7443	20.8018	85.177	65.3349	125.573	105.979	125.359	91.794	144.12	143.352	137.012	158.025	158.303	153.256	199.52	147.84	193.853	212.29	258.221	250.076	252.892	198.176	266.413	331.584	329.506	243.968	414.222	391.195	343.998
CEG35196	0	0.479828	0.627826	0.852434	0	0.385717	0	0	0	0	0	0	0	0	0	0	0	0	0	0	0	0	0	0	0	0	0	0	0	0	0	0	0	0	0	0	0	0	0	0	0	0	0	0	0	0	0	0
CEG35197	411.264	332.521	373.975	540.23	581.389	479.639	63.2887	27.3257	63.3128	60.7723	10.6117	59.4384	0	55.1709	112.805	65.894	35.8581	27.1442	52.4227	77.5815	52.0045	255.531	98.0023	110.504	66.4347	37.6076	50.5804	85.2833	68.0922	90.0101	96.5948	93.45	91.0433	99.5864	108.104	99.6788	109.434	101.313	104.519	106.712	109.275	103.986	97.919	118.601	84.1376	121.491	105.269	115.71
CEG35198	79.371	85.8893	92.709	92.9153	93.7899	91.0293	45.2062	71.0468	26.658	81.0297	63.6702	39.6256	13.3923	101.147	6.26696	74.1307	0	88.2188	133.44	126.07	114.41	94.6411	57.168	85.3895	120.215	109.689	133.008	94.7923	97.9571	105.37	101.153	107.408	104.396	101.668	131.673	145.684	125.281	107.531	108.366	92.6784	106.188	84.2366	95.7643	111.624	69.1242	91.6421	93.5915	125.402
CEG35199	45.6688	49.4223	45.622	39.4251	38.5661	42.4289	126.577	32.7908	73.3096	30.3861	49.5213	34.6724	0	9.19515	31.3348	0	0	0	0	3.23256	0	0	24.5006	0	0	0	3.74669	134.314	94.3733	149.3	176.91	204.092	151.435	244.976	160.501	246.15	485.875	502.908	519.709	565.718	397.895	430.856	729.485	734.323	311.528	711.318	814.675	599.127
CEG35200	64.7179	81.3309	90.4069	94.6201	84.5558	81.7721	99.4536	32.7908	89.9709	0	21.2234	29.7192	26.7845	82.7564	0	41.1837	0	47.5024	57.1884	64.6513	72.8064	28.3923	73.5017	55.252	45.8716	75.2153	63.6938	33.2813	41.811	42.0866	34.2966	33.5331	35.8104	38.169	47.3322	47.3818	59.501	44.9874	39.7556	41.5153	40.1291	34.6619	34.954	52.7711	39.0974	43.8137	58.9025	56.2147
CEG35202	404.67	348.355	249.875	361.219	254.754	233.359	334.526	229.536	243.255	243.089	155.638	163.456	261.149	312.635	401.085	1770.9	1004.03	1228.28	910.249	1441.72	3775.53	2157.82	2254.05	2019.21	1505.85	1786.36	1487.44	907.807	751.403	488.143	452.368	624.362	518.34	331.723	176.473	158.857	751.388	261.512	159.023	673.892	470.436	161.42	56.0221	48.8356	1124.75	10.2988	23.6984	94.3871
CEG35203	376.096	350.515	240.457	240.173	198.625	195.366	0	0	0	10.1287	7.07447	9.9064	53.569	147.122	169.208	65.894	53.7871	47.5024	42.8913	61.4187	31.2027	47.3206	32.6674	75.3437	105.979	47.0096	97.414	68.6427	113.487	84.7876	74.454	81.5347	59.4816	66.2753	66.8104	87.8825	111.826	93.6324	93.9387	88.293	90.4447	57.6356	12.9282	19.3196	52.5469	14.3136	14.2534	40.5581
CEG35204	0	0.479828	0	0	1.08637	0	135.619	158.489	106.632	607.723	357.261	425.975	334.807	698.832	639.23	148.261	197.219	149.293	0	32.3256	0	18.9282	0	0	0	0	0	0	0	0	0.651201	1.02131	0.606955	17.3495	0.194783	7.27439	2.691	8.41228	9.6183	42.3923	29.9424	53.8066	5.50645	5.72432	7.81948	0.698226	0.858637	0.894664
CEG35205	0.732655	0	0.627826	0.639325	0.543185	0.771435	0	0	0	0	0	0	0	0	12.5339	0	0	0	0	0	10.4009	0	0	0	0	0	0	0	0	0.614403	1.9536	1.36175	0.910433	1.73495	1.36348	0.39321	2.99	1.46301	5.12976	8.47847	2.1608	6.04569	6.46409	4.82989	2.81501	3.49113	3.778	7.0082
CEG35206	0	0	0.627826	0.852434	0.724246	0.192859	1500.85	1388.15	1462.86	10868.1	11152.9	12155.2	10137.9	11650.3	10208.9	14447.2	16602.3	14881.8	1005.56	1322.12	915.28	160.89	65.3349	261.192	0	0	0	0	0	0	0	0	0	0	0	0	0	0	0	0.877083	1.54343	0.201523	0	0	4.69169	0	0.515182	0
CEG35207	87.6744	72.9339	92.4997	74.8011	110.81	110.508	18.0825	109.303	63.3128	141.802	116.729	94.1108	40.1768	193.098	50.1357	82.3674	125.503	142.507	138.205	96.9769	124.811	160.89	73.5017	185.848	180.323	194.306	185.461	151.252	146.936	170.497	186.026	186.73	197.564	168.291	193.809	180.68	254.748	213.233	226.351	236.52	195.706	203.337	260.24	274.946	169.526	267.77	223.246	232.613
CEG35208	4.88437	6.95751	3.13913	4.26217	3.07805	2.89288	0	0	0	0	0	0	0	0	0	8.23674	0	0	0	3.23256	62.4055	0	8.16686	0	0	0	0	1.48577	0	0	1.9536	0.340437	0.303478	2.77593	0.194783	0	0.598	0	0.96183	1.4618	2.1608	0	5.74586	5.18766	5.31725	1.2219	4.80837	4.77154
CEG35209	7.57077	5.99786	6.06898	4.68839	6.88034	6.94291	18.0825	71.0468	29.9903	121.545	60.133	79.2512	154.011	147.122	181.742	140.025	179.29	27.1442	38.1256	80.8141	0	104.105	40.8343	45.2062	11.0725	28.2057	26.2269	11.8862	23.892	13.8241	9.11682	7.83006	9.40781	12.8387	8.57044	10.6167	14.352	5.85202	4.48854	16.6646	19.1385	10.0761	46.6851	37.0292	22.8329	15.361	15.9707	25.1997
CEG35213	0	0.479828	0	0.213108	0	0.385717	0	0	0	0	0	0	0	0	0	0	0	0	0	0	0	0	0	0	0	0	0	0	0	0.614403	0	0.510656	0	0	0.77913	0	0	0	0	0.292361	1.23474	0	0	0	0.625558	0	0	0
CEG35215	199.526	987.007	200.486	152.799	130.002	83.8935	144.66	136.628	179.942	162.059	106.117	54.4852	66.9613	82.7564	43.8687	32.947	161.361	74.6467	0	19.3954	20.8018	37.8564	8.16686	55.252	11.0725	40.7416	3.74669	5.34878	1.1946	2.76481	2.38774	8.85137	7.28347	2.77593	0	3.14568	3.289	7.31503	4.16793	35.3757	37.0422	16.9279	43.8122	9.4809	38.7846	4.53847	22.1528	8.64842
CEG35216	119.911	109.401	160.096	184.765	191.925	185.53	343.567	377.095	349.887	30.3861	31.8351	9.9064	66.9613	0	0	0	0	27.1442	23.8285	16.1628	0	28.3923	8.16686	0	11.0725	9.40191	11.2401	13.3719	8.36219	12.5953	14.7606	18.0432	16.9948	12.8387	14.8035	13.3692	7.77401	10.6068	10.2595	4.67778	12.9648	7.0533	15.3223	2.86216	19.0795	1.04734	4.12146	5.51709
CEG35217	103.549	103.643	108.195	156.635	149.919	160.266	153.701	327.908	296.571	20.2574	49.5213	49.532	87.0497	91.9515	37.6017	197.682	89.6451	149.293	228.754	239.21	62.4055	454.277	261.339	246.123	242.012	278.923	236.042	239.804	252.06	246.069	208.819	204.092	200.599	232.137	308.73	236.123	201.825	185.07	181.145	105.542	162.06	150.336	50.9945	27.0116	109.473	18.8521	20.0921	35.1901
CEG35218	32.9695	50.382	34.5304	33.0318	33.1343	34.9074	135.619	0	53.3161	91.1584	28.2979	113.924	46.8729	64.3661	169.208	181.208	161.361	54.2885	71.4855	45.2559	52.0045	0	0	10.0458	1.58178	6.26794	5.62004	13.3719	8.36219	14.7457	20.6214	25.3626	15.4774	14.5736	12.0765	20.6435	18.538	14.2643	18.916	40.3458	20.3732	22.5706	34.2357	45.4368	20.0179	38.7515	81.0554	87.528
CEG35219	304.54	392.98	401.39	265.959	304.908	376.267	1139.2	1196.87	1516.18	638.109	820.639	1074.84	669.613	845.954	839.772	420.074	770.948	542.885	428.913	436.396	218.419	501.598	318.507	346.581	275.229	278.923	309.102	289.428	262.812	277.096	297.382	285.457	264.026	315.068	350.609	310.44	235.014	241.03	220.9	274.527	312.698	289.387	458.95	391.937	350	546.885	442.885	339.525
CEG35220	82.3016	114.919	107.568	57.1131	66.4496	74.8292	63.2887	10.9303	56.6483	151.931	173.325	148.596	133.923	193.098	56.4026	57.6572	0	0	0	48.4884	52.0045	0	32.6674	65.2979	31.6356	12.5359	14.9868	28.2297	28.6704	27.9553	38.2038	39.8312	29.7408	40.9449	55.513	35.5855	35.282	38.0382	47.7709	43.2694	35.8075	41.5137	77.0903	68.8707	47.2297	93.2132	91.0156	74.7044
CEG35221	110.631	110.121	94.1739	126.373	114.974	115.329	298.361	235.001	163.28	111.416	67.2075	138.69	80.3536	55.1709	106.538	24.7102	35.8581	67.8606	138.205	129.303	228.82	94.6411	81.6686	125.573	113.888	153.565	119.894	98.061	144.546	138.855	124.814	138.388	116.232	165.168	109.663	156.891	150.098	215.428	196.534	140.041	162.677	163.032	96.722	88.9058	69.7498	100.195	93.7632	101.246
CEG35222	1469.95	1503.06	1891.85	1524.36	1601.13	1735.15	406.856	606.63	649.79	415.277	176.862	341.771	267.845	128.732	313.348	485.968	555.8	753.253	1505.96	969.769	936.082	1041.05	906.521	904.124	1344.51	890.048	1167.09	988.038	980.766	966.764	852.422	947.267	867.946	1320.3	1067.21	1182.78	1207.06	1461.18	1203.57	991.688	1061.88	1071.5	729.724	736.469	664.969	899.14	902.256	690.979
CEG35223	136.274	131.473	101.289	150.028	140.323	111.279	45.2062	92.9074	113.297	243.089	191.011	227.847	154.011	64.3661	256.945	82.3674	89.6451	74.6467	324.068	151.93	312.027	283.923	204.171	150.687	159.76	166.1	138.628	156.898	113.487	158.209	179.297	195.581	148.097	171.414	205.106	171.636	235.014	208.478	192.366	151.735	182.433	169.279	148.913	155.988	122.609	137.725	144.766	169.39
CEG35229	9.2803	9.11674	5.85971	4.47528	5.25079	4.62861	18.0825	10.9303	3.33225	40.5148	14.1489	0	26.7845	36.7806	75.2035	16.4735	0	20.3582	61.9541	54.9536	83.2073	246.067	318.507	185.848	566.277	413.684	440.236	939.008	876.836	811.319	580.871	664.023	652.174	181.823	147.061	213.906	159.068	222.377	216.412	249.676	271.952	337.551	84.7514	32.3782	375.648	21.4704	24.9005	15.6566
CEG35230	0.976874	1.43949	0.418551	1.06554	0.362123	1.54287	90.4124	32.7908	9.99676	0	0	9.9064	0	0	0	16.4735	0	0	9.5314	22.6279	20.8018	37.8564	16.3337	20.0917	30.0538	15.6699	35.5936	68.6427	39.4218	51.9171	68.1591	73.3642	73.1381	27.7593	25.9061	26.7383	17.043	13.8986	13.145	12.2792	22.534	14.9127	2.87293	1.96773	35.0313	0.523669	0.515182	1.04377
CEG35231	73.754	100.284	89.5698	75.6535	77.1322	90.8364	470.144	491.863	599.806	313.99	261.755	366.537	368.287	257.464	413.619	164.735	358.581	176.438	409.85	365.28	239.221	492.134	367.509	542.475	434.989	532.775	515.17	651.957	447.975	674	792.512	741.643	715.297	765.462	803.868	861.917	750.79	806.482	818.197	967.715	830.054	925.595	270.055	176.202	571.76	95.6569	187.011	235.744
CEG35232	24.1776	32.8683	20.7183	29.8352	20.46	18.5144	9.04124	21.8606	33.3225	30.3861	7.07447	24.766	13.3923	18.3903	12.5339	32.947	0	13.5721	52.4227	103.442	93.6082	113.569	155.17	130.596	98.0703	131.627	121.768	250.204	301.039	229.172	294.994	288.521	255.832	371.28	297.238	335.408	430.261	477.671	441.159	356.973	378.139	335.939	433.094	396.409	175.782	378.438	354.102	392.31
CEG35233	456.933	280.46	220.367	336.498	252.038	210.409	0	21.8606	0	0	0	19.8128	6.69613	0	0	0	71.7161	0	19.0628	6.46513	0	9.46411	0	10.0458	12.6542	3.13397	3.74669	109.056	97.9571	144.692	123.077	152.346	141.421	271	293.343	299.43	337.272	384.039	350.427	229.211	270.099	233.364	418.969	646.669	108.534	559.803	413.348	740.484
CEG35234	101.839	77.4923	64.0383	85.6696	74.7784	66.3434	0	0	9.99676	0	24.7607	0	60.2652	27.5855	12.5339	8.23674	0	0	14.2971	38.7908	41.6036	18.9282	0	0	6.32711	15.6699	7.49339	202.659	195.914	281.089	286.746	248.349	165.699	484.746	461.83	658.431	552.552	684.687	685.464	293.823	372.892	308.733	181.952	253.48	69.437	258.867	202.123	365.47
CEG35235	154.834	173.218	183.953	204.584	194.098	173.766	334.526	125.698	356.551	324.119	229.92	321.958	475.425	156.318	206.81	255.339	304.793	332.517	314.536	290.931	228.82	359.636	326.674	391.787	292.629	341.603	408.39	393.135	587.743	423.324	376.394	350.991	347.179	403.203	389.565	354.086	374.049	399.401	375.755	358.435	337.084	364.756	244.438	254.911	244.281	206.849	241.792	272.127
CEG35238	785.406	711.106	956.388	783.6	917.258	1002.09	18.0825	54.6514	16.6613	0	17.6862	0	6.69613	0	18.8009	0	125.503	13.5721	0	6.46513	20.8018	0	0	0	0	0	0	536.958	315.374	480.156	1010.66	1070.5	801.181	1262.7	1818.1	1827.25	2436.25	3259.58	3413.86	3511.25	3073.58	4250.32	4865.78	5257.61	3067.11	3634.61	4905.05	4561
CEG35239	26.6198	33.8279	22.811	25.9992	33.4964	32.9788	0	54.6514	0	0	0	9.9064	0	9.19515	0	0	35.8581	0	0	0	41.6036	0	0	15.0687	9.49067	18.8038	16.8601	8.32032	13.1406	11.9809	9.98509	21.9582	15.4774	16.3086	15.5826	20.6435	17.043	17.1903	21.1603	12.5715	13.2735	9.27005	38.3057	66.1874	5.00447	59.5238	46.1947	81.4144
CEG35241	197.084	215.443	224.971	182.421	229.043	259.781	36.165	54.6514	79.9741	10.1287	3.53724	14.8596	40.1768	0	50.1357	98.8409	0	40.7164	81.0169	132.535	145.613	123.033	196.005	130.596	219.867	244.45	234.168	220.489	229.363	255.899	237.471	195.241	177.534	165.168	216.403	216.462	170.729	128.379	158.702	119.283	149.712	148.522	240.847	196.773	213.003	229.891	275.107	219.193
CEG35243	386.354	405.455	441.99	319.236	330.619	420.239	198.907	92.9074	53.3161	131.673	102.58	94.1108	60.2652	9.19515	62.6696	8.23674	0	47.5024	76.2512	38.7908	41.6036	104.105	49.0012	55.252	52.1987	28.2057	29.9735	73.6943	51.3678	86.0165	68.8103	61.9596	59.1782	59.6824	84.9252	73.1371	67.574	75.3448	75.0227	88.5854	54.0199	67.3087	337.809	347.037	121.358	528.208	406.651	300.607
CEG35244	274.013	343.077	395.74	268.517	329.532	386.874	144.66	54.6514	89.9709	50.6435	109.654	183.268	100.442	147.122	81.4704	131.788	286.864	81.4327	57.1884	54.9536	93.6082	37.8564	32.6674	80.3666	71.18	65.8134	71.1872	71.9114	95.5679	85.4021	87.0439	83.2369	71.6207	79.1139	111.61	102.628	89.1021	94.7296	83.3586	79.2298	59.2675	88.0655	342.357	402.849	126.05	561.897	373.164	337.288
CEG35245	507.242	558.041	611.503	368.464	430.021	537.304	253.155	344.304	296.571	101.287	229.92	326.911	294.63	174.708	250.678	156.498	197.219	257.87	452.741	391.14	884.077	388.029	612.514	683.116	787.726	824.234	893.586	536.364	395.412	655.261	744.323	857.221	826.066	993.435	1098.96	1137.16	1016	1161.99	1054.81	761.6	729.423	755.711	718.711	765.091	525.469	976.294	999.797	725.274
CEG35246	172.907	179.696	254.27	200.322	235.923	307.995	144.66	213.14	233.258	273.475	166.25	381.396	200.884	229.879	231.877	238.866	340.652	176.438	162.034	77.5815	62.4055	123.033	122.503	15.0687	58.5258	90.8852	103.034	59.1337	59.73	70.6564	60.3446	62.4702	49.4669	63.1523	84.5357	59.1782	73.8531	79.0023	65.0838	91.509	85.1971	75.3696	121.142	133.448	80.3843	143.835	146.655	82.7564
CEG35249	20.5143	23.7515	18.6255	25.3599	34.4017	33.9431	63.2887	10.9303	0	0	35.3724	0	93.7458	119.537	56.4026	238.866	71.7161	122.149	486.101	439.629	634.455	634.095	547.18	421.925	148.687	162.966	93.6673	37.7386	71.676	59.2899	105.929	70.9812	21.5469	48.5787	43.2417	34.0127	49.335	34.7464	54.5037	41.2229	97.2358	47.7609	21.3076	12.3431	88.8293	7.33137	13.3947	21.9193
CEG35250	13.9205	13.6751	17.9977	15.3438	15.7524	17.9359	54.2474	0	3.33225	0	35.3724	0	46.8729	0	0	16.4735	0	0	28.5942	22.6279	31.2027	56.7847	49.0012	25.1146	14.236	31.3397	26.2269	33.2813	27.4758	28.877	29.9553	22.9795	21.5469	27.7593	26.4904	34.0127	23.023	19.0191	19.8778	16.0799	24.6948	30.2284	29.4475	29.8738	20.0179	38.9261	32.2848	35.6374
CEG35252	25.3987	20.8725	27.2058	19.606	21.9085	27.0002	0	5.46514	29.9903	10.1287	0	0	0	0	0	16.4735	0	0	0	0	0	0	0	0	0	0	0	0.297154	0	1.84321	3.47307	4.08525	0.910433	2.42894	2.53217	2.75247	3.289	5.85202	3.2061	3.80069	3.39554	6.24721	37.8269	117.17	5.31725	46.6066	39.669	370.689
CEG35253	1.95375	1.19957	2.72058	1.49176	2.17274	2.89288	0	0	0	0	0	0	0	0	0	0	0	0	0	0	0	0	0	0	3.16356	0	0	4.45732	3.5838	1.53601	4.55841	3.74481	7.28347	3.46991	1.1687	3.14568	1.495	3.29176	2.56488	2.33889	1.85211	3.82894	4.06998	1.25219	4.37891	2.09468	2.40418	2.98221
CEG35254	42.0056	35.9871	27.8336	53.064	38.7472	32.5931	0	0	23.3258	0	0	0	6.69613	0	12.5339	0	0	20.3582	57.1884	96.9769	83.2073	141.962	196.005	90.4124	202.468	206.842	224.802	463.858	526.818	443.906	361.417	400.354	356.283	369.198	320.417	395.373	314.847	317.472	386.335	228.919	329.367	286.364	74.2173	32.9148	203.932	30.0237	39.4973	49.0574
CEG35255	44.4478	40.0657	53.3652	52.2116	73.1489	76.372	714.258	770.585	523.164	486.178	442.155	822.231	421.856	331.025	131.606	156.498	125.503	95.0049	71.4855	80.8141	72.8064	189.282	179.671	135.619	124.961	119.091	95.5407	131.937	120.655	189.236	179.514	159.835	142.938	181.823	206.664	227.276	182.091	178.121	184.03	148.519	131.5	143.484	47.6427	55.0966	137.31	40.4971	76.0753	124.507
CEG35256	55.6818	41.2652	29.0893	43.261	36.3934	30.086	7187.78	7498.17	7904.11	32108	35131.8	30709.8	15381	17728.3	13868.8	5395.07	5342.85	4729.89	1911.05	2065.61	2361.01	1097.84	1429.2	1747.97	1488.45	1322.54	1094.03	14.2634	77.6489	32.8706	16.063	9.87268	6.97999	63.1523	47.7217	16.3182	225.147	37.6724	55.1449	84.4923	241.7	85.0427	72.0626	30.7682	46.2913	5.93492	11.8492	8.3502
CEG35257	749.018	651.367	912.44	867.991	970.309	1006.72	126.577	229.536	129.958	50.6435	106.117	138.69	133.923	82.7564	68.9365	65.894	53.7871	27.1442	33.3599	42.0233	0	18.9282	8.16686	0	7.90889	9.40191	31.8469	35.0642	35.838	17.8177	31.2577	61.1085	57.0538	95.0755	67.7844	89.4553	137.241	204.089	204.87	317.796	222.871	250.493	1043.59	1025.73	257.73	1018.54	883.881	612.547
CEG35258	86.6975	87.0889	143.981	95.4726	98.3165	127.865	0	0	3.33225	0	60.133	59.4384	33.4807	64.3661	68.9365	74.1307	0	81.4327	66.7198	3.23256	93.6082	47.3206	24.5006	25.1146	23.7267	12.5359	31.8469	110.244	120.655	118.58	18.2336	12.9366	25.4921	54.1306	117.064	61.734	212.888	331.371	364.213	626.237	564.894	881.26	439.319	367.43	501.072	283.305	351.183	264.224
CEG35259	16.1184	21.5923	12.138	13.2127	11.4069	10.9929	0	0	0	0	0	0	0	0	0	0	0	0	0	0	0	0	0	0	0	0	0	0.297154	0	0	0	0	0	0	0.77913	0	0	1.46301	0.96183	5.55486	2.77817	2.6198	5.74586	9.4809	4.37891	15.8846	12.8796	12.8235
CEG35261	448.141	575.314	550.813	345.875	416.985	462.668	831.794	147.559	189.938	222.832	240.532	188.222	100.442	239.074	275.746	280.049	358.581	162.865	200.159	132.535	197.617	198.746	253.173	256.169	294.211	209.976	207.941	235.346	279.536	239.617	282.187	283.925	267.06	282.798	336.584	325.971	240.097	311.255	273.801	273.65	271.025	277.9	301.418	452.758	141.063	680.247	475.857	459.261
CEG35262	151.171	186.173	161.351	138.307	137.064	160.844	99.4536	60.1165	6.66451	10.1287	0	14.8596	13.3923	0	31.3348	24.7102	35.8581	61.0746	0	3.23256	0	0	0	5.02291	1.58178	0	0	9.8061	9.55679	6.45123	17.3654	12.426	18.2087	9.36875	18.3096	13.7624	11.661	12.4356	12.8244	13.4486	14.8169	16.7264	87.8638	140.782	17.2029	181.888	132.917	127.042
CEG35263	509.684	410.733	370.208	375.071	360.132	334.995	759.464	453.607	583.144	648.237	710.984	673.635	555.779	478.148	488.823	387.127	251.006	291.801	138.205	323.256	312.027	170.354	318.507	341.558	362.227	269.521	252.902	256.741	299.844	296.45	292.389	261.286	308.94	304.658	385.67	363.916	268.801	269.193	265.465	146.765	211.758	206.561	140.295	125.577	150.447	124.982	109.39	113.771
CEG35264	138.228	173.458	174.954	126.8	126.743	135.194	0	27.3257	0	91.1584	77.8192	54.4852	40.1768	18.3903	18.8009	0	0	0	0	6.46513	0	0	0	0	0	0	0	0	0	0	1.3024	0.340437	0.606955	2.08195	0.973913	0.589815	1.196	0.365751	0	0.584722	2.1608	1.00761	10.7735	20.3929	1.87668	15.0119	16.3141	17.2968
CEG35265	47.3784	59.0189	59.8527	56.4737	60.2935	72.5149	0	0	0	0	14.1489	0	0	0	6.26696	0	0	13.5721	0	0	0	0	0	0	0	0	0	0	2.3892	0	1.08534	0.680874	0.303478	1.04097	0.973913	0	0.598	2.19451	2.56488	0	2.1608	2.41828	6.22468	10.1964	0.312779	9.07694	8.7581	6.41176
CEG35266	314.798	241.594	324.586	346.301	362.123	304.717	72.3299	87.4422	13.329	40.5148	95.5054	143.643	73.6574	27.5855	43.8687	82.3674	89.6451	61.0746	28.5942	25.8605	83.2073	37.8564	0	15.0687	17.3996	31.3397	22.4802	33.2813	44.2002	40.2434	46.4524	44.4271	57.6608	55.8655	75.9652	74.9066	74.7501	103.873	125.359	187.696	135.204	213.816	2927.99	1859.51	560.188	1762.15	1589.17	791.629
CEG35267	292.329	240.154	307.007	349.498	312.874	269.038	262.196	278.722	166.613	131.673	159.176	118.877	214.276	91.9515	37.6017	172.972	215.148	128.935	33.3599	103.442	156.014	170.354	187.838	281.283	202.468	209.976	200.448	175.321	161.271	181.863	158.893	160.176	149.008	206.46	180.953	233.37	247.871	290.772	283.74	254.062	225.957	247.47	519.282	598.191	231.457	590.874	488.565	509.511
CEG35268	0	0	0	1.06554	1.62955	0.771435	0	0	0	0	0	0	0	0	0	0	0	0	0	0	0	0	0	0	0	0	0	0	0	0	1.3024	0.170219	2.42782	0.346991	0.584348	0.39321	0.897001	0	0	1.16944	0	0.201523	0.957643	1.43108	0.625558	1.2219	2.40418	0.894664
CEG35270	41.5171	28.3099	35.7861	29.409	45.6275	33.7503	0	16.3954	9.99676	20.2574	14.1489	49.532	0	27.5855	6.26696	16.4735	0	0	0	19.3954	20.8018	0	0	0	4.74534	3.13397	1.87335	10.9947	5.973	10.7521	20.4043	8.51093	8.1939	15.2676	7.98609	14.7454	17.342	16.8246	14.7481	8.77083	10.1866	22.5706	18.9135	18.4252	9.0706	22.3432	17.1727	16.8495
CEG35272	0	0	0	0	0	0	0	0	0	0	0	0	0	0	0	0	0	0	0	0	0	0	0	0	0	0	0	0	0	0.307202	0	0.680874	0	0	0	0.196605	0.598	0	0.64122	0.292361	0.61737	0.403046	0	0.178885	2.18945	0	0	0.745553
[truncated: 12,624 more rows]

## Sheet: Log tranformed
		Zoospore release phase (ZS)						Establishment of infection (IF)																		Colonization phase (CO)									Induction of sporulation (SP)
[truncated: 11,706 more rows]

[truncated: 2 more sheets: Clustered DEGs, Sheet1]
