# Supplementary material for: High-throughput time series expression profiling of Plasmopara halstedii infecting Helianthus annuus reveals conserved sequence motifs upstream of co-expressed genes
Source: BMC Genomics. 2023 Mar 21;24:140. doi: 10.1186/s12864-023-09214-7 (PMC10031896; doi:10.1186/s12864-023-09214-7)
Supplement: Supplementary file 4 — Additional file 4. [file 12864_2023_9214_MOESM4_ESM.xlsx]

## Sheet: Reference_motifs
Motif (ID)	Motif sequence (15,679 sequences)	Occurrences/sites	P-value (<0.05)	Clusters (8432 sequences)	Number of clusters
STREME-1	DRTGTGGWCCACAYH	379	1.2e-07	11, 12, 13, 14, 23, 25, 31, 33, 41, 46, 58, 59, 63, 67, 92, 99,100,105, 114, 126, 131	21
STREME-2	CTTCCTCTTC	1181	1.6e-06	NA	NA
STREME-3	GATTGGHTRAAAWDW	484	9.2e-06	3, 5, 6, 11, 12, 13, 14, 18, 23, 24, 26, 33, 34, 41, 46, 51, 56, 59, 61, 65, 67, 69, 79, 86, 90, 91, 100,102,104, 105, 108, 111, 123, 126	34
STREME-4	TCATTYTYMAATTTK	990	3.7e-05	1, 2, 3, 6, 7, 8, 11, 12, 13, 14, 18, 20, 21, 26, 27, 28, 29, 34, 35, 36, 41, 43, 59, 65, 66, 68, 70, 76, 78, 84, 86, 87, 90	33
STREME-5	ATACCGGTAT	206	0.00016	3, 11, 12, 13, 41, 46, 49, 54, 90, 99, 108	11
STREME-6	ATGGCTACA	49	0.0019	2, 11, 41, 66, 68	5
STREME-7	AGAGTGATGGTC	108	0.0021	2, 3, 12, 15, 42, 51, 55, 86, 94, 110	10
STREME-8	TCGTACTTAA	162	0.011	12, 14, 23, 31, 41, 70, 81, 92, 105	9
STREME-9	CCGTTACAAY	83	0.011	24, 45, 54	3
STREME-10	GCCAAYCA	209	0.028	8, 11, 12, 14, 34, 41, 59, 63, 65, 68, 102, 105, 108	9
STREME-11	ARCCCCGYTRCA	60	0.031	17, 67, 131	3
STREME-12	AACTTCAAC	183	0.032	3, 15, 23, 34, 54, 130	6
STREME-13	CAGCAACATC	3114	0.032	11	1
STREME-14	CACATCAA	405	0.049	NA	NA
STREME-15	GAAACGRCGC	352	0.081	2, 3, 11, 24, 54, 67, 70	7
STREME-16	CGTCGACCCTGAYCC	34	0.25	NA	NA
STREME-17	TGATTGGTCAA	171	0.42	2, 6, 13, 14, 30, 41, 43, 62, 65, 91, 100, 105, 108	13

## Sheet: Genomic location of motifs
Additional file 4: Sventeen motifs generated for all promoter sequences of the Pl. halstedii transcriptomes as a reference motif database using STREME.
AME and FIMO generated significant motifs with e-value ≤ 0.5 and their sequences with genomic locations
Cluster_no.	Known motifs ids using AME	Motif_alt_id	Sequence name	Start	Stop	strand	score	p-value	q-value	Sequence
1	4-TCATTYTYMAATTTK	STREME-4	CEG39825(Scaffold_444)	486812	486826	+	19.3939	4.07e-08	0.000266	TCATTCTTCAATTTT
	4-TCATTYTYMAATTTK	STREME-4	CEG45565(Scaffold_1594)	354219	354233	+	18.7424	1.05e-07	0.000342	TCATTTTCAATTTTG
	4-TCATTYTYMAATTTK	STREME-4	CEG45631(Scaffold_1651)	190632	190646	+	17.9394	2.89e-07	0.00063	TCATTCTTCCATTTG
	4-TCATTYTYMAATTTK	STREME-4	CEG44871(Scaffold_1343)	898205	898219	+	15.4848	3e-06	0.00336	TCATTCATCAATTTT
	4-TCATTYTYMAATTTK	STREME-4	CEG44871(Scaffold_1343)	898172	898186	+	15.3939	3.22e-06	0.00336	TCATTCTTCTTTTTG
	4-TCATTYTYMAATTTK	STREME-4	CEG35206(Scaffold_20)	40394	40408	+	15.3182	3.42e-06	0.00336	CCATTTCCAAATTTC
	4-TCATTYTYMAATTTK	STREME-4	CEG43451(Scaffold_672)	90649	90663	+	15.2576	3.59e-06	0.00336	TCACTTCCAAATCTT
	4-TCATTYTYMAATTTK	STREME-4	CEG46091(Scaffold_1963)	1043	1057	+	15.0606	4.2e-06	0.00343	TCATTCTCAATTCTT
	4-TCATTYTYMAATTTK	STREME-4	CEG45767(Scaffold_1651)	921116	921130	+	14.4242	6.83e-06	0.00497	TCATTCGGAAATTTG
	4-TCATTYTYMAATTTK	STREME-4	CEG39160(Scaffold_350)	812396	812410	+	13.7727	1.09e-05	0.00713	TCATTTTAAAATCTA
	4-TCATTYTYMAATTTK	STREME-4	CEG47402(Scaffold_2547)	274787	274801	+	13.5606	1.26e-05	0.00749	TCATTCTTGAATATT
	4-TCATTYTYMAATTTK	STREME-4	CEG50173(Scaffold_3120)	1721391	1721405	+	13.2424	1.56e-05	0.00849	CCATTCTCGTATTTG
	4-TCATTYTYMAATTTK	STREME-4	CEG43263(Scaffold_658)	1524024	1524038	+	12.9545	1.88e-05	0.00944	TCACTCTTCAAATTA
	4-TCATTYTYMAATTTK	STREME-4	CEG38552(Scaffold_323)	575351	575365	+	12.0455	3.29e-05	0.0146	TCACTTCAGCTTTTG
	4-TCATTYTYMAATTTK	STREME-4	CEG35982(Scaffold_110)	1441514	1441528	+	12.0152	3.34e-05	0.0146	TCATTCTCCATCTGT
	4-TCATTYTYMAATTTK	STREME-4	CEG35595(Scaffold_54)	552418	552432	+	11.5303	4.44e-05	0.0181	CCATTCGTAAATTTC
	4-TCATTYTYMAATTTK	STREME-4	CEG43529(Scaffold_672)	544516	544530	+	11.197	5.35e-05	0.0206	TCACTTTTAGACCTT
	4-TCATTYTYMAATTTK	STREME-4	CEG50158(Scaffold_3120)	1646722	1646736	+	10.7273	6.91e-05	0.0251	TCATTTCATTTTTTG
	4-TCATTYTYMAATTTK	STREME-4	CEG38416(Scaffold_322)	1805009	1805023	+	10.4394	8.04e-05	0.0277	TCATTATTCAATTGA
	4-TCATTYTYMAATTTK	STREME-4	CEG42619(Scaffold_650)	1230176	1230190	+	10.1212	9.47e-05	0.031	TCACTCATCAATTGT
2	4-TCATTYTYMAATTTK	STREME-4	CEG35375(Scaffold_42)	628467	628481	-	10.7727	6.84e-05	0.185	TTACTTTTCATCTTT
	4-TCATTYTYMAATTTK	STREME-4	CEG35667(Scaffold_54)	892752	892766	-	13.697	1.11e-05	0.0721	TTACTTTCAAATTTT
	4-TCATTYTYMAATTTK	STREME-4	CEG35694(Scaffold_110)	23892	23906	+	10.3485	8.58e-05	0.195	TCATTATGAATTCTG
	4-TCATTYTYMAATTTK	STREME-4	CEG35848(Scaffold_110)	822642	822656	+	13.7576	1.07e-05	0.0721	TCATTTCCAATTCTA
	4-TCATTYTYMAATTTK	STREME-4	CEG36671(Scaffold_218)	161908	161922	+	10.9848	6.08e-05	0.179	TCATTCTGACTTTCA
	4-TCATTYTYMAATTTK	STREME-4	CEG36749(Scaffold_247)	104203	104217	+	11.6515	4.16e-05	0.151	TCACTGTCAAACTTA
	4-TCATTYTYMAATTTK	STREME-4	CEG37052(Scaffold_262)	331099	331113	+	14.2879	7.26e-06	0.0699	TCATTCTCTAATTAG
	4-TCATTYTYMAATTTK	STREME-4	CEG37125(Scaffold_262)	613414	613428	+	13.4848	1.3e-05	0.0769	TCATTTCTCAACTAT
	4-TCATTYTYMAATTTK	STREME-4	CEG37988(Scaffold_292)	965988	966002	+	10.3939	8.38e-05	0.195	TCATTGCCAAATTGT
	4-TCATTYTYMAATTTK	STREME-4	CEG38752(Scaffold_323)	1524736	1524750	+	12.2879	2.84e-05	0.119	TCATTCCTTAACCTG
	4-TCATTYTYMAATTTK	STREME-4	CEG38887(Scaffold_323)	2231729	2231743	+	19.7879	1.26e-08	0.000896	TCATTCTTCAATTTG
	4-TCATTYTYMAATTTK	STREME-4	CEG39317(Scaffold_410)	654352	654366	-	11.4545	4.66e-05	0.151	TCACTCTTGGATCTC
	4-TCATTYTYMAATTTK	STREME-4	CEG39915(Scaffold_444)	950859	950873	+	10.2879	8.86e-05	0.195	TCATTTCTAAACCAT
	4-TCATTYTYMAATTTK	STREME-4	CEG40778(Scaffold_525)	1675767	1675781	-	11.5	4.54e-05	0.151	TTACTTTCCATTCTG
	4-TCATTYTYMAATTTK	STREME-4	CEG40897(Scaffold_526)	126901	126915	+	12.2879	2.84e-05	0.119	CCATTTTCAATTTAG
	4-TCATTYTYMAATTTK	STREME-4	CEG41452(Scaffold_555)	1353586	1353600	+	10.7273	7.01e-05	0.185	TCACTCCTACTCTTT
	4-TCATTYTYMAATTTK	STREME-4	CEG41957(Scaffold_614)	1193100	1193114	+	14.7727	4.99e-06	0.0699	TCATTTTTGATTCTT
	4-TCATTYTYMAATTTK	STREME-4	CEG42379(Scaffold_650)	75624	75638	-	14.303	7.2e-06	0.0699	TCATTTCCCTATCTG
	4-TCATTYTYMAATTTK	STREME-4	CEG42987(Scaffold_658)	133062	133076	-	10.4242	8.25e-05	0.195	TTATTTTTATATTTC
	4-TCATTYTYMAATTTK	STREME-4	CEG43164(Scaffold_658)	1041789	1041803	+	10.5758	7.61e-05	0.193	TCAATTCACAATTTT
	4-TCATTYTYMAATTTK	STREME-4	CEG43342(Scaffold_658)	1907632	1907646	+	13.803	1.03e-05	0.0721	TCATTCGTGAATTTC
	4-TCATTYTYMAATTTK	STREME-4	CEG43964(Scaffold_816)	1507691	1507705	+	10.1364	9.6e-05	0.195	TCATTTTTAAAATAA
	4-TCATTYTYMAATTTK	STREME-4	CEG44520(Scaffold_1211)	1058581	1058595	+	12.6364	2.27e-05	0.119	TCATTTCCGATTTAC
	4-TCATTYTYMAATTTK	STREME-4	CEG45133(Scaffold_1561)	209090	209104	+	12.1818	3.02e-05	0.119	TCATTGCTTAATTTC
	4-TCATTYTYMAATTTK	STREME-4	CEG45480(Scaffold_1589)	3978	3992	+	16.0455	1.71e-06	0.0405	TCATTCTTTAATTTC
	4-TCATTYTYMAATTTK	STREME-4	CEG45609(Scaffold_1651)	50024	50038	-	10.2273	9.15e-05	0.195	TCATTCTGATATTGG
	4-TCATTYTYMAATTTK	STREME-4	CEG45716(Scaffold_1651)	694548	694562	+	10.1667	9.45e-05	0.195	TCAATTCTCAATTCA
	4-TCATTYTYMAATTTK	STREME-4	CEG45992(Scaffold_1898)	11461	11475	+	12.5909	2.34e-05	0.119	TCATTCTCCGTCTTA
	4-TCATTYTYMAATTTK	STREME-4	CEG46332(Scaffold_2061)	1019415	1019429	+	15.3182	3.21e-06	0.0571	CCATTTCTAAATTTT
	4-TCATTYTYMAATTTK	STREME-4	CEG47539(Scaffold_2604)	407051	407065	-	14.1818	7.86e-06	0.0699	TCATTTTTTCATTCG
	4-TCATTYTYMAATTTK	STREME-4	CEG48561(Scaffold_2956)	1299185	1299199	+	11.4545	4.66e-05	0.151	TCATTCTCCCTTTAA
	4-TCATTYTYMAATTTK	STREME-4	CEG48712(Scaffold_3060)	41834	41848	+	16.0606	1.68e-06	0.0405	TCATTCCCCGATTTT
	4-TCATTYTYMAATTTK	STREME-4	CEG49254(Scaffold_3060)	2564913	2564927	+	10.9242	6.29e-05	0.179	GCATTTTTGAATATG
	4-TCATTYTYMAATTTK	STREME-4	CEG49779(Scaffold_3111)	55241	55255	+	12.4848	2.51e-05	0.119	TCAGTTTACAATTTA
	4-TCATTYTYMAATTTK	STREME-4	CEG50351(Scaffold_3124)	54527	54541	+	11.2879	5.13e-05	0.159	TCATTCTGTCTTTTC
	6-ATGGCTACA	STREME-6	CEG35448(Scaffold_42)	970692	970700	-	11.6364	9.65e-05	0.474	ATGGCTAAA
	6-ATGGCTACA	STREME-6	CEG35448(Scaffold_42)	970712	970720	+	11.6364	9.65e-05	0.474	ATTGCTACA
	6-ATGGCTACA	STREME-6	CEG36998(Scaffold_262)	103828	103836	-	11.6364	9.65e-05	0.474	ATGGCTAAA
	6-ATGGCTACA	STREME-6	CEG37497(Scaffold_287)	963229	963237	-	11.6364	9.65e-05	0.474	ATAGCTACA
	6-ATGGCTACA	STREME-6	CEG40178(Scaffold_470)	919338	919346	-	16.9939	4.03e-06	0.0792	ATGGCTACA
	6-ATGGCTACA	STREME-6	CEG40719(Scaffold_525)	1362804	1362812	-	11.6485	5.73e-05	0.45	ATGGCTACG
	6-ATGGCTACA	STREME-6	CEG41805(Scaffold_614)	524115	524123	-	11.903	2.42e-05	0.38	TTGGCTACA
	6-ATGGCTACA	STREME-6	CEG42685(Scaffold_650)	1563451	1563459	-	11.6364	9.65e-05	0.474	ATGACTACA
	6-ATGGCTACA	STREME-6	CEG43034(Scaffold_658)	404193	404201	+	16.9939	4.03e-06	0.0792	ATGGCTACA
	6-ATGGCTACA	STREME-6	CEG44256(Scaffold_1082)	20723	20731	+	16.9939	4.03e-06	0.0792	ATGGCTACA
	6-ATGGCTACA	STREME-6	CEG45058(Scaffold_1548)	83564	83572	-	11.6485	5.73e-05	0.45	ATGGCCACA
	6-ATGGCTACA	STREME-6	CEG45992(Scaffold_1898)	11497	11505	-	11.6364	9.65e-05	0.474	ATGGATACA
	6-ATGGCTACA	STREME-6	CEG46036(Scaffold_1898)	144101	144109	-	11.6485	5.73e-05	0.45	GTGGCTACA
	6-ATGGCTACA	STREME-6	CEG47547(Scaffold_2604)	439015	439023	-	16.9939	4.03e-06	0.0792	ATGGCTACA
	6-ATGGCTACA	STREME-6	CEG48021(Scaffold_2904)	293943	293951	+	11.6485	5.73e-05	0.45	ATGGCTACG
	6-ATGGCTACA	STREME-6	CEG48132(Scaffold_2904)	910833	910841	-	11.6485	5.73e-05	0.45	ATGGCGACA
	7-AGAGTGATGGTC	STREME-7	CEG37054(Scaffold_262)	347019	347030	-	7.98876	6.75e-05	0.371	AGAATGAATGAT
	7-AGAGTGATGGTC	STREME-7	CEG37373(Scaffold_287)	388676	388687	-	22.0449	5.62e-08	0.00402	AGAGTGATGGTC
	7-AGAGTGATGGTC	STREME-7	CEG38887(Scaffold_323)	2231686	2231697	-	16.1573	1.9e-06	0.0226	AGAATGTTGGTC
	7-AGAGTGATGGTC	STREME-7	CEG39355(Scaffold_430)	125653	125664	+	20.0112	1.25e-07	0.00445	AGAGTGATTGTC
	7-AGAGTGATGGTC	STREME-7	CEG40255(Scaffold_470)	1295975	1295986	-	16.3146	1.69e-06	0.0226	AGAGTGATCGTC
	7-AGAGTGATGGTC	STREME-7	CEG42560(Scaffold_650)	933063	933074	+	10.2135	2.79e-05	0.2	AGAGAGATCGTC
	7-AGAGTGATGGTC	STREME-7	CEG42688(Scaffold_650)	1569212	1569223	-	15.0112	3.71e-06	0.0378	AGAATGATTGTT
	7-AGAGTGATGGTC	STREME-7	CEG43164(Scaffold_658)	1041825	1041836	-	14.4382	4.36e-06	0.0389	AAAGTGATTGTT
	7-AGAGTGATGGTC	STREME-7	CEG43320(Scaffold_658)	1793516	1793527	+	16.8315	1.17e-06	0.0226	GGAGTGATGGTT
	7-AGAGTGATGGTC	STREME-7	CEG44893(Scaffold_1343)	986375	986386	-	16.3483	1.63e-06	0.0226	CGAGTGATGGTC
	7-AGAGTGATGGTC	STREME-7	CEG45164(Scaffold_1561)	345700	345711	-	12.0112	1.45e-05	0.115	TGAGTGATTGTT
	7-AGAGTGATGGTC	STREME-7	CEG45933(Scaffold_1878)	145422	145433	-	9.66292	3.64e-05	0.233	GGAGTGAATGTA
	7-AGAGTGATGGTC	STREME-7	CEG46422(Scaffold_2061)	1457482	1457493	-	7.66292	7.57e-05	0.386	AGAGTGATTGCT
	7-AGAGTGATGGTC	STREME-7	CEG47644(Scaffold_2680)	300643	300654	-	9.53933	3.91e-05	0.233	GGAATTATGGTC
	15-GAAACGRCGC	STREME-15	CEG35337(Scaffold_42)	498446	498455	+	14.0395	7.75e-06	0.0259	GAACCGACGC
	15-GAAACGRCGC	STREME-15	CEG35561(Scaffold_54)	398365	398374	+	11.4868	4.99e-05	0.0908	GAAGCGACGG
	15-GAAACGRCGC	STREME-15	CEG35750(Scaffold_110)	269096	269105	-	17.6842	7.46e-07	0.012	GAAACGACGC
	15-GAAACGRCGC	STREME-15	CEG35956(Scaffold_110)	1319260	1319269	+	10.8816	6.57e-05	0.104	GAAAAGGCGT
	15-GAAACGRCGC	STREME-15	CEG36352(Scaffold_194)	168153	168162	+	14.0395	7.75e-06	0.0259	GAACCGACGC
	15-GAAACGRCGC	STREME-15	CEG36791(Scaffold_253)	47196	47205	+	16.6053	2.1e-06	0.0187	GAAACGTCGC
	15-GAAACGRCGC	STREME-15	CEG36795(Scaffold_253)	56058	56067	+	15.3947	4.13e-06	0.0236	GAAAAGACGC
	15-GAAACGRCGC	STREME-15	CEG36874(Scaffold_253)	392837	392846	+	10.6711	7.34e-05	0.109	GAAAAGCCGC
	15-GAAACGRCGC	STREME-15	CEG37054(Scaffold_262)	346954	346963	+	11.2105	5.75e-05	0.096	CAAGCGACGC
	15-GAAACGRCGC	STREME-15	CEG37212(Scaffold_262)	1016873	1016882	+	13.4079	1.09e-05	0.0337	GAAGAGGCGC
	15-GAAACGRCGC	STREME-15	CEG37373(Scaffold_287)	388698	388707	-	17.0263	1.36e-06	0.0181	GAAACGGCGC
	15-GAAACGRCGC	STREME-15	CEG37404(Scaffold_287)	538385	538394	+	12.5	2.57e-05	0.0572	GAAGCGACGT
	15-GAAACGRCGC	STREME-15	CEG37619(Scaffold_289)	565370	565379	+	10.25	8.83e-05	0.12	CAAAAGACGC
	15-GAAACGRCGC	STREME-15	CEG37741(Scaffold_291)	352061	352070	+	17.6842	7.46e-07	0.012	GAAACGACGC
	15-GAAACGRCGC	STREME-15	CEG37747(Scaffold_291)	357248	357257	+	14.0658	7.14e-06	0.0259	GAAGAGACGC
	15-GAAACGRCGC	STREME-15	CEG39015(Scaffold_350)	123095	123104	+	17.6842	7.46e-07	0.012	GAAACGACGC
	15-GAAACGRCGC	STREME-15	CEG39051(Scaffold_350)	306292	306301	-	12.9605	1.73e-05	0.0478	GAACCGTCGC
	15-GAAACGRCGC	STREME-15	CEG39535(Scaffold_430)	1005902	1005911	+	14.0658	7.14e-06	0.0259	GAAGAGACGC
	15-GAAACGRCGC	STREME-15	CEG39915(Scaffold_444)	950906	950915	+	10.25	8.83e-05	0.12	CAAAAGACGC
	15-GAAACGRCGC	STREME-15	CEG40178(Scaffold_470)	919299	919308	-	11.75	4.16e-05	0.0794	GAACAGACGC
	15-GAAACGRCGC	STREME-15	CEG40178(Scaffold_470)	919357	919366	-	14.0658	7.14e-06	0.0259	GAAGAGACGC
	15-GAAACGRCGC	STREME-15	CEG40375(Scaffold_484)	132215	132224	-	10.9211	6.36e-05	0.104	GAAACGTCTC
	15-GAAACGRCGC	STREME-15	CEG40538(Scaffold_525)	423228	423237	+	12.75	2.14e-05	0.0519	GAAACGTCGT
	15-GAAACGRCGC	STREME-15	CEG40763(Scaffold_525)	1639028	1639037	-	11.9868	3.39e-05	0.0679	GAAGGGACGC
	15-GAAACGRCGC	STREME-15	CEG40897(Scaffold_526)	126930	126939	-	14.0658	7.14e-06	0.0259	GAAGAGACGC
	15-GAAACGRCGC	STREME-15	CEG41137(Scaffold_526)	1296548	1296557	+	13.3158	1.22e-05	0.0348	GAAAGGACGC
	15-GAAACGRCGC	STREME-15	CEG41255(Scaffold_555)	451646	451655	+	17.6842	7.46e-07	0.012	GAAACGACGC
	15-GAAACGRCGC	STREME-15	CEG41609(Scaffold_555)	2051942	2051951	+	15.3947	4.13e-06	0.0236	GAAAAGACGC
	15-GAAACGRCGC	STREME-15	CEG42179(Scaffold_614)	2421995	2422004	+	10.1842	8.99e-05	0.12	GAACCGACGT
	15-GAAACGRCGC	STREME-15	CEG42237(Scaffold_614)	2787039	2787048	+	14.7368	5.49e-06	0.0259	GAAAAGGCGC
	15-GAAACGRCGC	STREME-15	CEG42688(Scaffold_650)	1569249	1569258	-	10.4079	8.31e-05	0.117	GAAGCGTCGG
	15-GAAACGRCGC	STREME-15	CEG42716(Scaffold_650)	1653893	1653902	-	9.86842	9.89e-05	0.124	GAAAAGGCGG
	15-GAAACGRCGC	STREME-15	CEG42742(Scaffold_650)	1786386	1786395	+	16.6053	2.1e-06	0.0187	GAAACGTCGC
	15-GAAACGRCGC	STREME-15	CEG42973(Scaffold_658)	83105	83114	-	11.2105	5.75e-05	0.096	CAAGCGACGC
	15-GAAACGRCGC	STREME-15	CEG42974(Scaffold_658)	83168	83177	+	11.2105	5.75e-05	0.096	CAAGCGACGC
	15-GAAACGRCGC	STREME-15	CEG43034(Scaffold_658)	404212	404221	-	12.8684	1.82e-05	0.0486	GAAACGACAC
	15-GAAACGRCGC	STREME-15	CEG43034(Scaffold_658)	404266	404275	+	12.75	2.14e-05	0.0519	GAAACGTCGT
	15-GAAACGRCGC	STREME-15	CEG43304(Scaffold_658)	1707017	1707026	+	15.3947	4.13e-06	0.0236	GAAAAGACGC
	15-GAAACGRCGC	STREME-15	CEG43789(Scaffold_816)	675839	675848	-	9.90789	9.75e-05	0.124	GGAGCGGCGC
	15-GAAACGRCGC	STREME-15	CEG43846(Scaffold_816)	917846	917855	+	17.6842	7.46e-07	0.012	GAAACGACGC
	15-GAAACGRCGC	STREME-15	CEG43882(Scaffold_816)	1063272	1063281	+	11.75	4.16e-05	0.0794	GAACAGACGC
	15-GAAACGRCGC	STREME-15	CEG44256(Scaffold_1082)	20703	20712	+	14.0658	7.14e-06	0.0259	GAAGAGACGC
	15-GAAACGRCGC	STREME-15	CEG44271(Scaffold_1128)	412	421	-	12.5921	2.42e-05	0.0571	GAAGCGACGA
	15-GAAACGRCGC	STREME-15	CEG44962(Scaffold_1343)	1334723	1334732	-	10.4605	8.15e-05	0.117	GAAGCGTCAC
	15-GAAACGRCGC	STREME-15	CEG45164(Scaffold_1561)	345689	345698	+	11.5395	4.85e-05	0.0904	GAAAAGACGT
	15-GAAACGRCGC	STREME-15	CEG45164(Scaffold_1561)	345726	345735	-	10.7237	6.94e-05	0.107	GAAAAGACCC
	15-GAAACGRCGC	STREME-15	CEG45182(Scaffold_1561)	443686	443695	-	15.3947	4.13e-06	0.0236	GAAAAGACGC
	15-GAAACGRCGC	STREME-15	CEG45305(Scaffold_1583)	71217	71226	+	13.8289	9.57e-06	0.0307	GAAACGACGT
	15-GAAACGRCGC	STREME-15	CEG45456(Scaffold_1583)	794330	794339	-	11.3289	5.33e-05	0.0948	GAAGGGGCGC
	15-GAAACGRCGC	STREME-15	CEG45610(Scaffold_1651)	51033	51042	+	12.2368	2.95e-05	0.0621	GAAAGGTCGC
	15-GAAACGRCGC	STREME-15	CEG45611(Scaffold_1651)	50984	50993	-	12.2368	2.95e-05	0.0621	GAAAGGTCGC
	15-GAAACGRCGC	STREME-15	CEG46422(Scaffold_2061)	1457501	1457510	+	16.3553	2.72e-06	0.0218	GAAGCGACGC
	15-GAAACGRCGC	STREME-15	CEG46885(Scaffold_2386)	587888	587897	+	10.4079	8.31e-05	0.117	GAAGCGTCGG
	15-GAAACGRCGC	STREME-15	CEG46899(Scaffold_2386)	645361	645370	+	12.5395	2.5e-05	0.0572	CAAACGACGC
	15-GAAACGRCGC	STREME-15	CEG46919(Scaffold_2386)	708282	708291	-	9.92105	9.65e-05	0.124	GAAAAGGCAC
	15-GAAACGRCGC	STREME-15	CEG47012(Scaffold_2386)	1131410	1131419	+	16.6053	2.1e-06	0.0187	GAAACGTCGC
	15-GAAACGRCGC	STREME-15	CEG47547(Scaffold_2604)	439037	439046	+	12.8158	2.05e-05	0.0519	GAAACGACGG
	15-GAAACGRCGC	STREME-15	CEG48310(Scaffold_2956)	154696	154705	+	12.1579	3.18e-05	0.0652	GAAACGGCGG
	15-GAAACGRCGC	STREME-15	CEG48548(Scaffold_2956)	1200986	1200995	-	13.3158	1.22e-05	0.0348	GAAAGGACGC
	15-GAAACGRCGC	STREME-15	CEG48561(Scaffold_2956)	1299267	1299276	-	10.8553	6.65e-05	0.104	GAAGTGTCGC
	15-GAAACGRCGC	STREME-15	CEG48580(Scaffold_2956)	1397047	1397056	+	10.6974	7.11e-05	0.107	GAGACGTCGC
	15-GAAACGRCGC	STREME-15	CEG49190(Scaffold_3060)	2223244	2223253	-	14.3158	6.4e-06	0.0259	GAAAAGTCGC
	15-GAAACGRCGC	STREME-15	CEG49593(Scaffold_3109)	185019	185028	+	14.0395	7.75e-06	0.0259	GAACCGACGC
	15-GAAACGRCGC	STREME-15	CEG50283(Scaffold_3120)	2212542	2212551	-	10.1316	9.14e-05	0.12	CAAGCGTCGC
	17-TGATTGGTCAA	STREME-17	CEG35376(Scaffold_42)	646412	646422	-	12.061	3.07e-05	0.21	GAATTGGTCAA
	17-TGATTGGTCAA	STREME-17	CEG36603(Scaffold_208)	809616	809626	+	14.9146	5.42e-06	0.132	TGATTGGTTAT
	17-TGATTGGTCAA	STREME-17	CEG36813(Scaffold_253)	134222	134232	-	14.5488	6.85e-06	0.132	TGATTGGATAA
	17-TGATTGGTCAA	STREME-17	CEG37054(Scaffold_262)	346976	346986	+	16.061	2.45e-06	0.0949	TGATTGGTCTA
	17-TGATTGGTCAA	STREME-17	CEG37346(Scaffold_287)	277577	277587	+	13.5122	1.42e-05	0.194	TAAGTGGTCAA
	17-TGATTGGTCAA	STREME-17	CEG37514(Scaffold_289)	69562	69572	+	11.9756	3.26e-05	0.21	TGATTGGTTTT
	17-TGATTGGTCAA	STREME-17	CEG37590(Scaffold_289)	395969	395979	+	12.7683	2.17e-05	0.205	TGATTAGACAA
	17-TGATTGGTCAA	STREME-17	CEG39185(Scaffold_410)	22135	22145	-	10.0122	8.55e-05	0.348	TGATTGGAGAT
	17-TGATTGGTCAA	STREME-17	CEG39308(Scaffold_410)	628348	628358	-	11.2317	4.71e-05	0.241	TGACTGGATAA
	17-TGATTGGTCAA	STREME-17	CEG42022(Scaffold_614)	1605392	1605402	+	11.4024	4.39e-05	0.241	CGATTGGTCAA
	17-TGATTGGTCAA	STREME-17	CEG42685(Scaffold_650)	1563501	1563511	-	12.1707	2.77e-05	0.21	TGATTGGTGAC
	17-TGATTGGTCAA	STREME-17	CEG42716(Scaffold_650)	1653877	1653887	+	9.82927	9.3e-05	0.36	TGATTAGACTA
	17-TGATTGGTCAA	STREME-17	CEG43393(Scaffold_671)	114661	114671	-	11.0366	5.3e-05	0.241	TAAGTGGTCAC
	17-TGATTGGTCAA	STREME-17	CEG45145(Scaffold_1561)	290109	290119	-	12.5854	2.26e-05	0.205	GGATTGGTTAA
	17-TGATTGGTCAA	STREME-17	CEG45452(Scaffold_1583)	765984	765994	-	11.561	4.01e-05	0.238	TGAGTGGTTAC
	17-TGATTGGTCAA	STREME-17	CEG46726(Scaffold_2321)	11543	11553	+	11.1098	5.07e-05	0.241	TGATTGGGGAA
	17-TGATTGGTCAA	STREME-17	CEG48322(Scaffold_2956)	221526	221536	+	12.5244	2.38e-05	0.205	TGATTGGTTTG
	17-TGATTGGTCAA	STREME-17	CEG49303(Scaffold_3060)	2777700	2777710	-	13.3902	1.5e-05	0.194	TGGTTGGTTAA
	17-TGATTGGTCAA	STREME-17	CEG49422(Scaffold_3073)	51108	51118	-	16.5	2.15e-06	0.0949	TGATTGGACAA
	17-TGATTGGTCAA	STREME-17	CEG49708(Scaffold_3109)	664113	664123	-	10.0854	8.16e-05	0.348	GGATTGGATAA
3	3-GATTGGHTRAAAWDW	STREME-3	CEG35603(Scaffold_54)	593264	593278	+	15.1714	4.14e-06	0.0502	GATTGGTCAAAACAC
	3-GATTGGHTRAAAWDW	STREME-3	CEG36128(Scaffold_110)	2202909	2202923	-	19.9286	3.69e-08	0.00281	GATTGGTTAAAATTA
	3-GATTGGHTRAAAWDW	STREME-3	CEG36307(Scaffold_179)	255408	255422	-	14.1	8.68e-06	0.0601	GACTGGCTGAAACGA
	3-GATTGGHTRAAAWDW	STREME-3	CEG36475(Scaffold_208)	160609	160623	+	13.2	1.57e-05	0.0749	GATTGGCTAATTCTC
	3-GATTGGHTRAAAWDW	STREME-3	CEG38470(Scaffold_323)	203127	203141	+	16.3429	1.84e-06	0.028	GATTGGCTGGAATGC
	3-GATTGGHTRAAAWDW	STREME-3	CEG38471(Scaffold_323)	210522	210536	-	17.1571	8.38e-07	0.0159	GATTGGTGGAAAATT
	3-GATTGGHTRAAAWDW	STREME-3	CEG38735(Scaffold_323)	1454873	1454887	-	12.2143	2.6e-05	0.0992	CATTGGCCAGAATTA
	3-GATTGGHTRAAAWDW	STREME-3	CEG39151(Scaffold_350)	768305	768319	+	11.2286	4.29e-05	0.137	AATTGGATTTAATTT
	3-GATTGGHTRAAAWDW	STREME-3	CEG39207(Scaffold_410)	153130	153144	-	12.9714	1.79e-05	0.0757	TATTGGTCAAAACTT
	3-GATTGGHTRAAAWDW	STREME-3	CEG39269(Scaffold_410)	502943	502957	+	11.1714	4.43e-05	0.137	GATTGGTTCATTTTT
	3-GATTGGHTRAAAWDW	STREME-3	CEG39380(Scaffold_430)	234888	234902	-	13.4571	1.34e-05	0.068	GATTGGATGTTATTC
	3-GATTGGHTRAAAWDW	STREME-3	CEG39884(Scaffold_444)	766535	766549	-	13.8429	1.04e-05	0.0654	GATTGGTGTAAAAGC
	3-GATTGGHTRAAAWDW	STREME-3	CEG39884(Scaffold_444)	766564	766578	-	12.8571	1.89e-05	0.0759	CATTGGATAAATAAA
	3-GATTGGHTRAAAWDW	STREME-3	CEG40159(Scaffold_470)	832561	832575	+	19.4571	8.12e-08	0.00309	GATTGGCTGAAAAGG
	3-GATTGGHTRAAAWDW	STREME-3	CEG40832(Scaffold_525)	1877582	1877596	-	18.7571	1.76e-07	0.00446	GATTGGTTAAAAAGC
	3-GATTGGHTRAAAWDW	STREME-3	CEG41269(Scaffold_555)	486453	486467	-	11.1429	4.5e-05	0.137	AAATGGCTAAAATTA
	3-GATTGGHTRAAAWDW	STREME-3	CEG41930(Scaffold_614)	1063737	1063751	-	11.4	3.93e-05	0.136	CATTGGTAGAAATCG
	3-GATTGGHTRAAAWDW	STREME-3	CEG42555(Scaffold_650)	879685	879699	-	14.3571	7.15e-06	0.0601	GATTGGTTCATATTT
	3-GATTGGHTRAAAWDW	STREME-3	CEG43883(Scaffold_816)	1065197	1065211	+	11.6	3.53e-05	0.128	GACTGGTCAAAATTC
	3-GATTGGHTRAAAWDW	STREME-3	CEG44099(Scaffold_816)	2054185	2054199	+	9.9	8.2e-05	0.231	TAGTGGTTAAAAATT
	3-GATTGGHTRAAAWDW	STREME-3	CEG44850(Scaffold_1343)	780601	780615	-	9.94286	8.05e-05	0.231	TATAGGTTAAAAAGT
	3-GATTGGHTRAAAWDW	STREME-3	CEG45222(Scaffold_1561)	627198	627212	-	14.8	5.28e-06	0.0502	AATTGGACGAAATTA
	3-GATTGGHTRAAAWDW	STREME-3	CEG46053(Scaffold_1898)	227065	227079	-	9.7	8.91e-05	0.242	TATTGGTTTATATCT
	3-GATTGGHTRAAAWDW	STREME-3	CEG46138(Scaffold_2061)	148332	148346	-	13.6286	1.2e-05	0.0654	GATTGGGCAAAATTT
	3-GATTGGHTRAAAWDW	STREME-3	CEG46155(Scaffold_2061)	251282	251296	-	14.1	8.68e-06	0.0601	GATTGGCTAAACCTG
	3-GATTGGHTRAAAWDW	STREME-3	CEG46570(Scaffold_2061)	2215662	2215676	-	14.9714	4.71e-06	0.0502	GATTGGATAATATCA
	3-GATTGGHTRAAAWDW	STREME-3	CEG46793(Scaffold_2386)	9103	9117	+	13.0571	1.7e-05	0.0757	CATTGGTTATAACTA
	3-GATTGGHTRAAAWDW	STREME-3	CEG49189(Scaffold_3060)	2216908	2216922	+	13.6429	1.19e-05	0.0654	CATTGGTCGAAAAAC
	4-TCATTYTYMAATTTK	STREME-4	CEG35357(Scaffold_42)	577676	577690	+	13.6364	1.17e-05	0.0675	TTATTTTTAATTTTG
	4-TCATTYTYMAATTTK	STREME-4	CEG35541(Scaffold_54)	321922	321936	+	14.0606	8.58e-06	0.0543	TCATTGCCCCATTTG
	4-TCATTYTYMAATTTK	STREME-4	CEG35747(Scaffold_110)	266207	266221	+	14.7273	5.18e-06	0.0437	TCACTTTTCTATTTC
	4-TCATTYTYMAATTTK	STREME-4	CEG35748(Scaffold_110)	267049	267063	+	13.3788	1.39e-05	0.0704	TCACTTCCTAATTCA
	4-TCATTYTYMAATTTK	STREME-4	CEG35779(Scaffold_110)	488411	488425	-	11.4242	4.75e-05	0.143	TCATTGTTGCACTTG
	4-TCATTYTYMAATTTK	STREME-4	CEG36274(Scaffold_179)	132026	132040	+	16.5909	1.04e-06	0.0262	TCATTCTTAAATCTG
	4-TCATTYTYMAATTTK	STREME-4	CEG36311(Scaffold_179)	262548	262562	-	15.0152	4.13e-06	0.0437	TCATTTCTTATTTTT
	4-TCATTYTYMAATTTK	STREME-4	CEG36747(Scaffold_247)	100041	100055	+	10.5152	7.86e-05	0.181	TCATTATCGTTTTTG
	4-TCATTYTYMAATTTK	STREME-4	CEG36821(Scaffold_253)	205541	205555	+	12.8636	1.96e-05	0.0876	TCATTTCGTGATTTT
	4-TCATTYTYMAATTTK	STREME-4	CEG37786(Scaffold_292)	56002	56016	+	12.0909	3.2e-05	0.11	TCATTGTTTATTTTT
	4-TCATTYTYMAATTTK	STREME-4	CEG38471(Scaffold_323)	210478	210492	+	10.2576	9e-05	0.189	TCATTATGCGTTTTT
	4-TCATTYTYMAATTTK	STREME-4	CEG38585(Scaffold_323)	798533	798547	+	14.5758	5.84e-06	0.0437	TCATTTTAAAATTCC
	4-TCATTYTYMAATTTK	STREME-4	CEG38665(Scaffold_323)	1173454	1173468	+	11.8636	3.67e-05	0.121	TCACTTTTGTTTTCG
	4-TCATTYTYMAATTTK	STREME-4	CEG39269(Scaffold_410)	502950	502964	+	13.5455	1.24e-05	0.0675	TCATTTTTGATCCTG
	4-TCATTYTYMAATTTK	STREME-4	CEG40424(Scaffold_484)	371648	371662	+	14.8485	4.7e-06	0.0437	CCATTCTCGATTTTG
	4-TCATTYTYMAATTTK	STREME-4	CEG40425(Scaffold_484)	378389	378403	+	15.2576	3.37e-06	0.0437	TCACTTTGCAATCTT
	4-TCATTYTYMAATTTK	STREME-4	CEG40684(Scaffold_525)	1194101	1194115	+	11.3636	4.91e-05	0.143	TCACTCTTGTATTCC
	4-TCATTYTYMAATTTK	STREME-4	CEG40976(Scaffold_526)	514942	514956	+	11.2879	5.13e-05	0.144	TCACTTCTCAATCAA
	4-TCATTYTYMAATTTK	STREME-4	CEG41127(Scaffold_526)	1205194	1205208	+	18.2424	1.63e-07	0.0124	TCATTTTGGAATTTG
	4-TCATTYTYMAATTTK	STREME-4	CEG41239(Scaffold_555)	370915	370929	+	15.6818	2.36e-06	0.0437	TCATTCTTCGATTTA
	4-TCATTYTYMAATTTK	STREME-4	CEG42661(Scaffold_650)	1408575	1408589	+	10.9697	6.13e-05	0.157	TCATTTATCGATCTT
	4-TCATTYTYMAATTTK	STREME-4	CEG44477(Scaffold_1211)	807940	807954	+	12.1061	3.17e-05	0.11	TCACTTTTCATTTGA
	4-TCATTYTYMAATTTK	STREME-4	CEG44482(Scaffold_1211)	839740	839754	+	14.8485	4.7e-06	0.0437	TCATTTGACAATTTG
	4-TCATTYTYMAATTTK	STREME-4	CEG44637(Scaffold_1211)	1658186	1658200	+	11.197	5.4e-05	0.146	TCACTATGCATTTTC
	4-TCATTYTYMAATTTK	STREME-4	CEG44728(Scaffold_1343)	233556	233570	+	10.7727	6.84e-05	0.168	TCACTCGAAAATTTA
	4-TCATTYTYMAATTTK	STREME-4	CEG44848(Scaffold_1343)	779623	779637	+	14.4697	6.33e-06	0.0437	TCATTTGTTAATTTG
	4-TCATTYTYMAATTTK	STREME-4	CEG47017(Scaffold_2386)	1154786	1154800	+	11.7273	3.98e-05	0.126	TCATTCTTTCTCTTG
	4-TCATTYTYMAATTTK	STREME-4	CEG47078(Scaffold_2386)	1393760	1393774	+	12.9545	1.85e-05	0.0876	TCATTCTCTAATTAC
	4-TCATTYTYMAATTTK	STREME-4	CEG47240(Scaffold_2386)	2067934	2067948	+	12.1364	3.11e-05	0.11	TCATTTTGAGTTCTG
	4-TCATTYTYMAATTTK	STREME-4	CEG47653(Scaffold_2680)	331371	331385	-	10.2879	8.86e-05	0.189	TCACTTTTAAGTCTT
	4-TCATTYTYMAATTTK	STREME-4	CEG47792(Scaffold_2881)	220181	220195	-	10.9545	6.19e-05	0.157	ACATTCCTTAATTTT
	4-TCATTYTYMAATTTK	STREME-4	CEG48144(Scaffold_2904)	949758	949772	+	17.4394	4.28e-07	0.0162	TCATTTCTAAATTTC
	4-TCATTYTYMAATTTK	STREME-4	CEG48224(Scaffold_2904)	1307051	1307065	+	12.2273	2.94e-05	0.11	TCACTTCTCCATTAT
	4-TCATTYTYMAATTTK	STREME-4	CEG49270(Scaffold_3060)	2651504	2651518	+	10.3788	8.44e-05	0.189	CCATTTTTAATTTAA
	4-TCATTYTYMAATTTK	STREME-4	CEG49270(Scaffold_3060)	2651510	2651524	-	10.2121	9.22e-05	0.189	TCAGTTTTAAATTAA
	4-TCATTYTYMAATTTK	STREME-4	CEG49805(Scaffold_3111)	189879	189893	+	10.5606	7.68e-05	0.181	TCACTGTTAAATTGG
	4-TCATTYTYMAATTTK	STREME-4	CEG50174(Scaffold_3120)	1729916	1729930	+	12.2121	2.97e-05	0.11	TTACTTTCCATTTCG
	5-ATACCGGTAT	STREME-5	CEG36735(Scaffold_247)	3297	3306	+	13.9268	1.35e-05	0.114	GTACCGGTTT
	5-ATACCGGTAT	STREME-5	CEG36735(Scaffold_247)	3297	3306	-	13.9268	1.35e-05	0.114	AAACCGGTAC
	5-ATACCGGTAT	STREME-5	CEG37030(Scaffold_262)	224627	224636	+	13.5732	1.54e-05	0.114	GTACCGGTAA
	5-ATACCGGTAT	STREME-5	CEG37030(Scaffold_262)	224627	224636	-	13.5732	1.54e-05	0.114	TTACCGGTAC
	5-ATACCGGTAT	STREME-5	CEG37543(Scaffold_289)	197574	197583	+	16.5244	2.92e-06	0.0651	GTACCGGTAT
	5-ATACCGGTAT	STREME-5	CEG37543(Scaffold_289)	197574	197583	-	16.5244	2.92e-06	0.0651	ATACCGGTAC
	5-ATACCGGTAT	STREME-5	CEG37699(Scaffold_291)	174297	174306	+	15.2317	5.14e-06	0.0763	AAACCGGTAT
	5-ATACCGGTAT	STREME-5	CEG37699(Scaffold_291)	174297	174306	-	15.2317	5.14e-06	0.0763	ATACCGGTTT
	5-ATACCGGTAT	STREME-5	CEG39826(Scaffold_444)	488045	488054	+	14.878	8.1e-06	0.0902	ATACCGGTAA
	5-ATACCGGTAT	STREME-5	CEG39826(Scaffold_444)	488045	488054	-	14.878	8.1e-06	0.0902	TTACCGGTAT
	5-ATACCGGTAT	STREME-5	CEG42538(Scaffold_650)	816394	816403	+	11.6829	3.5e-05	0.222	CTACCGGTAA
	5-ATACCGGTAT	STREME-5	CEG42538(Scaffold_650)	816394	816403	-	11.6829	3.5e-05	0.222	TTACCGGTAG
	5-ATACCGGTAT	STREME-5	CEG47685(Scaffold_2680)	506054	506063	+	16.5244	2.92e-06	0.0651	ATACCGGTAC
	5-ATACCGGTAT	STREME-5	CEG47685(Scaffold_2680)	506054	506063	-	16.5244	2.92e-06	0.0651	GTACCGGTAT
	7-AGAGTGATGGTC	STREME-7	CEG37280(Scaffold_262)	1301443	1301454	-	8.85393	5.03e-05	0.361	AGTATGATGGTC
	7-AGAGTGATGGTC	STREME-7	CEG37538(Scaffold_289)	187089	187100	-	19.0899	3.18e-07	0.0193	AGAATGATGGTC
	7-AGAGTGATGGTC	STREME-7	CEG38705(Scaffold_323)	1333633	1333644	+	7.52809	7.95e-05	0.442	AAAATGATAGTT
	7-AGAGTGATGGTC	STREME-7	CEG40239(Scaffold_470)	1250291	1250302	+	7.19101	8.73e-05	0.442	AAAGTGTTTTTC
	7-AGAGTGATGGTC	STREME-7	CEG40684(Scaffold_525)	1194096	1194107	-	16.764	1.24e-06	0.0326	AGAGTGAATGTC
	7-AGAGTGATGGTC	STREME-7	CEG40712(Scaffold_525)	1337006	1337017	+	11.7528	1.61e-05	0.158	AGAGTGATGATA
	7-AGAGTGATGGTC	STREME-7	CEG41298(Scaffold_555)	617865	617876	-	15.8427	2.39e-06	0.0471	AGAATGAAGGTC
	7-AGAGTGATGGTC	STREME-7	CEG44260(Scaffold_1097)	2	13	+	9.77528	3.4e-05	0.269	AAAGTGTTTGAC
	7-AGAGTGATGGTC	STREME-7	CEG44478(Scaffold_1211)	809781	809792	+	12.8427	9.46e-06	0.107	TGAGTGAAGGTC
	7-AGAGTGATGGTC	STREME-7	CEG45714(Scaffold_1651)	680562	680573	-	7.13483	8.97e-05	0.442	CAAGTGATTGTG
	7-AGAGTGATGGTC	STREME-7	CEG46138(Scaffold_2061)	148403	148414	+	15.1798	3.28e-06	0.0518	AGAGTGTTGGTA
	7-AGAGTGATGGTC	STREME-7	CEG46373(Scaffold_2061)	1220383	1220394	-	18.5169	4.89e-07	0.0193	AAAGTGATGGTC
	7-AGAGTGATGGTC	STREME-7	CEG46784(Scaffold_2364)	176463	176474	+	6.82022	9.9e-05	0.46	AAAATGTTTGAC
	7-AGAGTGATGGTC	STREME-7	CEG47263(Scaffold_2386)	2205962	2205973	-	7.44944	8.17e-05	0.442	CGAGTGTTTGTA
	7-AGAGTGATGGTC	STREME-7	CEG47300(Scaffold_2439)	49413	49424	-	11.4831	1.8e-05	0.158	AAAATGATTGTT
	7-AGAGTGATGGTC	STREME-7	CEG49557(Scaffold_3109)	35058	35069	-	13.2697	7.74e-06	0.102	AGAATGATGGAT
	7-AGAGTGATGGTC	STREME-7	CEG50272(Scaffold_3120)	2148886	2148897	+	8.05618	6.63e-05	0.436	AAAGTTATTGTT
	12-AACTTCAAC	STREME-12	CEG36028(Scaffold_110)	1665991	1665999	+	11.2135	5.15e-05	0.22	AACTTTAAC
	12-AACTTCAAC	STREME-12	CEG36342(Scaffold_194)	139787	139795	+	10.8652	5.48e-05	0.223	CCCTTCAAC
	12-AACTTCAAC	STREME-12	CEG36475(Scaffold_208)	160657	160665	+	13.7416	1.3e-05	0.129	AGCTTCAAC
	12-AACTTCAAC	STREME-12	CEG36805(Scaffold_253)	110541	110549	-	13.4157	1.79e-05	0.133	TACTTCAAC
	12-AACTTCAAC	STREME-12	CEG37948(Scaffold_292)	784495	784503	-	14.7303	8.94e-06	0.129	CACTTCAAC
	12-AACTTCAAC	STREME-12	CEG40522(Scaffold_525)	349029	349037	+	13.7416	1.3e-05	0.129	AGCTTCAAC
	12-AACTTCAAC	STREME-12	CEG40684(Scaffold_525)	1194088	1194096	-	12.1573	3.33e-05	0.175	CGCTTCAAC
	12-AACTTCAAC	STREME-12	CEG40747(Scaffold_525)	1560932	1560940	+	12.4494	2.59e-05	0.166	ACCTTCAAC
	12-AACTTCAAC	STREME-12	CEG40840(Scaffold_525)	1920539	1920547	-	13.7416	1.3e-05	0.129	AGCTTCAAC
	12-AACTTCAAC	STREME-12	CEG44472(Scaffold_1211)	798502	798510	+	13.7416	1.3e-05	0.129	AGCTTCAAC
	12-AACTTCAAC	STREME-12	CEG44478(Scaffold_1211)	809772	809780	-	13.4157	1.79e-05	0.133	TACTTCAAC
	12-AACTTCAAC	STREME-12	CEG44691(Scaffold_1343)	76121	76129	-	10.4494	9e-05	0.336	AACTTAAAC
	12-AACTTCAAC	STREME-12	CEG44750(Scaffold_1343)	345674	345682	+	13.4157	1.79e-05	0.133	TACTTCAAC
	12-AACTTCAAC	STREME-12	CEG45487(Scaffold_1594)	11518	11526	-	12.9438	2.19e-05	0.151	AACCTCAAC
	12-AACTTCAAC	STREME-12	CEG45668(Scaffold_1651)	459804	459812	+	11.9326	4.22e-05	0.189	ATCTTCAAC
	12-AACTTCAAC	STREME-12	CEG45777(Scaffold_1651)	953482	953490	-	14.7303	8.94e-06	0.129	CACTTCAAC
	12-AACTTCAAC	STREME-12	CEG45835(Scaffold_1651)	1291578	1291586	+	12.3483	3e-05	0.168	AACTTCCAC
	12-AACTTCAAC	STREME-12	CEG46381(Scaffold_2061)	1259590	1259598	+	13.7416	1.3e-05	0.129	AGCTTCAAC
	12-AACTTCAAC	STREME-12	CEG47240(Scaffold_2386)	2067888	2067896	-	16.3146	4.91e-06	0.129	AACTTCAAC
	12-AACTTCAAC	STREME-12	CEG48109(Scaffold_2904)	767036	767044	+	12.3483	3e-05	0.168	AACTTCCAC
	12-AACTTCAAC	STREME-12	CEG48364(Scaffold_2956)	463089	463097	-	10.6854	7.51e-05	0.292	AACTTCAGC
	12-AACTTCAAC	STREME-12	CEG48749(Scaffold_3060)	192964	192972	-	11.9326	4.22e-05	0.189	ATCTTCAAC
	12-AACTTCAAC	STREME-12	CEG50262(Scaffold_3120)	2117865	2117873	-	14.7303	8.94e-06	0.129	CACTTCAAC
	12-AACTTCAAC	STREME-12	CEG50478(Scaffold_117)	145580	145588	-	11.9888	3.73e-05	0.186	AACTTCGAC
4	0	0	0	0	0	0	0	0	0	0
5	3-GATTGGHTRAAAWDW	STREME-3	CEG36785(Scaffold_253)	28932	28946	-	15.3143	3.83e-06	0.00703	GATTGGTTCAAATCA
	3-GATTGGHTRAAAWDW	STREME-3	CEG38472(Scaffold_323)	210452	210466	+	17.1571	8.38e-07	0.00614	GATTGGTGGAAAATT
	3-GATTGGHTRAAAWDW	STREME-3	CEG40622(Scaffold_525)	898637	898651	+	15.5286	3.33e-06	0.00703	TATTGGTTGAAACGA
	3-GATTGGHTRAAAWDW	STREME-3	CEG42874(Scaffold_650)	2410924	2410938	-	16.6857	1.34e-06	0.00614	GATTGGTTCAAATGA
	3-GATTGGHTRAAAWDW	STREME-3	CEG46848(Scaffold_2386)	388581	388595	-	15.8	2.78e-06	0.00703	TATTGGTTGAAAAAG
	3-GATTGGHTRAAAWDW	STREME-3	CEG48220(Scaffold_2904)	1296986	1297000	-	13.4143	1.37e-05	0.021	GATTGGACAATATAT
6	3-GATTGGHTRAAAWDW	STREME-3	CEG41842(Scaffold_614)	646582	646596	-	10.6143	5.89e-05	0.106	AATTGGTCAATACAT
	3-GATTGGHTRAAAWDW	STREME-3	CEG42404(Scaffold_650)	129654	129668	+	10.8429	5.26e-05	0.106	TATTGGTTAAAAGCG
	3-GATTGGHTRAAAWDW	STREME-3	CEG46357(Scaffold_2061)	1122660	1122674	-	13.0857	1.67e-05	0.0748	AATTGGTAAAAAACA
	3-GATTGGHTRAAAWDW	STREME-3	CEG46357(Scaffold_2061)	1122693	1122707	+	15.8	2.78e-06	0.0249	GATTGGTTATAATAT
	3-GATTGGHTRAAAWDW	STREME-3	CEG48576(Scaffold_2956)	1357423	1357437	-	10.6571	5.75e-05	0.106	AATTGGAGAATAAAC
	4-TCATTYTYMAATTTK	STREME-4	CEG36005(Scaffold_110)	1554541	1554555	+	14.4394	6.48e-06	0.0097	TCATTCTGCAATTGG
	4-TCATTYTYMAATTTK	STREME-4	CEG38723(Scaffold_323)	1429059	1429073	+	11.3788	4.87e-05	0.0438	TCATTCGAAAACTTG
	4-TCATTYTYMAATTTK	STREME-4	CEG41830(Scaffold_614)	611962	611976	+	17.7576	2.99e-07	0.000895	TCATTCTACAATTTG
	4-TCATTYTYMAATTTK	STREME-4	CEG44311(Scaffold_1211)	46753	46767	+	11.7121	4.01e-05	0.0408	ACATTCTTCAATTCA
	4-TCATTYTYMAATTTK	STREME-4	CEG44318(Scaffold_1211)	79205	79219	+	12.1667	3.05e-05	0.0392	CCACTTGCCAATTTC
	4-TCATTYTYMAATTTK	STREME-4	CEG45659(Scaffold_1651)	429612	429626	+	18.7121	8.36e-08	0.000751	TCATTCTGCAATTTG
	4-TCATTYTYMAATTTK	STREME-4	CEG47277(Scaffold_2386)	2270507	2270521	+	17.0606	6.41e-07	0.00144	TCATTCTTGAATTCG
	4-TCATTYTYMAATTTK	STREME-4	CEG48163(Scaffold_2904)	1011289	1011303	+	11.6818	4.09e-05	0.0408	CCATTTTCAAATCCA
	4-TCATTYTYMAATTTK	STREME-4	CEG48576(Scaffold_2956)	1357425	1357439	+	15.6818	2.36e-06	0.00424	TTATTCTCCAATTTG
	4-TCATTYTYMAATTTK	STREME-4	CEG48677(Scaffold_2956)	1886480	1886494	+	17.8788	2.58e-07	0.000895	TCACTTCTCAATTTT
	17-TGATTGGTCAA	STREME-17	CEG41842(Scaffold_614)	646587	646597	-	16.5244	1.85e-06	0.00893	TAATTGGTCAA
	17-TGATTGGTCAA	STREME-17	CEG46357(Scaffold_2061)	1122692	1122702	+	14.9146	5.42e-06	0.0175	TGATTGGTTAT
	17-TGATTGGTCAA	STREME-17	CEG46505(Scaffold_2061)	1875337	1875347	+	16.5244	1.85e-06	0.00893	TGATTGGTCAC
7	4-TCATTYTYMAATTTK	STREME-4	CEG36175(Scaffold_113)	94558	94572	+	16.7576	8.74e-07	0.00239	TCATTCTTCATTTTA
	4-TCATTYTYMAATTTK	STREME-4	CEG39341(Scaffold_430)	72394	72408	+	11.4848	4.58e-05	0.0501	CCATTTTCATATTCT
	4-TCATTYTYMAATTTK	STREME-4	CEG43074(Scaffold_658)	601224	601238	+	12.697	2.19e-05	0.0299	TCACTTCCGCATTCC
	4-TCATTYTYMAATTTK	STREME-4	CEG46558(Scaffold_2061)	2180453	2180467	+	13.9242	9.49e-06	0.0173	TCATTCAACAATTTG
	4-TCATTYTYMAATTTK	STREME-4	CEG50497(Scaffold_117)	219112	219126	+	20.0303	7.35e-09	4.02e-05	TCATTTTCCAATTTT
8	4-TCATTYTYMAATTTK	STREME-4	CEG35256(Scaffold_42)	98333	98347	+	18.4242	1.3e-07	0.00142	TCACTTTCCAATTTC
	4-TCATTYTYMAATTTK	STREME-4	CEG35333(Scaffold_42)	471945	471959	+	10.4242	8.25e-05	0.0559	TCATTCTACAATCAA
	4-TCATTYTYMAATTTK	STREME-4	CEG36012(Scaffold_110)	1576142	1576156	-	10.697	7.12e-05	0.0559	TCATTCTGAAGCTTG
	4-TCATTYTYMAATTTK	STREME-4	CEG37842(Scaffold_292)	323474	323488	+	11.6818	4.09e-05	0.0357	TCAGTTTTGGATTTT
	4-TCATTYTYMAATTTK	STREME-4	CEG38600(Scaffold_323)	848955	848969	+	10.5909	7.55e-05	0.0559	TCAATTGTCAATTTG
	4-TCATTYTYMAATTTK	STREME-4	CEG39799(Scaffold_444)	365805	365819	-	12.4091	2.63e-05	0.0287	GCATTTTGTAATTTT
	4-TCATTYTYMAATTTK	STREME-4	CEG39912(Scaffold_444)	933595	933609	+	10.2273	9.15e-05	0.057	ACATTTATCATTTTG
	4-TCATTYTYMAATTTK	STREME-4	CEG39912(Scaffold_444)	933602	933616	+	17.8788	2.58e-07	0.00188	TCATTTTGCATTTTG
	4-TCATTYTYMAATTTK	STREME-4	CEG39912(Scaffold_444)	933609	933623	+	10.4091	8.31e-05	0.0559	GCATTTTGCAACTCA
	4-TCATTYTYMAATTTK	STREME-4	CEG39961(Scaffold_444)	1215104	1215118	+	11.7121	4.01e-05	0.0357	TCATTGTCCAATATT
	4-TCATTYTYMAATTTK	STREME-4	CEG40466(Scaffold_525)	90955	90969	+	11.0303	5.93e-05	0.0498	TCATTCTCGTTTTCA
	4-TCATTYTYMAATTTK	STREME-4	CEG40553(Scaffold_525)	514954	514968	+	13.3485	1.42e-05	0.019	TCATTCTCAAGTTTT
	4-TCATTYTYMAATTTK	STREME-4	CEG40665(Scaffold_525)	1115940	1115954	+	16.8182	8.22e-07	0.00256	TCATTCTCGCATTTG
	4-TCATTYTYMAATTTK	STREME-4	CEG40715(Scaffold_525)	1346052	1346066	+	12.8788	1.95e-05	0.0236	TCAGTTGCCAATTTG
	4-TCATTYTYMAATTTK	STREME-4	CEG40781(Scaffold_525)	1689288	1689302	+	11.803	3.8e-05	0.0357	TCATTTCGCCTTCTT
	4-TCATTYTYMAATTTK	STREME-4	CEG42349(Scaffold_614)	3364297	3364311	+	13.7424	1.08e-05	0.0157	CCATTCTCCCTTTTG
	4-TCATTYTYMAATTTK	STREME-4	CEG43506(Scaffold_672)	435118	435132	+	13.7424	1.08e-05	0.0157	TCACTTTCGGATTCT
	4-TCATTYTYMAATTTK	STREME-4	CEG43610(Scaffold_672)	913944	913958	+	15.7424	2.24e-06	0.00444	TCATTCTCAAACTTA
	4-TCATTYTYMAATTTK	STREME-4	CEG44611(Scaffold_1211)	1557836	1557850	+	16.1061	1.62e-06	0.00353	TCATTCCAAAATTTG
	4-TCATTYTYMAATTTK	STREME-4	CEG45210(Scaffold_1561)	584672	584686	+	16.9697	7.01e-07	0.00256	TCATTCCACAATTTG
	4-TCATTYTYMAATTTK	STREME-4	CEG45770(Scaffold_1651)	928915	928929	+	16.9545	7.2e-07	0.00256	TCATTCTTAAACTTG
	4-TCATTYTYMAATTTK	STREME-4	CEG46439(Scaffold_2061)	1533423	1533437	+	16.6061	1.01e-06	0.00276	TCATTTTCCGATTCG
	4-TCATTYTYMAATTTK	STREME-4	CEG46790(Scaffold_2379)	669	683	+	13.2879	1.48e-05	0.019	TCATTATTCATTTTC
	4-TCATTYTYMAATTTK	STREME-4	CEG46790(Scaffold_2379)	676	690	+	16.8939	7.71e-07	0.00256	TCATTTTCCGATTTC
	4-TCATTYTYMAATTTK	STREME-4	CEG46932(Scaffold_2386)	794453	794467	+	10.5606	7.68e-05	0.0559	TCAGTTTTAATTTCA
	4-TCATTYTYMAATTTK	STREME-4	CEG47014(Scaffold_2386)	1144602	1144616	+	16.3788	1.24e-06	0.00301	TCATTCTTAGATTTG
	4-TCATTYTYMAATTTK	STREME-4	CEG47929(Scaffold_2881)	867442	867456	+	14.3485	6.98e-06	0.0127	TCACTCTTCAAATTG
	4-TCATTYTYMAATTTK	STREME-4	CEG47991(Scaffold_2904)	157039	157053	+	13.9091	9.61e-06	0.0157	TCATTTTTTGATTTA
	4-TCATTYTYMAATTTK	STREME-4	CEG48200(Scaffold_2904)	1203280	1203294	+	10.5303	7.8e-05	0.0559	TCAATTTCCAATCCG
	4-TCATTYTYMAATTTK	STREME-4	CEG48200(Scaffold_2904)	1203302	1203316	+	11.8788	3.63e-05	0.0357	GCACTTCTCAATTCC
	4-TCATTYTYMAATTTK	STREME-4	CEG48200(Scaffold_2904)	1203319	1203333	+	12.697	2.19e-05	0.0251	CCATTTCAAAATTTC
	4-TCATTYTYMAATTTK	STREME-4	CEG48669(Scaffold_2956)	1847184	1847198	+	18.6061	9.66e-08	0.00142	TCATTTTGCAATTTT
	4-TCATTYTYMAATTTK	STREME-4	CEG48981(Scaffold_3060)	1245643	1245657	+	10.3788	8.44e-05	0.0559	GCATTGTTCGATTTG
	4-TCATTYTYMAATTTK	STREME-4	CEG49146(Scaffold_3060)	2091878	2091892	+	10.2879	8.86e-05	0.0569	CCACTTTCGCTCTTG
	4-TCATTYTYMAATTTK	STREME-4	CEG49357(Scaffold_3060)	3069903	3069917	+	11.8485	3.7e-05	0.0357	TCACTCACCATCTTG
	10-GCCAAYCA	STREME-10	CEG36810(Scaffold_253)	123644	123651	-	14.9694	1.47e-05	0.0888	GCCAATCA
	10-GCCAAYCA	STREME-10	CEG43186(Scaffold_658)	1116210	1116217	-	14.9694	1.47e-05	0.0888	GCCAATCA
	10-GCCAAYCA	STREME-10	CEG46605(Scaffold_2103)	65631	65638	-	14.9694	1.47e-05	0.0888	GCCAATCA
	10-GCCAAYCA	STREME-10	CEG48335(Scaffold_2956)	313937	313944	-	14.9694	1.47e-05	0.0888	GCCAATCA
9	0	0	0	0	0	0	0	0	0	0
11	1-DRTGTGGWCCACAYH	STREME-1	CEG35079(Scaffold_7)	29127	29141	+	15.6842	2.44e-06	0.0592	TATGTGGTGTACACT
	1-DRTGTGGWCCACAYH	STREME-1	CEG35079(Scaffold_7)	29127	29141	-	15.6842	2.44e-06	0.0592	AGTGTACACCACATA
	1-DRTGTGGWCCACAYH	STREME-1	CEG35564(Scaffold_54)	412896	412910	+	14.3158	7.62e-06	0.0726	TGTGTACTGCACATT
	1-DRTGTGGWCCACAYH	STREME-1	CEG35564(Scaffold_54)	412896	412910	-	14.3158	7.62e-06	0.0726	AATGTGCAGTACACA
	1-DRTGTGGWCCACAYH	STREME-1	CEG36098(Scaffold_110)	2082926	2082940	+	14.3026	7.77e-06	0.0726	AATGTAGCACACACA
	1-DRTGTGGWCCACAYH	STREME-1	CEG36098(Scaffold_110)	2082926	2082940	-	14.3026	7.77e-06	0.0726	TGTGTGTGCTACATT
	1-DRTGTGGWCCACAYH	STREME-1	CEG36275(Scaffold_179)	133039	133053	+	13.1184	1.8e-05	0.117	GATGTATTACACACG
	1-DRTGTGGWCCACAYH	STREME-1	CEG36275(Scaffold_179)	133039	133053	-	13.1184	1.8e-05	0.117	CGTGTGTAATACATC
	1-DRTGTGGWCCACAYH	STREME-1	CEG38268(Scaffold_322)	1090264	1090278	+	12.9079	2.08e-05	0.126	AGCGTACACCACATC
	1-DRTGTGGWCCACAYH	STREME-1	CEG38268(Scaffold_322)	1090264	1090278	-	12.9079	2.08e-05	0.126	GATGTGGTGTACGCT
	1-DRTGTGGWCCACAYH	STREME-1	CEG38764(Scaffold_323)	1604154	1604168	+	12.4342	2.84e-05	0.153	GATGTACGTCACACC
	1-DRTGTGGWCCACAYH	STREME-1	CEG38764(Scaffold_323)	1604154	1604168	-	12.4342	2.84e-05	0.153	GGTGTGACGTACATC
	1-DRTGTGGWCCACAYH	STREME-1	CEG39052(Scaffold_350)	310390	310404	+	13.8684	1.07e-05	0.0802	GATGTAGGACACACG
	1-DRTGTGGWCCACAYH	STREME-1	CEG39052(Scaffold_350)	310390	310404	-	13.8684	1.07e-05	0.0802	CGTGTGTCCTACATC
	1-DRTGTGGWCCACAYH	STREME-1	CEG39281(Scaffold_410)	557207	557221	+	10.7632	7.49e-05	0.285	CGTGTGTAAAACATT
	1-DRTGTGGWCCACAYH	STREME-1	CEG39281(Scaffold_410)	557207	557221	-	10.7632	7.49e-05	0.285	AATGTTTTACACACG
	1-DRTGTGGWCCACAYH	STREME-1	CEG39493(Scaffold_430)	812284	812298	+	18.2895	1.31e-07	0.00637	TGTGTGGCCCACATA
	1-DRTGTGGWCCACAYH	STREME-1	CEG39493(Scaffold_430)	812284	812298	-	18.2895	1.31e-07	0.00637	TATGTGGGCCACACA
	1-DRTGTGGWCCACAYH	STREME-1	CEG39752(Scaffold_444)	165646	165660	+	16.5921	9.82e-07	0.0318	CATGTGTACCACATT
	1-DRTGTGGWCCACAYH	STREME-1	CEG39752(Scaffold_444)	165646	165660	-	16.5921	9.82e-07	0.0318	AATGTGGTACACATG
	1-DRTGTGGWCCACAYH	STREME-1	CEG40784(Scaffold_525)	1700022	1700036	+	13.2895	1.6e-05	0.111	CGTGTGGAACACTTA
	1-DRTGTGGWCCACAYH	STREME-1	CEG40784(Scaffold_525)	1700022	1700036	-	13.2895	1.6e-05	0.111	TAAGTGTTCCACACG
	1-DRTGTGGWCCACAYH	STREME-1	CEG41914(Scaffold_614)	1002490	1002504	+	11.3421	5.42e-05	0.254	CTTGTGGTCCACGCA
	1-DRTGTGGWCCACAYH	STREME-1	CEG41914(Scaffold_614)	1002490	1002504	-	11.3421	5.42e-05	0.254	TGCGTGGACCACAAG
	1-DRTGTGGWCCACAYH	STREME-1	CEG42255(Scaffold_614)	2855128	2855142	+	11.1711	5.97e-05	0.264	GATGTAGATCACAAC
	1-DRTGTGGWCCACAYH	STREME-1	CEG42255(Scaffold_614)	2855128	2855142	-	11.1711	5.97e-05	0.264	GTTGTGATCTACATC
	1-DRTGTGGWCCACAYH	STREME-1	CEG42284(Scaffold_614)	3022391	3022405	+	12.5921	2.58e-05	0.147	CGTGTGTGCCACGTA
	1-DRTGTGGWCCACAYH	STREME-1	CEG42284(Scaffold_614)	3022391	3022405	-	12.5921	2.58e-05	0.147	TACGTGGCACACACG
	1-DRTGTGGWCCACAYH	STREME-1	CEG42766(Scaffold_650)	1895363	1895377	+	10.3553	9.24e-05	0.305	GAAGTGACCTACATT
	1-DRTGTGGWCCACAYH	STREME-1	CEG42766(Scaffold_650)	1895363	1895377	-	10.3553	9.24e-05	0.305	AATGTAGGTCACTTC
	1-DRTGTGGWCCACAYH	STREME-1	CEG44009(Scaffold_816)	1713154	1713168	+	14.9737	4.45e-06	0.0617	AGTGTGGTGTACACT
	1-DRTGTGGWCCACAYH	STREME-1	CEG44009(Scaffold_816)	1713154	1713168	-	14.9737	4.45e-06	0.0617	AGTGTACACCACACT
	1-DRTGTGGWCCACAYH	STREME-1	CEG44246(Scaffold_1027)	34	48	+	14.1053	8.97e-06	0.0726	TATGTGTACCACAAC
	1-DRTGTGGWCCACAYH	STREME-1	CEG44246(Scaffold_1027)	34	48	-	14.1053	8.97e-06	0.0726	GTTGTGGTACACATA
	1-DRTGTGGWCCACAYH	STREME-1	CEG44433(Scaffold_1211)	582438	582452	+	10.8684	7.1e-05	0.285	ATTGTAGCACACATC
	1-DRTGTGGWCCACAYH	STREME-1	CEG44433(Scaffold_1211)	582438	582452	-	10.8684	7.1e-05	0.285	GATGTGTGCTACAAT
	1-DRTGTGGWCCACAYH	STREME-1	CEG44837(Scaffold_1343)	721694	721708	+	10.7237	7.62e-05	0.285	CATGTGCGTTACACT
	1-DRTGTGGWCCACAYH	STREME-1	CEG44837(Scaffold_1343)	721694	721708	-	10.7237	7.62e-05	0.285	AGTGTAACGCACATG
	1-DRTGTGGWCCACAYH	STREME-1	CEG45443(Scaffold_1583)	740188	740202	+	15.2237	3.63e-06	0.0617	TATGTACAGCACATC
	1-DRTGTGGWCCACAYH	STREME-1	CEG45443(Scaffold_1583)	740188	740202	-	15.2237	3.63e-06	0.0617	GATGTGCTGTACATA
	1-DRTGTGGWCCACAYH	STREME-1	CEG45586(Scaffold_1594)	472949	472963	+	11.0395	6.46e-05	0.273	TATGTATGGTACACT
	1-DRTGTGGWCCACAYH	STREME-1	CEG45586(Scaffold_1594)	472949	472963	-	11.0395	6.46e-05	0.273	AGTGTACCATACATA
	1-DRTGTGGWCCACAYH	STREME-1	CEG46807(Scaffold_2386)	157258	157272	+	10.3289	9.41e-05	0.305	GATGTATCGAACATC
	1-DRTGTGGWCCACAYH	STREME-1	CEG46807(Scaffold_2386)	157258	157272	-	10.3289	9.41e-05	0.305	GATGTTCGATACATC
	1-DRTGTGGWCCACAYH	STREME-1	CEG46893(Scaffold_2386)	630075	630089	+	11.4868	5.02e-05	0.254	GGAGTGGTGCACCTC
	1-DRTGTGGWCCACAYH	STREME-1	CEG46893(Scaffold_2386)	630075	630089	-	11.4868	5.02e-05	0.254	GAGGTGCACCACTCC
	1-DRTGTGGWCCACAYH	STREME-1	CEG47047(Scaffold_2386)	1271457	1271471	+	10.2368	9.86e-05	0.309	ATTGTGGTGAACATA
	1-DRTGTGGWCCACAYH	STREME-1	CEG47047(Scaffold_2386)	1271457	1271471	-	10.2368	9.86e-05	0.309	TATGTTCACCACAAT
	1-DRTGTGGWCCACAYH	STREME-1	CEG47069(Scaffold_2386)	1361478	1361492	+	14.1053	8.97e-06	0.0726	TATGTGTACCACAAC
	1-DRTGTGGWCCACAYH	STREME-1	CEG47069(Scaffold_2386)	1361478	1361492	-	14.1053	8.97e-06	0.0726	GTTGTGGTACACATA
	1-DRTGTGGWCCACAYH	STREME-1	CEG48676(Scaffold_2956)	1881827	1881841	+	10.5789	8.29e-05	0.287	GGGGTGTTGTACATT
	1-DRTGTGGWCCACAYH	STREME-1	CEG48676(Scaffold_2956)	1881827	1881841	-	10.5789	8.29e-05	0.287	AATGTACAACACCCC
	1-DRTGTGGWCCACAYH	STREME-1	CEG49566(Scaffold_3109)	89053	89067	+	14.5658	6.31e-06	0.0726	GATGTGGTGCACCCA
	1-DRTGTGGWCCACAYH	STREME-1	CEG49566(Scaffold_3109)	89053	89067	-	14.5658	6.31e-06	0.0726	TGGGTGCACCACATC
	1-DRTGTGGWCCACAYH	STREME-1	CEG49664(Scaffold_3109)	518430	518444	+	18.8553	5.79e-08	0.00562	GATGTGGGCCACATA
	1-DRTGTGGWCCACAYH	STREME-1	CEG49664(Scaffold_3109)	518430	518444	-	18.8553	5.79e-08	0.00562	TATGTGGCCCACATC
	1-DRTGTGGWCCACAYH	STREME-1	CEG49811(Scaffold_3111)	229800	229814	+	15.0395	4.19e-06	0.0617	CATGTGTACTACATA
	1-DRTGTGGWCCACAYH	STREME-1	CEG49811(Scaffold_3111)	229800	229814	-	15.0395	4.19e-06	0.0617	TATGTAGTACACATG
	1-DRTGTGGWCCACAYH	STREME-1	CEG50017(Scaffold_3120)	1040936	1040950	+	11.3289	5.49e-05	0.254	CTTGTGGTCCACCTC
	1-DRTGTGGWCCACAYH	STREME-1	CEG50017(Scaffold_3120)	1040936	1040950	-	11.3289	5.49e-05	0.254	GAGGTGGACCACAAG
	1-DRTGTGGWCCACAYH	STREME-1	CEG50520(Scaffold_117)	303644	303658	+	10.6053	8.16e-05	0.287	CAGGTGGACCACCTG
	1-DRTGTGGWCCACAYH	STREME-1	CEG50520(Scaffold_117)	303644	303658	-	10.6053	8.16e-05	0.287	CAGGTGGTCCACCTG
	3-GATTGGHTRAAAWDW	STREME-3	CEG35531(Scaffold_54)	283300	283314	+	16.0286	2.37e-06	0.0439	GATTGGTTAATACTT
	3-GATTGGHTRAAAWDW	STREME-3	CEG35532(Scaffold_54)	283294	283308	-	16.0286	2.37e-06	0.0439	GATTGGTTAATACTT
	3-GATTGGHTRAAAWDW	STREME-3	CEG35993(Scaffold_110)	1514809	1514823	+	11.6	3.53e-05	0.16	CATTGGAAAAAATCA
	3-GATTGGHTRAAAWDW	STREME-3	CEG36364(Scaffold_194)	209210	209224	+	13.5571	1.27e-05	0.099	TATTGGCTGTAATGT
	3-GATTGGHTRAAAWDW	STREME-3	CEG36538(Scaffold_208)	419455	419469	-	10.6714	5.71e-05	0.217	GAATGGTTGAAAACC
	3-GATTGGHTRAAAWDW	STREME-3	CEG36553(Scaffold_208)	572700	572714	+	14.6571	5.78e-06	0.065	CATTGGCTAAATATA
	3-GATTGGHTRAAAWDW	STREME-3	CEG36814(Scaffold_253)	134189	134203	+	14.5429	6.27e-06	0.0664	GATTGGATAAATTAG
	3-GATTGGHTRAAAWDW	STREME-3	CEG36814(Scaffold_253)	134223	134237	+	13.2571	1.52e-05	0.108	CATTGGTAGAAAAGC
	3-GATTGGHTRAAAWDW	STREME-3	CEG36824(Scaffold_253)	224350	224364	-	10.9571	4.94e-05	0.195	GATTGTCTGAAATAA
	3-GATTGGHTRAAAWDW	STREME-3	CEG37166(Scaffold_262)	838954	838968	+	11.5714	3.58e-05	0.16	AATTGGTCATAATGA
	3-GATTGGHTRAAAWDW	STREME-3	CEG37166(Scaffold_262)	838963	838977	-	12.1714	2.66e-05	0.138	GATTGGCTATCATTA
	3-GATTGGHTRAAAWDW	STREME-3	CEG37286(Scaffold_262)	1324361	1324375	-	16	2.44e-06	0.0439	GATTGGCTCAAACTG
	3-GATTGGHTRAAAWDW	STREME-3	CEG37288(Scaffold_262)	1330417	1330431	-	16.0571	2.32e-06	0.0439	GATTGGTTAATATGC
	3-GATTGGHTRAAAWDW	STREME-3	CEG38423(Scaffold_323)	19461	19475	+	11.3286	4.06e-05	0.174	CATTGGTTATTAAAA
	3-GATTGGHTRAAAWDW	STREME-3	CEG38783(Scaffold_323)	1739304	1739318	-	13.8714	1.02e-05	0.0837	GATTGGTTGTTATTG
	3-GATTGGHTRAAAWDW	STREME-3	CEG38969(Scaffold_323)	2664795	2664809	+	14.1571	8.33e-06	0.0749	AATTGGAAGAAAAAA
	3-GATTGGHTRAAAWDW	STREME-3	CEG39233(Scaffold_410)	294438	294452	-	10.6429	5.8e-05	0.217	GATTGGAAGAGATTT
	3-GATTGGHTRAAAWDW	STREME-3	CEG39452(Scaffold_430)	621199	621213	-	12.3286	2.48e-05	0.138	AATTGGTATAAAATT
	3-GATTGGHTRAAAWDW	STREME-3	CEG39583(Scaffold_430)	1198144	1198158	+	12.1571	2.68e-05	0.138	AATTGGCCAATATAT
	3-GATTGGHTRAAAWDW	STREME-3	CEG39673(Scaffold_437)	132566	132580	-	10.3571	6.66e-05	0.235	GATTGTTTGAAATTT
	3-GATTGGHTRAAAWDW	STREME-3	CEG39913(Scaffold_444)	945655	945669	-	19.3143	9.96e-08	0.00896	GATTGGTTGAAATTC
	3-GATTGGHTRAAAWDW	STREME-3	CEG40081(Scaffold_470)	443819	443833	-	14.0143	9.12e-06	0.0781	GATTGGAAGAAATCC
	3-GATTGGHTRAAAWDW	STREME-3	CEG40188(Scaffold_470)	982284	982298	+	12.6286	2.14e-05	0.128	GATAGGTTGAAACAA
	3-GATTGGHTRAAAWDW	STREME-3	CEG40335(Scaffold_474)	250991	251005	-	13.1429	1.62e-05	0.108	GATTGGTTATATATG
	3-GATTGGHTRAAAWDW	STREME-3	CEG40526(Scaffold_525)	385791	385805	-	12.1429	2.7e-05	0.138	TATTGGCGATAAATA
	3-GATTGGHTRAAAWDW	STREME-3	CEG40677(Scaffold_525)	1183361	1183375	+	15.3429	3.76e-06	0.0615	TATTGGCTGATATTA
	3-GATTGGHTRAAAWDW	STREME-3	CEG40711(Scaffold_525)	1333620	1333634	-	12.2571	2.56e-05	0.138	GATTGGGTAAATAAC
	3-GATTGGHTRAAAWDW	STREME-3	CEG40933(Scaffold_526)	247633	247647	-	10.5714	6.02e-05	0.22	GATTGGCAGATTCTG
	3-GATTGGHTRAAAWDW	STREME-3	CEG41100(Scaffold_526)	1100330	1100344	+	14.2714	7.59e-06	0.0719	AATTGGTTAGAAATT
	3-GATTGGHTRAAAWDW	STREME-3	CEG41201(Scaffold_555)	144888	144902	-	16.4429	1.69e-06	0.0439	GATTGGTAGAAATTG
	3-GATTGGHTRAAAWDW	STREME-3	CEG41386(Scaffold_555)	1088428	1088442	+	14.7	5.68e-06	0.065	CATTGGATAAAATAG
	3-GATTGGHTRAAAWDW	STREME-3	CEG41624(Scaffold_555)	2081766	2081780	+	16.0143	2.4e-06	0.0439	GATTGGATGATATAT
	3-GATTGGHTRAAAWDW	STREME-3	CEG41624(Scaffold_555)	2081792	2081806	+	17.7571	4.41e-07	0.0198	GATTGGTGGAAAATA
	3-GATTGGHTRAAAWDW	STREME-3	CEG42085(Scaffold_614)	1970741	1970755	+	12.1	2.77e-05	0.138	TATTGGAAAAAATAC
	3-GATTGGHTRAAAWDW	STREME-3	CEG42176(Scaffold_614)	2417754	2417768	+	9.98571	7.9e-05	0.263	AACTGGCAAAAAAAA
	3-GATTGGHTRAAAWDW	STREME-3	CEG42233(Scaffold_614)	2767473	2767487	+	10.3	6.85e-05	0.237	AACTGGATAAAATGC
	3-GATTGGHTRAAAWDW	STREME-3	CEG42467(Scaffold_650)	393963	393977	-	11.0286	4.75e-05	0.195	GATTGGCATGAAACA
	3-GATTGGHTRAAAWDW	STREME-3	CEG42640(Scaffold_650)	1334360	1334374	-	17.8	4.16e-07	0.0198	TATTGGCTAAAAATA
	3-GATTGGHTRAAAWDW	STREME-3	CEG42765(Scaffold_650)	1890390	1890404	+	14.8	5.28e-06	0.065	GATTGGCCAATATTG
	3-GATTGGHTRAAAWDW	STREME-3	CEG43033(Scaffold_658)	399874	399888	-	19.3286	9.32e-08	0.00896	GATTGGATGAAAATT
	3-GATTGGHTRAAAWDW	STREME-3	CEG43033(Scaffold_658)	399919	399933	+	10.5429	6.1e-05	0.22	GATTGGAGTATACTT
	3-GATTGGHTRAAAWDW	STREME-3	CEG43235(Scaffold_658)	1341009	1341023	+	14.4714	6.66e-06	0.0666	GATTGGTTCAATATA
	3-GATTGGHTRAAAWDW	STREME-3	CEG43308(Scaffold_658)	1729046	1729060	-	11.5429	3.64e-05	0.16	GATTGGTAGATACCT
	3-GATTGGHTRAAAWDW	STREME-3	CEG43344(Scaffold_658)	1914658	1914672	+	10.1	7.49e-05	0.254	AATTGGTCCAAACGC
	3-GATTGGHTRAAAWDW	STREME-3	CEG43608(Scaffold_672)	903737	903751	+	9.65714	9.08e-05	0.297	GATTGGTCTAATCAG
	3-GATTGGHTRAAAWDW	STREME-3	CEG45381(Scaffold_1583)	441558	441572	-	11.8429	3.13e-05	0.152	AATTGGTTTAATAAA
	3-GATTGGHTRAAAWDW	STREME-3	CEG45587(Scaffold_1594)	475329	475343	+	13.0714	1.69e-05	0.108	TATTGGATCAAATAA
	3-GATTGGHTRAAAWDW	STREME-3	CEG45588(Scaffold_1594)	475301	475315	-	13.0714	1.69e-05	0.108	TATTGGATCAAATAA
	3-GATTGGHTRAAAWDW	STREME-3	CEG45922(Scaffold_1878)	39478	39492	-	13.1429	1.62e-05	0.108	CATTGGTGAAAATTG
	3-GATTGGHTRAAAWDW	STREME-3	CEG47833(Scaffold_2881)	363202	363216	+	11.8	3.2e-05	0.152	AATTGGCAAAAAGTT
	3-GATTGGHTRAAAWDW	STREME-3	CEG48487(Scaffold_2956)	941106	941120	+	14.7714	5.4e-06	0.065	TATTGGCTGGAATTA
	3-GATTGGHTRAAAWDW	STREME-3	CEG49148(Scaffold_3060)	2096703	2096717	-	14.7571	5.45e-06	0.065	AATTGGCTGAAAGTT
	3-GATTGGHTRAAAWDW	STREME-3	CEG49446(Scaffold_3073)	145172	145186	-	10.9429	4.98e-05	0.195	TATTGGTAATAAAAA
	3-GATTGGHTRAAAWDW	STREME-3	CEG49447(Scaffold_3073)	145130	145144	+	10.9429	4.98e-05	0.195	TATTGGTAATAAAAA
	3-GATTGGHTRAAAWDW	STREME-3	CEG50489(Scaffold_117)	193500	193514	+	12.7	2.06e-05	0.128	AATTGGATTATAATA
	4-TCATTYTYMAATTTK	STREME-4	CEG35194(Scaffold_7)	489770	489784	-	13.8788	9.82e-06	0.0747	GCACTCTTGAATTTG
	4-TCATTYTYMAATTTK	STREME-4	CEG35709(Scaffold_110)	80909	80923	+	12.3939	2.65e-05	0.113	TCACTTCAGATTTCG
	4-TCATTYTYMAATTTK	STREME-4	CEG36082(Scaffold_110)	2003084	2003098	+	16.0909	1.64e-06	0.0402	CCATTTTCCAACTTG
	4-TCATTYTYMAATTTK	STREME-4	CEG36364(Scaffold_194)	209240	209254	+	11.3182	5.04e-05	0.164	CCATTTCGAAATCTC
	4-TCATTYTYMAATTTK	STREME-4	CEG36400(Scaffold_202)	51846	51860	+	10.4697	8.05e-05	0.206	TCATTTTTTAGTTCT
	4-TCATTYTYMAATTTK	STREME-4	CEG36573(Scaffold_208)	656151	656165	+	10.4697	8.05e-05	0.206	CCATTTTGCCATCCG
	4-TCATTYTYMAATTTK	STREME-4	CEG36765(Scaffold_247)	186146	186160	+	10.6818	7.18e-05	0.205	CTATTCTGAAATTTG
	4-TCATTYTYMAATTTK	STREME-4	CEG36787(Scaffold_253)	35533	35547	+	13.1818	1.59e-05	0.0859	TCATTTATAGATTTG
	4-TCATTYTYMAATTTK	STREME-4	CEG36826(Scaffold_253)	237221	237235	+	16.2424	1.42e-06	0.0402	TCATTTTTCAATTAT
	4-TCATTYTYMAATTTK	STREME-4	CEG37056(Scaffold_262)	354762	354776	+	11.0303	5.93e-05	0.183	TCATTTCGCTATTAT
	4-TCATTYTYMAATTTK	STREME-4	CEG37309(Scaffold_287)	80839	80853	+	11.5909	4.31e-05	0.154	TCACTCTTTAATTAC
	4-TCATTYTYMAATTTK	STREME-4	CEG37633(Scaffold_289)	633581	633595	-	11.8485	3.7e-05	0.144	TCACTTTTCAATACC
	4-TCATTYTYMAATTTK	STREME-4	CEG37907(Scaffold_292)	569332	569346	+	10.3788	8.44e-05	0.21	CCACTTTCGTTTTTT
	4-TCATTYTYMAATTTK	STREME-4	CEG38089(Scaffold_322)	202695	202709	+	14.0758	8.48e-06	0.073	TCACTTACGAATTTT
	4-TCATTYTYMAATTTK	STREME-4	CEG38765(Scaffold_323)	1620162	1620176	+	14.697	5.31e-06	0.0658	GCATTTTGAAATTTG
	4-TCATTYTYMAATTTK	STREME-4	CEG39048(Scaffold_350)	301518	301532	+	10.5909	7.55e-05	0.205	TCAGTTTGGAACTTC
	4-TCATTYTYMAATTTK	STREME-4	CEG39237(Scaffold_410)	340254	340268	+	11.9242	3.53e-05	0.141	GCATTTTCCATCTCG
	4-TCATTYTYMAATTTK	STREME-4	CEG39729(Scaffold_444)	47217	47231	-	14.1818	7.86e-06	0.073	GCATTCTGCAATTTT
	4-TCATTYTYMAATTTK	STREME-4	CEG40048(Scaffold_470)	277956	277970	+	13.3636	1.41e-05	0.0821	CCACTTCTCGATTTG
	4-TCATTYTYMAATTTK	STREME-4	CEG40122(Scaffold_470)	640545	640559	-	10.6667	7.25e-05	0.205	TCACTCTCTCTTTCT
	4-TCATTYTYMAATTTK	STREME-4	CEG40202(Scaffold_470)	1107309	1107323	+	10.5606	7.68e-05	0.205	TCATTGTCGCATTCA
	4-TCATTYTYMAATTTK	STREME-4	CEG40210(Scaffold_470)	1139707	1139721	+	14.6667	5.44e-06	0.0658	CCATTCTTTAATTTG
	4-TCATTYTYMAATTTK	STREME-4	CEG40267(Scaffold_470)	1349697	1349711	-	11.6061	4.27e-05	0.154	TCATTCTAACATCTT
	4-TCATTYTYMAATTTK	STREME-4	CEG40448(Scaffold_525)	19807	19821	+	14.4242	6.56e-06	0.0658	ACATTTTTGAATTTG
	4-TCATTYTYMAATTTK	STREME-4	CEG40459(Scaffold_525)	62355	62369	+	14.5	6.19e-06	0.0658	TCATTTTACAATCTA
	4-TCATTYTYMAATTTK	STREME-4	CEG40680(Scaffold_525)	1185901	1185915	-	13.1212	1.66e-05	0.0859	TCATTTCCGAAATTC
	4-TCATTYTYMAATTTK	STREME-4	CEG40681(Scaffold_525)	1185965	1185979	+	13.1212	1.66e-05	0.0859	TCATTTCCGAAATTC
	4-TCATTYTYMAATTTK	STREME-4	CEG40825(Scaffold_525)	1866527	1866541	-	10.5758	7.61e-05	0.205	TCATTCTCGCACTGG
	4-TCATTYTYMAATTTK	STREME-4	CEG41185(Scaffold_555)	61307	61321	-	12.6364	2.27e-05	0.107	CCATTCTATAATTTG
	4-TCATTYTYMAATTTK	STREME-4	CEG41254(Scaffold_555)	448236	448250	+	12.3939	2.65e-05	0.113	TCACTTTTATTTTTC
	4-TCATTYTYMAATTTK	STREME-4	CEG41273(Scaffold_555)	504830	504844	+	13.3788	1.39e-05	0.0821	TCATTGCTCGATTTG
	4-TCATTYTYMAATTTK	STREME-4	CEG41597(Scaffold_555)	2004030	2004044	+	14.6364	5.56e-06	0.0658	TCATTTCCCAATATT
	4-TCATTYTYMAATTTK	STREME-4	CEG42236(Scaffold_614)	2782654	2782668	+	10.6364	7.37e-05	0.205	ACACTTTGCATTTTC
	4-TCATTYTYMAATTTK	STREME-4	CEG42299(Scaffold_614)	3092741	3092755	+	13.6515	1.15e-05	0.0792	TCATTTTGTGATTTT
	4-TCATTYTYMAATTTK	STREME-4	CEG42429(Scaffold_650)	244852	244866	+	11.4848	4.58e-05	0.155	TCATTTTTTTATTCA
	4-TCATTYTYMAATTTK	STREME-4	CEG42640(Scaffold_650)	1334343	1334357	+	19.3485	3.07e-08	0.00549	TCATTTTGCAATTTG
	4-TCATTYTYMAATTTK	STREME-4	CEG42910(Scaffold_650)	2577595	2577609	+	11.5606	4.38e-05	0.154	TCATTTGACGATTTT
	4-TCATTYTYMAATTTK	STREME-4	CEG42911(Scaffold_650)	2577513	2577527	-	11.5606	4.38e-05	0.154	TCATTTGACGATTTT
	4-TCATTYTYMAATTTK	STREME-4	CEG42941(Scaffold_650)	2732020	2732034	+	10.2424	9.07e-05	0.219	TCATTTCTTCATTAC
	4-TCATTYTYMAATTTK	STREME-4	CEG43175(Scaffold_658)	1074877	1074891	+	17.7121	3.15e-07	0.0188	CCATTTTTCAATTTG
	4-TCATTYTYMAATTTK	STREME-4	CEG43651(Scaffold_816)	12470	12484	+	14	8.98e-06	0.073	TCACTTTTGAACCTG
	4-TCATTYTYMAATTTK	STREME-4	CEG43707(Scaffold_816)	237427	237441	+	12.4091	2.63e-05	0.113	TTATTTTGAAATTCG
	4-TCATTYTYMAATTTK	STREME-4	CEG44082(Scaffold_816)	2005236	2005250	+	15.0909	3.89e-06	0.0658	TCATTGTCCAACTTG
	4-TCATTYTYMAATTTK	STREME-4	CEG44098(Scaffold_816)	2049706	2049720	-	11.4848	4.58e-05	0.155	CCACTTTACAATTCA
	4-TCATTYTYMAATTTK	STREME-4	CEG44607(Scaffold_1211)	1540259	1540273	+	10.9848	6.08e-05	0.185	GCATTGTGAAATTTG
	4-TCATTYTYMAATTTK	STREME-4	CEG44832(Scaffold_1343)	704446	704460	+	15.9848	1.8e-06	0.0402	TCATTTCTGGATTTG
	4-TCATTYTYMAATTTK	STREME-4	CEG44837(Scaffold_1343)	721663	721677	-	14.4091	6.62e-06	0.0658	TCATTTTTAAACTCA
	4-TCATTYTYMAATTTK	STREME-4	CEG45155(Scaffold_1561)	309485	309499	-	13.3485	1.42e-05	0.0821	TCATTTTTAGATCTC
	4-TCATTYTYMAATTTK	STREME-4	CEG45276(Scaffold_1561)	839547	839561	-	11.0303	5.93e-05	0.183	TCACTCTCAATATTC
	4-TCATTYTYMAATTTK	STREME-4	CEG45544(Scaffold_1594)	266370	266384	-	13.4848	1.3e-05	0.0821	TCACTCTTGAATTAT
	4-TCATTYTYMAATTTK	STREME-4	CEG45589(Scaffold_1594)	478709	478723	+	10.3485	8.58e-05	0.21	TCACTTTGACTTTAG
	4-TCATTYTYMAATTTK	STREME-4	CEG46041(Scaffold_1898)	174135	174149	-	10.5758	7.61e-05	0.205	TTACTTTTTAACTTG
	4-TCATTYTYMAATTTK	STREME-4	CEG46418(Scaffold_2061)	1442650	1442664	+	10.4697	8.05e-05	0.206	TTATTTTCTAATTAG
	4-TCATTYTYMAATTTK	STREME-4	CEG46460(Scaffold_2061)	1614497	1614511	+	14.0152	8.87e-06	0.073	GCACTTTTAAATTTT
	4-TCATTYTYMAATTTK	STREME-4	CEG47115(Scaffold_2386)	1539696	1539710	+	11.3485	4.96e-05	0.164	TCACTTTCGATTTGA
	4-TCATTYTYMAATTTK	STREME-4	CEG47161(Scaffold_2386)	1727905	1727919	+	16.7576	8.74e-07	0.0313	TCATTCTTCATTTTA
	4-TCATTYTYMAATTTK	STREME-4	CEG47543(Scaffold_2604)	431579	431593	+	12.197	2.99e-05	0.125	GCATTTTATAATTTG
	4-TCATTYTYMAATTTK	STREME-4	CEG47690(Scaffold_2680)	549460	549474	+	11.9697	3.44e-05	0.14	TCAGTGTCCAATTTT
	4-TCATTYTYMAATTTK	STREME-4	CEG47781(Scaffold_2881)	184029	184043	+	13.1061	1.68e-05	0.0859	TCACTCTCAAACTCA
	4-TCATTYTYMAATTTK	STREME-4	CEG47829(Scaffold_2881)	358599	358613	+	13.7727	1.06e-05	0.0756	GCATTTCCAAATTTA
	4-TCATTYTYMAATTTK	STREME-4	CEG47924(Scaffold_2881)	801629	801643	+	12.5758	2.36e-05	0.108	GCATTTTTGCATTTT
	4-TCATTYTYMAATTTK	STREME-4	CEG47924(Scaffold_2881)	801665	801679	+	15.3939	3.01e-06	0.0598	TCATTCTGGATTTTT
	4-TCATTYTYMAATTTK	STREME-4	CEG48347(Scaffold_2956)	366472	366486	+	10.1515	9.52e-05	0.224	TCATTGACAATTTTT
	4-TCATTYTYMAATTTK	STREME-4	CEG48381(Scaffold_2956)	542377	542391	+	18.0758	2.04e-07	0.0182	TCATTTCTCAATTTA
	4-TCATTYTYMAATTTK	STREME-4	CEG48389(Scaffold_2956)	580016	580030	+	11.7879	3.83e-05	0.146	TCATTTTCATTCTTC
	4-TCATTYTYMAATTTK	STREME-4	CEG48460(Scaffold_2956)	825657	825671	+	13.3636	1.41e-05	0.0821	TCATTTCCAAAATTC
	4-TCATTYTYMAATTTK	STREME-4	CEG48492(Scaffold_2956)	947282	947296	+	13.0455	1.75e-05	0.0868	TCACTTTCAGACTTC
	4-TCATTYTYMAATTTK	STREME-4	CEG48551(Scaffold_2956)	1223801	1223815	+	10.2121	9.22e-05	0.22	TCATTTCGCGTCTCT
	4-TCATTYTYMAATTTK	STREME-4	CEG48696(Scaffold_3034)	92	106	+	10.8788	6.46e-05	0.193	TCATTCTTTGATCCG
	4-TCATTYTYMAATTTK	STREME-4	CEG49074(Scaffold_3060)	1774894	1774908	+	10.4091	8.31e-05	0.21	CCATTTCGTATTTTA
	4-TCATTYTYMAATTTK	STREME-4	CEG49525(Scaffold_3073)	501916	501930	+	12.7273	2.15e-05	0.104	ACATTTTTCATTTTC
	4-TCATTYTYMAATTTK	STREME-4	CEG49525(Scaffold_3073)	501923	501937	+	16.9545	7.2e-07	0.0313	TCATTTTCGAACTTT
	4-TCATTYTYMAATTTK	STREME-4	CEG49698(Scaffold_3109)	630326	630340	-	14.9242	4.43e-06	0.0658	TCATTTCCGAATCCG
	4-TCATTYTYMAATTTK	STREME-4	CEG49698(Scaffold_3109)	630332	630346	-	11.1364	5.59e-05	0.179	TCATTTTCATTTCCG
	4-TCATTYTYMAATTTK	STREME-4	CEG49769(Scaffold_3109)	909567	909581	+	13.8485	1e-05	0.0747	TTATTTCTCAATTTC
	4-TCATTYTYMAATTTK	STREME-4	CEG49931(Scaffold_3120)	638182	638196	+	14.5909	5.76e-06	0.0658	TCATTTCTAATCTTT
	5-ATACCGGTAT	STREME-5	CEG36395(Scaffold_202)	32737	32746	+	13.3293	1.69e-05	0.109	GTACCGGTAG
	5-ATACCGGTAT	STREME-5	CEG36395(Scaffold_202)	32737	32746	-	13.3293	1.69e-05	0.109	CTACCGGTAC
	5-ATACCGGTAT	STREME-5	CEG36396(Scaffold_202)	32752	32761	+	13.3293	1.69e-05	0.109	CTACCGGTAC
	5-ATACCGGTAT	STREME-5	CEG36396(Scaffold_202)	32752	32761	-	13.3293	1.69e-05	0.109	GTACCGGTAG
	5-ATACCGGTAT	STREME-5	CEG38475(Scaffold_323)	228803	228812	+	12.2805	2.84e-05	0.139	TAACCGGTAT
	5-ATACCGGTAT	STREME-5	CEG38475(Scaffold_323)	228803	228812	-	12.2805	2.84e-05	0.139	ATACCGGTTA
	5-ATACCGGTAT	STREME-5	CEG38716(Scaffold_323)	1381157	1381166	+	17.8293	1.11e-06	0.0285	ATACCGGTAT
	5-ATACCGGTAT	STREME-5	CEG38716(Scaffold_323)	1381157	1381166	-	17.8293	1.11e-06	0.0285	ATACCGGTAT
	5-ATACCGGTAT	STREME-5	CEG38865(Scaffold_323)	2107459	2107468	+	14.878	8.1e-06	0.0758	TTACCGGTAT
	5-ATACCGGTAT	STREME-5	CEG38865(Scaffold_323)	2107459	2107468	-	14.878	8.1e-06	0.0758	ATACCGGTAA
	5-ATACCGGTAT	STREME-5	CEG40200(Scaffold_470)	1104822	1104831	+	17.8293	1.11e-06	0.0285	ATACCGGTAT
	5-ATACCGGTAT	STREME-5	CEG40200(Scaffold_470)	1104822	1104831	-	17.8293	1.11e-06	0.0285	ATACCGGTAT
	5-ATACCGGTAT	STREME-5	CEG40201(Scaffold_470)	1104801	1104810	+	17.8293	1.11e-06	0.0285	ATACCGGTAT
	5-ATACCGGTAT	STREME-5	CEG40201(Scaffold_470)	1104801	1104810	-	17.8293	1.11e-06	0.0285	ATACCGGTAT
	5-ATACCGGTAT	STREME-5	CEG42118(Scaffold_614)	2132135	2132144	+	14.6341	9.91e-06	0.0786	ATACCGGTAG
	5-ATACCGGTAT	STREME-5	CEG42118(Scaffold_614)	2132135	2132144	-	14.6341	9.91e-06	0.0786	CTACCGGTAT
	5-ATACCGGTAT	STREME-5	CEG43833(Scaffold_816)	863644	863653	+	16.5244	2.92e-06	0.0377	GTACCGGTAT
	5-ATACCGGTAT	STREME-5	CEG43833(Scaffold_816)	863644	863653	-	16.5244	2.92e-06	0.0377	ATACCGGTAC
	5-ATACCGGTAT	STREME-5	CEG44010(Scaffold_816)	1714592	1714601	+	9.97561	8.05e-05	0.377	TTATCGGTAT
	5-ATACCGGTAT	STREME-5	CEG44010(Scaffold_816)	1714592	1714601	-	9.97561	8.05e-05	0.377	ATACCGATAA
	5-ATACCGGTAT	STREME-5	CEG44136(Scaffold_816)	2204179	2204188	+	13.9268	1.35e-05	0.0997	GTACCGGTTT
	5-ATACCGGTAT	STREME-5	CEG44136(Scaffold_816)	2204179	2204188	-	13.9268	1.35e-05	0.0997	AAACCGGTAC
	5-ATACCGGTAT	STREME-5	CEG46045(Scaffold_1898)	188012	188021	+	12.9268	1.96e-05	0.112	ATATCGGTAT
	5-ATACCGGTAT	STREME-5	CEG46045(Scaffold_1898)	188012	188021	-	12.9268	1.96e-05	0.112	ATACCGATAT
	5-ATACCGGTAT	STREME-5	CEG46200(Scaffold_2061)	492726	492735	+	12.6341	2.25e-05	0.116	AAACCGGTTT
	5-ATACCGGTAT	STREME-5	CEG46200(Scaffold_2061)	492726	492735	-	12.6341	2.25e-05	0.116	AAACCGGTTT
	5-ATACCGGTAT	STREME-5	CEG46201(Scaffold_2061)	492725	492734	+	12.6341	2.25e-05	0.116	AAACCGGTTT
	5-ATACCGGTAT	STREME-5	CEG46201(Scaffold_2061)	492725	492734	-	12.6341	2.25e-05	0.116	AAACCGGTTT
	5-ATACCGGTAT	STREME-5	CEG46235(Scaffold_2061)	638418	638427	+	12.9268	1.96e-05	0.112	ATATCGGTAT
	5-ATACCGGTAT	STREME-5	CEG46235(Scaffold_2061)	638418	638427	-	12.9268	1.96e-05	0.112	ATACCGATAT
	5-ATACCGGTAT	STREME-5	CEG46235(Scaffold_2061)	638449	638458	+	15.2317	5.14e-06	0.0588	ATACCGGTTT
	5-ATACCGGTAT	STREME-5	CEG46235(Scaffold_2061)	638449	638458	-	15.2317	5.14e-06	0.0588	AAACCGGTAT
	5-ATACCGGTAT	STREME-5	CEG46430(Scaffold_2061)	1500646	1500655	+	17.8293	1.11e-06	0.0285	ATACCGGTAT
	5-ATACCGGTAT	STREME-5	CEG46430(Scaffold_2061)	1500646	1500655	-	17.8293	1.11e-06	0.0285	ATACCGGTAT
	5-ATACCGGTAT	STREME-5	CEG46430(Scaffold_2061)	1500668	1500677	+	16.5244	2.92e-06	0.0377	ATACCGGTAC
	5-ATACCGGTAT	STREME-5	CEG46430(Scaffold_2061)	1500668	1500677	-	16.5244	2.92e-06	0.0377	GTACCGGTAT
	5-ATACCGGTAT	STREME-5	CEG46768(Scaffold_2364)	140192	140201	+	16.5244	2.92e-06	0.0377	ATACCGGTAC
	5-ATACCGGTAT	STREME-5	CEG46768(Scaffold_2364)	140192	140201	-	16.5244	2.92e-06	0.0377	GTACCGGTAT
	5-ATACCGGTAT	STREME-5	CEG48522(Scaffold_2956)	1087155	1087164	+	14.6341	9.91e-06	0.0786	ATACCGGTAG
	5-ATACCGGTAT	STREME-5	CEG48522(Scaffold_2956)	1087155	1087164	-	14.6341	9.91e-06	0.0786	CTACCGGTAT
	5-ATACCGGTAT	STREME-5	CEG50214(Scaffold_3120)	1885176	1885185	+	16.5244	2.92e-06	0.0377	ATACCGGTAC
	5-ATACCGGTAT	STREME-5	CEG50214(Scaffold_3120)	1885176	1885185	-	16.5244	2.92e-06	0.0377	GTACCGGTAT
	5-ATACCGGTAT	STREME-5	CEG50521(Scaffold_117)	307979	307988	+	14.878	8.1e-06	0.0758	TTACCGGTAT
	5-ATACCGGTAT	STREME-5	CEG50521(Scaffold_117)	307979	307988	-	14.878	8.1e-06	0.0758	ATACCGGTAA
	6-ATGGCTACA	STREME-6	CEG35079(Scaffold_7)	29141	29149	-	11.6485	5.73e-05	0.568	ACGGCTACA
	6-ATGGCTACA	STREME-6	CEG35636(Scaffold_54)	774521	774529	+	11.903	2.42e-05	0.436	TTGGCTACA
	6-ATGGCTACA	STREME-6	CEG36573(Scaffold_208)	656146	656154	-	16.9939	4.03e-06	0.2	ATGGCTACA
	6-ATGGCTACA	STREME-6	CEG37111(Scaffold_262)	554975	554983	-	11.903	2.42e-05	0.436	ATGGCAACA
	6-ATGGCTACA	STREME-6	CEG37111(Scaffold_262)	555010	555018	-	11.6364	9.65e-05	0.638	ATGGATACA
	6-ATGGCTACA	STREME-6	CEG37746(Scaffold_291)	356807	356815	+	11.6485	5.73e-05	0.568	GTGGCTACA
	6-ATGGCTACA	STREME-6	CEG38176(Scaffold_322)	626519	626527	-	16.9939	4.03e-06	0.2	ATGGCTACA
	6-ATGGCTACA	STREME-6	CEG39374(Scaffold_430)	212939	212947	+	11.6364	9.65e-05	0.638	ATTGCTACA
	6-ATGGCTACA	STREME-6	CEG40097(Scaffold_470)	506717	506725	+	11.6485	5.73e-05	0.568	GTGGCTACA
	6-ATGGCTACA	STREME-6	CEG40100(Scaffold_470)	511638	511646	+	11.6364	9.65e-05	0.638	ATAGCTACA
	6-ATGGCTACA	STREME-6	CEG40200(Scaffold_470)	1104787	1104795	+	11.903	2.42e-05	0.436	ATGGCTACT
	6-ATGGCTACA	STREME-6	CEG40201(Scaffold_470)	1104837	1104845	-	11.903	2.42e-05	0.436	ATGGCTACT
	6-ATGGCTACA	STREME-6	CEG41628(Scaffold_555)	2100286	2100294	-	11.903	2.42e-05	0.436	AAGGCTACA
	6-ATGGCTACA	STREME-6	CEG43206(Scaffold_658)	1257447	1257455	-	11.6364	9.65e-05	0.638	ATGGTTACA
	6-ATGGCTACA	STREME-6	CEG43580(Scaffold_672)	759278	759286	+	11.6364	9.65e-05	0.638	ATAGCTACA
	6-ATGGCTACA	STREME-6	CEG44170(Scaffold_816)	2358592	2358600	-	11.6364	9.65e-05	0.638	ATGACTACA
	6-ATGGCTACA	STREME-6	CEG44620(Scaffold_1211)	1600296	1600304	+	11.6485	5.73e-05	0.568	ATGGCTCCA
	6-ATGGCTACA	STREME-6	CEG45756(Scaffold_1651)	865341	865349	-	16.9939	4.03e-06	0.2	ATGGCTACA
	6-ATGGCTACA	STREME-6	CEG45844(Scaffold_1651)	1356527	1356535	-	11.6485	5.73e-05	0.568	ATGGCTACG
	6-ATGGCTACA	STREME-6	CEG45969(Scaffold_1878)	258827	258835	-	11.6485	5.73e-05	0.568	AGGGCTACA
	6-ATGGCTACA	STREME-6	CEG46045(Scaffold_1898)	188044	188052	+	11.6364	9.65e-05	0.638	ATGGTTACA
	6-ATGGCTACA	STREME-6	CEG46285(Scaffold_2061)	807492	807500	-	11.6364	9.65e-05	0.638	ATTGCTACA
	6-ATGGCTACA	STREME-6	CEG46633(Scaffold_2103)	181506	181514	-	11.6364	9.65e-05	0.638	ATAGCTACA
	6-ATGGCTACA	STREME-6	CEG46778(Scaffold_2364)	167235	167243	-	11.903	2.42e-05	0.436	TTGGCTACA
	6-ATGGCTACA	STREME-6	CEG46841(Scaffold_2386)	332264	332272	+	11.6364	9.65e-05	0.638	ATGACTACA
	6-ATGGCTACA	STREME-6	CEG47066(Scaffold_2386)	1357184	1357192	-	11.903	2.42e-05	0.436	AAGGCTACA
	6-ATGGCTACA	STREME-6	CEG47892(Scaffold_2881)	657566	657574	+	11.6485	5.73e-05	0.568	ATGGCCACA
	6-ATGGCTACA	STREME-6	CEG48890(Scaffold_3060)	846265	846273	+	11.6485	5.73e-05	0.568	ATGGCCACA
	6-ATGGCTACA	STREME-6	CEG48958(Scaffold_3060)	1103068	1103076	-	16.9939	4.03e-06	0.2	ATGGCTACA
	6-ATGGCTACA	STREME-6	CEG49834(Scaffold_3120)	91597	91605	-	11.6485	5.73e-05	0.568	ATGGCTACC
	10-GCCAAYCA	STREME-10	CEG35194(Scaffold_7)	489824	489831	+	14.2857	2.67e-05	0.512	GCCAACCA
	10-GCCAAYCA	STREME-10	CEG35931(Scaffold_110)	1190203	1190210	-	10.5612	8.75e-05	0.683	GCCAATCC
	10-GCCAAYCA	STREME-10	CEG36573(Scaffold_208)	656108	656115	-	14.9694	1.47e-05	0.442	GCCAATCA
	10-GCCAAYCA	STREME-10	CEG37166(Scaffold_262)	838971	838978	+	10.5612	8.75e-05	0.683	GCCAATCC
	10-GCCAAYCA	STREME-10	CEG37286(Scaffold_262)	1324369	1324376	+	14.9694	1.47e-05	0.442	GCCAATCA
	10-GCCAAYCA	STREME-10	CEG37675(Scaffold_291)	47098	47105	-	12.4898	3.88e-05	0.545	GCCGATCA
	10-GCCAAYCA	STREME-10	CEG39194(Scaffold_410)	61875	61882	+	12.2653	5.35e-05	0.626	GCCTATCA
	10-GCCAAYCA	STREME-10	CEG39281(Scaffold_410)	557140	557147	-	12.4898	3.88e-05	0.545	GCCGATCA
	10-GCCAAYCA	STREME-10	CEG39290(Scaffold_410)	580449	580456	+	14.9694	1.47e-05	0.442	GCCAATCA
	10-GCCAAYCA	STREME-10	CEG39859(Scaffold_444)	636642	636649	-	14.9694	1.47e-05	0.442	GCCAATCA
	10-GCCAAYCA	STREME-10	CEG39869(Scaffold_444)	678371	678378	+	14.2857	2.67e-05	0.512	GCCAACCA
	10-GCCAAYCA	STREME-10	CEG40986(Scaffold_526)	531420	531427	-	11.5816	7.54e-05	0.683	GCCTACCA
	10-GCCAAYCA	STREME-10	CEG41334(Scaffold_555)	805394	805401	+	14.9694	1.47e-05	0.442	GCCAATCA
	10-GCCAAYCA	STREME-10	CEG41335(Scaffold_555)	805373	805380	-	14.9694	1.47e-05	0.442	GCCAATCA
	10-GCCAAYCA	STREME-10	CEG41613(Scaffold_555)	2057790	2057797	+	9.87755	9.74e-05	0.684	GCCAACCC
	10-GCCAAYCA	STREME-10	CEG41630(Scaffold_555)	2102541	2102548	-	9.87755	9.74e-05	0.684	GCCAACCC
	10-GCCAAYCA	STREME-10	CEG42765(Scaffold_650)	1890389	1890396	-	10.5612	8.75e-05	0.683	GCCAATCC
	10-GCCAAYCA	STREME-10	CEG42910(Scaffold_650)	2577551	2577558	+	12.2653	5.35e-05	0.626	GCCTATCA
	10-GCCAAYCA	STREME-10	CEG42911(Scaffold_650)	2577564	2577571	-	12.2653	5.35e-05	0.626	GCCTATCA
	10-GCCAAYCA	STREME-10	CEG43314(Scaffold_658)	1767602	1767609	-	11.8061	6.34e-05	0.668	GCCGACCA
	10-GCCAAYCA	STREME-10	CEG43326(Scaffold_658)	1802680	1802687	-	9.87755	9.74e-05	0.684	GCCAACCC
	10-GCCAAYCA	STREME-10	CEG44117(Scaffold_816)	2141014	2141021	+	10.5612	8.75e-05	0.683	GCCAATCC
	10-GCCAAYCA	STREME-10	CEG44170(Scaffold_816)	2358650	2358657	-	11.8061	6.34e-05	0.668	GCCGACCA
	10-GCCAAYCA	STREME-10	CEG45147(Scaffold_1561)	296739	296746	+	14.2857	2.67e-05	0.512	GCCAACCA
	10-GCCAAYCA	STREME-10	CEG46069(Scaffold_1899)	14	21	+	12.4898	3.88e-05	0.545	GCCGATCA
	10-GCCAAYCA	STREME-10	CEG48723(Scaffold_3060)	71773	71780	+	14.2857	2.67e-05	0.512	GCCAACCA
	10-GCCAAYCA	STREME-10	CEG49157(Scaffold_3060)	2132443	2132450	+	12.4898	3.88e-05	0.545	GCCGATCA
	10-GCCAAYCA	STREME-10	CEG49375(Scaffold_3060)	3161532	3161539	+	11.5816	7.54e-05	0.683	GCCTACCA
	10-GCCAAYCA	STREME-10	CEG49502(Scaffold_3073)	402623	402630	+	14.9694	1.47e-05	0.442	GCCAATCA
	10-GCCAAYCA	STREME-10	CEG49902(Scaffold_3120)	467846	467853	-	11.5816	7.54e-05	0.683	GCCTACCA
	13-CAGCAACATC	STREME-13	CEG35364(Scaffold_42)	605630	605639	-	10.4497	8.49e-05	0.37	CGGTAACATC
	13-CAGCAACATC	STREME-13	CEG35876(Scaffold_110)	972880	972889	-	14.3432	1.65e-06	0.0659	CAGCAACACC
	13-CAGCAACATC	STREME-13	CEG36506(Scaffold_208)	305811	305820	+	11.1775	4.52e-05	0.297	CAGCTACAGC
	13-CAGCAACATC	STREME-13	CEG37309(Scaffold_287)	80868	80877	+	13.4142	7.95e-06	0.126	CAGCAACTTC
	13-CAGCAACATC	STREME-13	CEG37320(Scaffold_287)	140421	140430	-	11.4379	3.48e-05	0.297	CAGCAACCAC
	13-CAGCAACATC	STREME-13	CEG37356(Scaffold_287)	294626	294635	+	11.4083	3.68e-05	0.297	CCGCAACAGC
	13-CAGCAACATC	STREME-13	CEG37920(Scaffold_292)	601412	601421	+	11.568	2.96e-05	0.29	CATCAACATC
	13-CAGCAACATC	STREME-13	CEG37920(Scaffold_292)	601424	601433	+	14.0355	3.31e-06	0.0757	CAGCAACAGC
	13-CAGCAACATC	STREME-13	CEG37920(Scaffold_292)	601430	601439	+	10.8817	5.3e-05	0.297	CAGCATCAGC
	13-CAGCAACATC	STREME-13	CEG37920(Scaffold_292)	601436	601445	+	10.8817	5.3e-05	0.297	CAGCATCAGC
	13-CAGCAACATC	STREME-13	CEG38311(Scaffold_322)	1251677	1251686	+	10.8462	5.48e-05	0.297	CAGCGACACC
	13-CAGCAACATC	STREME-13	CEG39194(Scaffold_410)	61886	61895	-	12.7751	1.29e-05	0.166	CAGCAACATA
	13-CAGCAACATC	STREME-13	CEG39345(Scaffold_430)	85679	85688	+	12.5621	1.84e-05	0.211	CAGGAACATC
	13-CAGCAACATC	STREME-13	CEG40535(Scaffold_525)	411169	411178	+	10.6154	7e-05	0.36	CAGCTACGTC
	13-CAGCAACATC	STREME-13	CEG40752(Scaffold_525)	1600881	1600890	-	11.503	3.26e-05	0.297	CGGCAACAGC
	13-CAGCAACATC	STREME-13	CEG41608(Scaffold_555)	2048834	2048843	-	13.4142	7.95e-06	0.126	CAGCAACTTC
	13-CAGCAACATC	STREME-13	CEG41783(Scaffold_614)	410641	410650	-	13.4142	7.95e-06	0.126	CAGCAACTTC
	13-CAGCAACATC	STREME-13	CEG42031(Scaffold_614)	1643570	1643579	-	10.8817	5.3e-05	0.297	CGGCAACTTC
	13-CAGCAACATC	STREME-13	CEG42047(Scaffold_614)	1723085	1723094	+	10.497	8.1e-05	0.37	TAGCAACAAC
	13-CAGCAACATC	STREME-13	CEG42084(Scaffold_614)	1970097	1970106	-	10.8462	5.48e-05	0.297	CAGCGACACC
	13-CAGCAACATC	STREME-13	CEG42093(Scaffold_614)	1984686	1984695	+	11.2722	3.95e-05	0.297	CAGCACCAGC
	13-CAGCAACATC	STREME-13	CEG42157(Scaffold_614)	2321110	2321119	+	10.2071	9.88e-05	0.37	CAGCAGCAAC
	13-CAGCAACATC	STREME-13	CEG42157(Scaffold_614)	2321113	2321122	+	14.0473	2.56e-06	0.0659	CAGCAACAAC
	13-CAGCAACATC	STREME-13	CEG42157(Scaffold_614)	2321116	2321125	+	10.2249	9.62e-05	0.37	CAACAACAAC
	13-CAGCAACATC	STREME-13	CEG42157(Scaffold_614)	2321119	2321128	+	10.5207	7.69e-05	0.37	CAACAACACC
	13-CAGCAACATC	STREME-13	CEG42157(Scaffold_614)	2321128	2321137	+	10.213	9.8e-05	0.37	CAACAACAGC
	13-CAGCAACATC	STREME-13	CEG42157(Scaffold_614)	2321134	2321143	+	14.0473	2.56e-06	0.0659	CAGCAACAAC
	13-CAGCAACATC	STREME-13	CEG42157(Scaffold_614)	2321137	2321146	+	10.213	9.8e-05	0.37	CAACAACAGC
	13-CAGCAACATC	STREME-13	CEG42157(Scaffold_614)	2321143	2321152	+	14.0473	2.56e-06	0.0659	CAGCAACAAC
	13-CAGCAACATC	STREME-13	CEG42157(Scaffold_614)	2321146	2321155	+	10.213	9.8e-05	0.37	CAACAACAGC
	13-CAGCAACATC	STREME-13	CEG42157(Scaffold_614)	2321152	2321161	+	14.0473	2.56e-06	0.0659	CAGCAACAAC
	13-CAGCAACATC	STREME-13	CEG42157(Scaffold_614)	2321155	2321164	+	10.213	9.8e-05	0.37	CAACAACAGC
	13-CAGCAACATC	STREME-13	CEG42647(Scaffold_650)	1350749	1350758	-	10.8462	5.48e-05	0.297	CAGCGACACC
	13-CAGCAACATC	STREME-13	CEG42731(Scaffold_650)	1747966	1747975	-	10.213	9.8e-05	0.37	CAACAACAGC
	13-CAGCAACATC	STREME-13	CEG42765(Scaffold_650)	1890444	1890453	+	10.213	9.8e-05	0.37	CAACAACAGC
	13-CAGCAACATC	STREME-13	CEG43752(Scaffold_816)	431826	431835	+	11.4379	3.48e-05	0.297	CAGCAACCAC
	13-CAGCAACATC	STREME-13	CEG43916(Scaffold_816)	1261602	1261611	+	12.9822	1.18e-05	0.162	CAGTAACATC
	13-CAGCAACATC	STREME-13	CEG44151(Scaffold_816)	2252406	2252415	+	10.8817	5.3e-05	0.297	CGGCAACTTC
	13-CAGCAACATC	STREME-13	CEG44864(Scaffold_1343)	847331	847340	+	13.3373	9.77e-06	0.144	CAGCTACATC
	13-CAGCAACATC	STREME-13	CEG44952(Scaffold_1343)	1307870	1307879	-	14.0473	2.56e-06	0.0659	CAGCAACAAC
	13-CAGCAACATC	STREME-13	CEG45586(Scaffold_1594)	473006	473015	+	14.3432	1.65e-06	0.0659	CAGCAACACC
	13-CAGCAACATC	STREME-13	CEG45601(Scaffold_1625)	223	232	-	11.1775	4.52e-05	0.297	CAGCTACAGC
	13-CAGCAACATC	STREME-13	CEG46300(Scaffold_2061)	903638	903647	-	11.7396	2.51e-05	0.258	CACCAACATC
	13-CAGCAACATC	STREME-13	CEG46573(Scaffold_2061)	2221452	2221461	+	10.5562	7.46e-05	0.37	CAGCTACTTC
	13-CAGCAACATC	STREME-13	CEG46590(Scaffold_2103)	33255	33264	+	10.2249	9.62e-05	0.37	CAACAACAAC
	13-CAGCAACATC	STREME-13	CEG46766(Scaffold_2364)	134288	134297	-	10.4497	8.49e-05	0.37	CGGTAACATC
	13-CAGCAACATC	STREME-13	CEG47212(Scaffold_2386)	1944719	1944728	+	12.6982	1.44e-05	0.174	CAGCGACATC
	13-CAGCAACATC	STREME-13	CEG48552(Scaffold_2956)	1246957	1246966	+	11.2663	4.04e-05	0.297	CAGCAACTAC
	13-CAGCAACATC	STREME-13	CEG48600(Scaffold_2956)	1503317	1503326	+	10.6154	7e-05	0.36	CAGCTACGTC
	13-CAGCAACATC	STREME-13	CEG48909(Scaffold_3060)	897410	897419	-	12.355	2.03e-05	0.22	CAGCAGCATC
	13-CAGCAACATC	STREME-13	CEG49265(Scaffold_3060)	2638666	2638675	-	16.1953	9.09e-07	0.0659	CAGCAACATC
	13-CAGCAACATC	STREME-13	CEG49440(Scaffold_3073)	123045	123054	-	10.8935	5.15e-05	0.297	CAGCATCAAC
	13-CAGCAACATC	STREME-13	CEG49607(Scaffold_3109)	268738	268747	+	13.5858	4.8e-06	0.0988	CAGCAACCTC
	13-CAGCAACATC	STREME-13	CEG49753(Scaffold_3109)	854470	854479	+	10.4438	8.58e-05	0.37	CAGCAACAGT
	13-CAGCAACATC	STREME-13	CEG50007(Scaffold_3120)	995354	995363	+	10.8935	5.15e-05	0.297	CAGCATCAAC
	15-GAAACGRCGC	STREME-15	CEG35107(Scaffold_7)	139502	139511	+	17.6842	7.46e-07	0.0118	GAAACGACGC
	15-GAAACGRCGC	STREME-15	CEG35170(Scaffold_7)	354336	354345	-	17.6842	7.46e-07	0.0118	GAAACGACGC
	15-GAAACGRCGC	STREME-15	CEG35320(Scaffold_42)	415898	415907	+	12.9868	1.61e-05	0.0703	GAAGAGTCGC
	15-GAAACGRCGC	STREME-15	CEG35392(Scaffold_42)	701065	701074	+	13.4079	1.09e-05	0.0535	GAAGAGGCGC
	15-GAAACGRCGC	STREME-15	CEG35392(Scaffold_42)	701133	701142	+	9.78947	9.97e-05	0.192	GACGCGGCGC
	15-GAAACGRCGC	STREME-15	CEG35414(Scaffold_42)	811220	811229	+	11.3421	5.28e-05	0.139	GAAACGGCTC
	15-GAAACGRCGC	STREME-15	CEG35647(Scaffold_54)	819887	819896	-	12.8421	1.97e-05	0.078	GAAACGTCGA
	15-GAAACGRCGC	STREME-15	CEG35727(Scaffold_110)	199647	199656	-	13.8289	9.57e-06	0.048	GAAACGACGT
	15-GAAACGRCGC	STREME-15	CEG35751(Scaffold_110)	269087	269096	+	17.6842	7.46e-07	0.0118	GAAACGACGC
	15-GAAACGRCGC	STREME-15	CEG36270(Scaffold_179)	78532	78541	+	12.5	2.57e-05	0.0928	GAAGCGACGT
	15-GAAACGRCGC	STREME-15	CEG36353(Scaffold_194)	168120	168129	-	14.0395	7.75e-06	0.0443	GAACCGACGC
	15-GAAACGRCGC	STREME-15	CEG36395(Scaffold_202)	32766	32775	+	11.5395	4.85e-05	0.139	GAAGCGACAC
	15-GAAACGRCGC	STREME-15	CEG36396(Scaffold_202)	32723	32732	-	11.5395	4.85e-05	0.139	GAAGCGACAC
	15-GAAACGRCGC	STREME-15	CEG36481(Scaffold_208)	203934	203943	-	11.5132	4.93e-05	0.139	GAAGCGTCGA
	15-GAAACGRCGC	STREME-15	CEG36534(Scaffold_208)	411349	411358	-	10.9868	6.18e-05	0.153	GATGCGACGC
	15-GAAACGRCGC	STREME-15	CEG36568(Scaffold_208)	644431	644440	+	16.3553	2.72e-06	0.0215	GAAGCGACGC
	15-GAAACGRCGC	STREME-15	CEG36632(Scaffold_210)	31725	31734	+	12.8421	1.97e-05	0.078	GAAACGTCGA
	15-GAAACGRCGC	STREME-15	CEG36719(Scaffold_218)	463220	463229	+	13.9211	8.66e-06	0.048	GAAACGACGA
	15-GAAACGRCGC	STREME-15	CEG36824(Scaffold_253)	224378	224387	-	10.1316	9.14e-05	0.186	GAATAGTCGC
	15-GAAACGRCGC	STREME-15	CEG36872(Scaffold_253)	391206	391215	-	11.8421	3.87e-05	0.131	GAAGCGGCGT
	15-GAAACGRCGC	STREME-15	CEG37134(Scaffold_262)	665701	665710	+	14.0395	7.75e-06	0.0443	GAACCGACGC
	15-GAAACGRCGC	STREME-15	CEG37134(Scaffold_262)	665709	665718	-	17.6842	7.46e-07	0.0118	GAAACGACGC
	15-GAAACGRCGC	STREME-15	CEG37507(Scaffold_289)	31681	31690	-	9.92105	9.65e-05	0.192	GAAAAGGCAC
	15-GAAACGRCGC	STREME-15	CEG37963(Scaffold_292)	862728	862737	+	12.8421	1.97e-05	0.078	GAATCGGCGC
	15-GAAACGRCGC	STREME-15	CEG38031(Scaffold_292)	1210479	1210488	-	9.86842	9.89e-05	0.192	GAAGCTGCGC
	15-GAAACGRCGC	STREME-15	CEG38089(Scaffold_322)	202734	202743	-	17.0263	1.36e-06	0.0147	GAAACGGCGC
	15-GAAACGRCGC	STREME-15	CEG38153(Scaffold_322)	541124	541133	-	10.4605	8.15e-05	0.173	GAAGCGTCAC
	15-GAAACGRCGC	STREME-15	CEG38331(Scaffold_322)	1354287	1354296	+	17.0263	1.36e-06	0.0147	GAAACGGCGC
	15-GAAACGRCGC	STREME-15	CEG38475(Scaffold_323)	228823	228832	+	10.4605	8.15e-05	0.173	GAAGCGTCAC
	15-GAAACGRCGC	STREME-15	CEG38632(Scaffold_323)	1024654	1024663	+	10.4605	8.15e-05	0.173	GAAAAGTCGT
	15-GAAACGRCGC	STREME-15	CEG38811(Scaffold_323)	1837673	1837682	-	17.0263	1.36e-06	0.0147	GAAACGGCGC
	15-GAAACGRCGC	STREME-15	CEG39048(Scaffold_350)	301500	301509	+	12.8684	1.82e-05	0.0764	GAAACGACAC
	15-GAAACGRCGC	STREME-15	CEG39199(Scaffold_410)	91134	91143	+	10.5789	7.51e-05	0.173	GAAAAGACAC
	15-GAAACGRCGC	STREME-15	CEG39301(Scaffold_410)	614630	614639	-	10.5789	7.51e-05	0.173	GAAAAGACAC
	15-GAAACGRCGC	STREME-15	CEG39752(Scaffold_444)	165706	165715	+	16.3553	2.72e-06	0.0215	GAAGCGACGC
	15-GAAACGRCGC	STREME-15	CEG39972(Scaffold_449)	21154	21163	+	13.8289	9.57e-06	0.048	GAAACGACGT
	15-GAAACGRCGC	STREME-15	CEG39973(Scaffold_449)	21109	21118	-	13.8289	9.57e-06	0.048	GAAACGACGT
	15-GAAACGRCGC	STREME-15	CEG40200(Scaffold_470)	1104775	1104784	+	17.6842	7.46e-07	0.0118	GAAACGACGC
	15-GAAACGRCGC	STREME-15	CEG40201(Scaffold_470)	1104848	1104857	-	17.6842	7.46e-07	0.0118	GAAACGACGC
	15-GAAACGRCGC	STREME-15	CEG40306(Scaffold_474)	168729	168738	+	17.6842	7.46e-07	0.0118	GAAACGACGC
	15-GAAACGRCGC	STREME-15	CEG40711(Scaffold_525)	1333682	1333691	+	13.1711	1.46e-05	0.0666	GAAACGGCGT
	15-GAAACGRCGC	STREME-15	CEG40929(Scaffold_526)	216555	216564	-	12.5	2.57e-05	0.0928	GAAGCGACGT
	15-GAAACGRCGC	STREME-15	CEG41387(Scaffold_555)	1096046	1096055	-	16.6053	2.1e-06	0.0197	GAAACGTCGC
	15-GAAACGRCGC	STREME-15	CEG41509(Scaffold_555)	1607203	1607212	-	11.3421	5.28e-05	0.139	GAAACGGCTC
	15-GAAACGRCGC	STREME-15	CEG41530(Scaffold_555)	1730581	1730590	-	10.5526	7.79e-05	0.173	GAAAAGTCGA
	15-GAAACGRCGC	STREME-15	CEG41768(Scaffold_614)	313025	313034	-	14.0658	7.14e-06	0.0443	GAAGAGACGC
	15-GAAACGRCGC	STREME-15	CEG41913(Scaffold_614)	998941	998950	-	10.9737	6.27e-05	0.153	GAAAAGGCGA
	15-GAAACGRCGC	STREME-15	CEG42000(Scaffold_614)	1450172	1450181	-	9.86842	9.89e-05	0.192	GAAAAGGCGG
	15-GAAACGRCGC	STREME-15	CEG42233(Scaffold_614)	2767424	2767433	-	10.4605	8.15e-05	0.173	GAAAAGTCGT
	15-GAAACGRCGC	STREME-15	CEG42236(Scaffold_614)	2782631	2782640	+	10.4605	8.15e-05	0.173	GAAAAGTCGT
	15-GAAACGRCGC	STREME-15	CEG42344(Scaffold_614)	3342676	3342685	+	16.6053	2.1e-06	0.0197	GAAACGTCGC
	15-GAAACGRCGC	STREME-15	CEG42358(Scaffold_614)	3392568	3392577	+	17.6842	7.46e-07	0.0118	GAAACGACGC
	15-GAAACGRCGC	STREME-15	CEG42358(Scaffold_614)	3392573	3392582	+	10.4474	8.25e-05	0.173	GACGCGACGC
	15-GAAACGRCGC	STREME-15	CEG42669(Scaffold_650)	1443446	1443455	-	17.6842	7.46e-07	0.0118	GAAACGACGC
	15-GAAACGRCGC	STREME-15	CEG42731(Scaffold_650)	1747909	1747918	+	11.7237	4.31e-05	0.134	GAAACAGCGC
	15-GAAACGRCGC	STREME-15	CEG42867(Scaffold_650)	2358305	2358314	+	12.2368	2.95e-05	0.105	GAAAGGTCGC
	15-GAAACGRCGC	STREME-15	CEG43109(Scaffold_658)	754733	754742	-	10.7237	6.94e-05	0.168	GAAAAGACCC
	15-GAAACGRCGC	STREME-15	CEG43139(Scaffold_658)	898873	898882	+	11.6842	4.37e-05	0.134	GAAGCGACCC
	15-GAAACGRCGC	STREME-15	CEG43261(Scaffold_658)	1520076	1520085	-	12.5	2.57e-05	0.0928	GAAGCGACGT
	15-GAAACGRCGC	STREME-15	CEG43308(Scaffold_658)	1729088	1729097	+	12.1579	3.18e-05	0.111	GAAACGGCGG
	15-GAAACGRCGC	STREME-15	CEG43531(Scaffold_672)	546208	546217	-	11.75	4.16e-05	0.134	GAACAGACGC
	15-GAAACGRCGC	STREME-15	CEG43686(Scaffold_816)	171773	171782	+	15.2763	4.74e-06	0.0336	GAAGCGTCGC
	15-GAAACGRCGC	STREME-15	CEG43695(Scaffold_816)	185027	185036	+	12.9605	1.73e-05	0.0741	GAACCGTCGC
	15-GAAACGRCGC	STREME-15	CEG43999(Scaffold_816)	1642848	1642857	+	13.2632	1.38e-05	0.0647	GAAACGGCGA
	15-GAAACGRCGC	STREME-15	CEG44055(Scaffold_816)	1902705	1902714	-	11.0526	6.07e-05	0.153	GAAGCAACGC
	15-GAAACGRCGC	STREME-15	CEG44769(Scaffold_1343)	440872	440881	-	10.3026	8.6e-05	0.179	GAAGAGACGA
	15-GAAACGRCGC	STREME-15	CEG44976(Scaffold_1343)	1384776	1384785	-	11.7368	4.24e-05	0.134	GAAACGTCGG
	15-GAAACGRCGC	STREME-15	CEG44976(Scaffold_1343)	1384786	1384795	+	11.5395	4.85e-05	0.139	GAAGCGACAC
	15-GAAACGRCGC	STREME-15	CEG45276(Scaffold_1561)	839560	839569	+	10.5526	7.79e-05	0.173	GAAAAGTCGA
	15-GAAACGRCGC	STREME-15	CEG45327(Scaffold_1583)	188576	188585	+	16.6053	2.1e-06	0.0197	GAAACGTCGC
	15-GAAACGRCGC	STREME-15	CEG45404(Scaffold_1583)	569070	569079	+	10.4605	8.15e-05	0.173	GAAGCGTCAC
	15-GAAACGRCGC	STREME-15	CEG45532(Scaffold_1594)	207962	207971	+	17.0263	1.36e-06	0.0147	GAAACGGCGC
	15-GAAACGRCGC	STREME-15	CEG45588(Scaffold_1594)	475368	475377	+	17.6842	7.46e-07	0.0118	GAAACGACGC
	15-GAAACGRCGC	STREME-15	CEG45601(Scaffold_1625)	260	269	-	9.92105	9.65e-05	0.192	GAAAAGGCAC
	15-GAAACGRCGC	STREME-15	CEG45881(Scaffold_1787)	52832	52841	+	11.4605	5.06e-05	0.139	CAAACGTCGC
	15-GAAACGRCGC	STREME-15	CEG46200(Scaffold_2061)	492685	492694	-	13.2632	1.38e-05	0.0647	GAAATGACGC
	15-GAAACGRCGC	STREME-15	CEG46331(Scaffold_2061)	1018558	1018567	-	14.0395	7.75e-06	0.0443	GAACCGACGC
	15-GAAACGRCGC	STREME-15	CEG46387(Scaffold_2061)	1282112	1282121	+	17.6842	7.46e-07	0.0118	GAAACGACGC
	15-GAAACGRCGC	STREME-15	CEG46460(Scaffold_2061)	1614551	1614560	+	15.3947	4.13e-06	0.0315	GAAAAGACGC
	15-GAAACGRCGC	STREME-15	CEG46475(Scaffold_2061)	1693030	1693039	+	11.7895	3.96e-05	0.132	GAAACGTCAC
	15-GAAACGRCGC	STREME-15	CEG46482(Scaffold_2061)	1719064	1719073	+	11.3421	5.28e-05	0.139	GAAACGGCTC
	15-GAAACGRCGC	STREME-15	CEG46602(Scaffold_2103)	61492	61501	+	11.7368	4.24e-05	0.134	GAAACGTCGG
	15-GAAACGRCGC	STREME-15	CEG46641(Scaffold_2121)	20890	20899	+	11.5395	4.85e-05	0.139	GAAAAGACGT
	15-GAAACGRCGC	STREME-15	CEG46778(Scaffold_2364)	167261	167270	+	13.8289	9.57e-06	0.048	GAAACGACGT
	15-GAAACGRCGC	STREME-15	CEG47206(Scaffold_2386)	1892639	1892648	+	17.6842	7.46e-07	0.0118	GAAACGACGC
	15-GAAACGRCGC	STREME-15	CEG47354(Scaffold_2547)	39872	39881	+	11.4605	5.06e-05	0.139	CAAACGTCGC
	15-GAAACGRCGC	STREME-15	CEG47384(Scaffold_2547)	166104	166113	-	10.2105	8.92e-05	0.183	GAAGAGACGT
	15-GAAACGRCGC	STREME-15	CEG47781(Scaffold_2881)	184021	184030	-	14.0658	7.14e-06	0.0443	GAAGAGACGC
	15-GAAACGRCGC	STREME-15	CEG48059(Scaffold_2904)	550846	550855	+	16.3553	2.72e-06	0.0215	GAAGCGACGC
	15-GAAACGRCGC	STREME-15	CEG48059(Scaffold_2904)	550849	550858	-	15.2763	4.74e-06	0.0336	GAAGCGTCGC
	15-GAAACGRCGC	STREME-15	CEG48259(Scaffold_2935)	58299	58308	+	10.6711	7.34e-05	0.173	GAAAAGCCGC
	15-GAAACGRCGC	STREME-15	CEG48275(Scaffold_2935)	122813	122822	+	11.2105	5.75e-05	0.148	CAAGCGACGC
	15-GAAACGRCGC	STREME-15	CEG48347(Scaffold_2956)	366518	366527	+	12.75	2.14e-05	0.0814	GAAACGTCGT
	15-GAAACGRCGC	STREME-15	CEG48392(Scaffold_2956)	586359	586368	-	10.9737	6.27e-05	0.153	GAAAAGGCGA
	15-GAAACGRCGC	STREME-15	CEG48427(Scaffold_2956)	738194	738203	-	11.9868	3.39e-05	0.116	GAAGGGACGC
	15-GAAACGRCGC	STREME-15	CEG48487(Scaffold_2956)	941051	941060	-	17.0263	1.36e-06	0.0147	GAAACGGCGC
	15-GAAACGRCGC	STREME-15	CEG48488(Scaffold_2956)	941104	941113	+	17.0263	1.36e-06	0.0147	GAAACGGCGC
	15-GAAACGRCGC	STREME-15	CEG48517(Scaffold_2956)	1062770	1062779	-	10.5526	7.79e-05	0.173	GAATAGGCGC
	15-GAAACGRCGC	STREME-15	CEG48551(Scaffold_2956)	1223808	1223817	-	14.0658	7.14e-06	0.0443	GAAGAGACGC
	15-GAAACGRCGC	STREME-15	CEG48763(Scaffold_3060)	231737	231746	-	9.86842	9.89e-05	0.192	GAAGCTGCGC
	15-GAAACGRCGC	STREME-15	CEG49196(Scaffold_3060)	2280741	2280750	+	17.6842	7.46e-07	0.0118	GAAACGACGC
	15-GAAACGRCGC	STREME-15	CEG49196(Scaffold_3060)	2280756	2280765	+	13.0132	1.53e-05	0.0685	GAAACGACCC
	15-GAAACGRCGC	STREME-15	CEG49203(Scaffold_3060)	2308402	2308411	-	16.3553	2.72e-06	0.0215	GAAGCGACGC
	15-GAAACGRCGC	STREME-15	CEG49692(Scaffold_3109)	605595	605604	+	11.2763	5.48e-05	0.143	GAAGTGGCGC
	15-GAAACGRCGC	STREME-15	CEG49822(Scaffold_3120)	31226	31235	+	12.75	2.14e-05	0.0814	GAAACGTCGT
	15-GAAACGRCGC	STREME-15	CEG49902(Scaffold_3120)	467778	467787	-	14.7368	5.49e-06	0.0376	GAAAAGGCGC
	15-GAAACGRCGC	STREME-15	CEG49947(Scaffold_3120)	717632	717641	-	11.4211	5.14e-05	0.139	GAAGCGTCGT
12	1-DRTGTGGWCCACAYH	STREME-1	CEG35339(Scaffold_42)	503651	503665	+	14.2632	7.99e-06	0.033	AGTGTGGTTTACATC
	1-DRTGTGGWCCACAYH	STREME-1	CEG35339(Scaffold_42)	503651	503665	-	14.2632	7.99e-06	0.033	GATGTAAACCACACT
	1-DRTGTGGWCCACAYH	STREME-1	CEG35905(Scaffold_110)	1106571	1106585	+	14.6974	5.51e-06	0.0296	AATGTGGTATACATG
	1-DRTGTGGWCCACAYH	STREME-1	CEG35905(Scaffold_110)	1106571	1106585	-	14.6974	5.51e-06	0.0296	CATGTATACCACATT
	1-DRTGTGGWCCACAYH	STREME-1	CEG37353(Scaffold_287)	289704	289718	+	11.6711	4.51e-05	0.0659	CAGGTGCTACACATT
	1-DRTGTGGWCCACAYH	STREME-1	CEG37353(Scaffold_287)	289704	289718	-	11.6711	4.51e-05	0.0659	AATGTGTAGCACCTG
	1-DRTGTGGWCCACAYH	STREME-1	CEG37442(Scaffold_287)	656768	656782	+	10.8947	6.98e-05	0.0873	TATGTTAACTACACC
	1-DRTGTGGWCCACAYH	STREME-1	CEG37442(Scaffold_287)	656768	656782	-	10.8947	6.98e-05	0.0873	GGTGTAGTTAACATA
	1-DRTGTGGWCCACAYH	STREME-1	CEG37449(Scaffold_287)	707087	707101	+	13.6711	1.23e-05	0.0366	CATGTACAACACATA
	1-DRTGTGGWCCACAYH	STREME-1	CEG37449(Scaffold_287)	707087	707101	-	13.6711	1.23e-05	0.0366	TATGTGTTGTACATG
	1-DRTGTGGWCCACAYH	STREME-1	CEG37464(Scaffold_287)	795279	795293	+	10.3289	9.41e-05	0.099	TATGTACCACACGTT
	1-DRTGTGGWCCACAYH	STREME-1	CEG37464(Scaffold_287)	795279	795293	-	10.3289	9.41e-05	0.099	AACGTGTGGTACATA
	1-DRTGTGGWCCACAYH	STREME-1	CEG38230(Scaffold_322)	910920	910934	+	13.1711	1.73e-05	0.038	TATGGGGTCCACATC
	1-DRTGTGGWCCACAYH	STREME-1	CEG38230(Scaffold_322)	910920	910934	-	13.1711	1.73e-05	0.038	GATGTGGACCCCATA
	1-DRTGTGGWCCACAYH	STREME-1	CEG38676(Scaffold_323)	1203479	1203493	+	12.9079	2.08e-05	0.0405	TGTGTATCGCACACA
	1-DRTGTGGWCCACAYH	STREME-1	CEG38676(Scaffold_323)	1203479	1203493	-	12.9079	2.08e-05	0.0405	TGTGTGCGATACACA
	1-DRTGTGGWCCACAYH	STREME-1	CEG39189(Scaffold_410)	50939	50953	+	13.3289	1.55e-05	0.0366	TGTGTACGCTACATC
	1-DRTGTGGWCCACAYH	STREME-1	CEG39189(Scaffold_410)	50939	50953	-	13.3289	1.55e-05	0.0366	GATGTAGCGTACACA
	1-DRTGTGGWCCACAYH	STREME-1	CEG39288(Scaffold_410)	576546	576560	+	13.3158	1.57e-05	0.0366	AAAGTGGTACACATG
	1-DRTGTGGWCCACAYH	STREME-1	CEG39288(Scaffold_410)	576546	576560	-	13.3158	1.57e-05	0.0366	CATGTGTACCACTTT
	1-DRTGTGGWCCACAYH	STREME-1	CEG39753(Scaffold_444)	165674	165688	+	16.5921	9.82e-07	0.0296	AATGTGGTACACATG
	1-DRTGTGGWCCACAYH	STREME-1	CEG39753(Scaffold_444)	165674	165688	-	16.5921	9.82e-07	0.0296	CATGTGTACCACATT
	1-DRTGTGGWCCACAYH	STREME-1	CEG39927(Scaffold_444)	1019478	1019492	+	12.7105	2.36e-05	0.0412	GGTGTTCACTACATC
	1-DRTGTGGWCCACAYH	STREME-1	CEG39927(Scaffold_444)	1019478	1019492	-	12.7105	2.36e-05	0.0412	GATGTAGTGAACACC
	1-DRTGTGGWCCACAYH	STREME-1	CEG40075(Scaffold_470)	411924	411938	+	15.7105	2.36e-06	0.0296	AATGTACACCACATT
	1-DRTGTGGWCCACAYH	STREME-1	CEG40075(Scaffold_470)	411924	411938	-	15.7105	2.36e-06	0.0296	AATGTGGTGTACATT
	1-DRTGTGGWCCACAYH	STREME-1	CEG40621(Scaffold_525)	898121	898135	+	12.4079	2.89e-05	0.0461	CGTGTAGTATACACA
	1-DRTGTGGWCCACAYH	STREME-1	CEG40621(Scaffold_525)	898121	898135	-	12.4079	2.89e-05	0.0461	TGTGTATACTACACG
	1-DRTGTGGWCCACAYH	STREME-1	CEG40621(Scaffold_525)	898141	898155	+	11.1316	6.13e-05	0.0795	GGTGTTTGCTACATA
	1-DRTGTGGWCCACAYH	STREME-1	CEG40621(Scaffold_525)	898141	898155	-	11.1316	6.13e-05	0.0795	TATGTAGCAAACACC
	1-DRTGTGGWCCACAYH	STREME-1	CEG40789(Scaffold_525)	1716844	1716858	+	10.2895	9.61e-05	0.099	GATGTGGTCCACTGC
	1-DRTGTGGWCCACAYH	STREME-1	CEG40789(Scaffold_525)	1716844	1716858	-	10.2895	9.61e-05	0.099	GCAGTGGACCACATC
	1-DRTGTGGWCCACAYH	STREME-1	CEG41061(Scaffold_526)	938234	938248	+	14.9737	4.45e-06	0.0296	GATGTGGTTTACATA
	1-DRTGTGGWCCACAYH	STREME-1	CEG41061(Scaffold_526)	938234	938248	-	14.9737	4.45e-06	0.0296	TATGTAAACCACATC
	1-DRTGTGGWCCACAYH	STREME-1	CEG41282(Scaffold_555)	534756	534770	+	15.3158	3.36e-06	0.0296	ATTGTGGTCCACATA
	1-DRTGTGGWCCACAYH	STREME-1	CEG41282(Scaffold_555)	534756	534770	-	15.3158	3.36e-06	0.0296	TATGTGGACCACAAT
	1-DRTGTGGWCCACAYH	STREME-1	CEG41364(Scaffold_555)	943385	943399	+	12.1447	3.4e-05	0.0517	GATGTTGTCCACAAA
	1-DRTGTGGWCCACAYH	STREME-1	CEG41364(Scaffold_555)	943385	943399	-	12.1447	3.4e-05	0.0517	TTTGTGGACAACATC
	1-DRTGTGGWCCACAYH	STREME-1	CEG42574(Scaffold_650)	972460	972474	+	10.75	7.54e-05	0.088	AGTGTATGCCACCTA
	1-DRTGTGGWCCACAYH	STREME-1	CEG42574(Scaffold_650)	972460	972474	-	10.75	7.54e-05	0.088	TAGGTGGCATACACT
	1-DRTGTGGWCCACAYH	STREME-1	CEG43158(Scaffold_658)	1033441	1033455	+	10.8289	7.23e-05	0.0873	AATGTAACCTACACT
	1-DRTGTGGWCCACAYH	STREME-1	CEG43158(Scaffold_658)	1033441	1033455	-	10.8289	7.23e-05	0.0873	AGTGTAGGTTACATT
	1-DRTGTGGWCCACAYH	STREME-1	CEG44679(Scaffold_1343)	20739	20753	+	10.5658	8.34e-05	0.0913	TATGTACGACACTTC
	1-DRTGTGGWCCACAYH	STREME-1	CEG44679(Scaffold_1343)	20739	20753	-	10.5658	8.34e-05	0.0913	GAAGTGTCGTACATA
	1-DRTGTGGWCCACAYH	STREME-1	CEG45458(Scaffold_1583)	801862	801876	+	13.4474	1.43e-05	0.0366	TACGTGGTCTACACG
	1-DRTGTGGWCCACAYH	STREME-1	CEG45458(Scaffold_1583)	801862	801876	-	13.4474	1.43e-05	0.0366	CGTGTAGACCACGTA
	1-DRTGTGGWCCACAYH	STREME-1	CEG45459(Scaffold_1583)	801834	801848	+	13.4474	1.43e-05	0.0366	CGTGTAGACCACGTA
	1-DRTGTGGWCCACAYH	STREME-1	CEG45459(Scaffold_1583)	801834	801848	-	13.4474	1.43e-05	0.0366	TACGTGGTCTACACG
	1-DRTGTGGWCCACAYH	STREME-1	CEG45653(Scaffold_1651)	392480	392494	+	13.8421	1.1e-05	0.0366	TGTGTGGTGAACACA
	1-DRTGTGGWCCACAYH	STREME-1	CEG45653(Scaffold_1651)	392480	392494	-	13.8421	1.1e-05	0.0366	TGTGTTCACCACACA
	1-DRTGTGGWCCACAYH	STREME-1	CEG46395(Scaffold_2061)	1309659	1309673	+	14.6316	5.92e-06	0.0296	TAAGTGTACCACATA
	1-DRTGTGGWCCACAYH	STREME-1	CEG46395(Scaffold_2061)	1309659	1309673	-	14.6316	5.92e-06	0.0296	TATGTGGTACACTTA
	1-DRTGTGGWCCACAYH	STREME-1	CEG48175(Scaffold_2904)	1080713	1080727	+	11.3026	5.58e-05	0.0782	ATTGTGTTCTACACA
	1-DRTGTGGWCCACAYH	STREME-1	CEG48175(Scaffold_2904)	1080713	1080727	-	11.3026	5.58e-05	0.0782	TGTGTAGAACACAAT
	1-DRTGTGGWCCACAYH	STREME-1	CEG48175(Scaffold_2904)	1080715	1080729	+	12.6579	2.47e-05	0.0412	TGTGTTCTACACATC
	1-DRTGTGGWCCACAYH	STREME-1	CEG48175(Scaffold_2904)	1080715	1080729	-	12.6579	2.47e-05	0.0412	GATGTGTAGAACACA
	1-DRTGTGGWCCACAYH	STREME-1	CEG48655(Scaffold_2956)	1795772	1795786	+	11.2237	5.84e-05	0.0787	TACGTGTACAACATA
	1-DRTGTGGWCCACAYH	STREME-1	CEG48655(Scaffold_2956)	1795772	1795786	-	11.2237	5.84e-05	0.0787	TATGTTGTACACGTA
	1-DRTGTGGWCCACAYH	STREME-1	CEG48855(Scaffold_3060)	667841	667855	+	12.75	2.31e-05	0.0412	GGTGTCTACCACATT
	1-DRTGTGGWCCACAYH	STREME-1	CEG48855(Scaffold_3060)	667841	667855	-	12.75	2.31e-05	0.0412	AATGTGGTAGACACC
	1-DRTGTGGWCCACAYH	STREME-1	CEG49066(Scaffold_3060)	1737624	1737638	+	15.0132	4.28e-06	0.0296	TATGTGGTGCACTTA
	1-DRTGTGGWCCACAYH	STREME-1	CEG49066(Scaffold_3060)	1737624	1737638	-	15.0132	4.28e-06	0.0296	TAAGTGCACCACATA
	1-DRTGTGGWCCACAYH	STREME-1	CEG49257(Scaffold_3060)	2603230	2603244	+	10.6579	7.94e-05	0.0898	GGTGTGGTACACTAC
	1-DRTGTGGWCCACAYH	STREME-1	CEG49257(Scaffold_3060)	2603230	2603244	-	10.6579	7.94e-05	0.0898	GTAGTGTACCACACC
	1-DRTGTGGWCCACAYH	STREME-1	CEG49806(Scaffold_3111)	191570	191584	+	14.1842	8.49e-06	0.033	GATGTGTACCACCCA
	1-DRTGTGGWCCACAYH	STREME-1	CEG49806(Scaffold_3111)	191570	191584	-	14.1842	8.49e-06	0.033	TGGGTGGTACACATC
	1-DRTGTGGWCCACAYH	STREME-1	CEG49918(Scaffold_3120)	583242	583256	+	12.9342	2.05e-05	0.0405	AGTGTCCACCACATA
	1-DRTGTGGWCCACAYH	STREME-1	CEG49918(Scaffold_3120)	583242	583256	-	12.9342	2.05e-05	0.0405	TATGTGGTGGACACT
	3-GATTGGHTRAAAWDW	STREME-3	CEG35416(Scaffold_42)	819613	819627	-	11.5571	3.61e-05	0.0509	GATTGGCTAGACCAA
	3-GATTGGHTRAAAWDW	STREME-3	CEG35537(Scaffold_54)	308829	308843	-	9.78571	8.58e-05	0.0967	GATTGGCAATATCTG
	3-GATTGGHTRAAAWDW	STREME-3	CEG35737(Scaffold_110)	230818	230832	-	16.5286	1.59e-06	0.0123	GATTGGTAAAAAATG
	3-GATTGGHTRAAAWDW	STREME-3	CEG35737(Scaffold_110)	230848	230862	-	11.5	3.74e-05	0.0515	GATTGGTAGATAGTT
	3-GATTGGHTRAAAWDW	STREME-3	CEG36356(Scaffold_194)	176197	176211	-	13.9714	9.43e-06	0.0266	GATTGGTGCAAATAA
	3-GATTGGHTRAAAWDW	STREME-3	CEG36521(Scaffold_208)	357249	357263	-	10.3429	6.71e-05	0.0784	AATTGGTCAAACAAA
	3-GATTGGHTRAAAWDW	STREME-3	CEG36537(Scaffold_208)	417564	417578	+	14.3286	7.27e-06	0.0261	GATTGGTTAAAAGCT
	3-GATTGGHTRAAAWDW	STREME-3	CEG36592(Scaffold_208)	777582	777596	-	13.1286	1.63e-05	0.0349	TATTGGTAAAAATTG
	3-GATTGGHTRAAAWDW	STREME-3	CEG36937(Scaffold_253)	632956	632970	-	17.4286	6.2e-07	0.00641	TATTGGCTGAAAAAA
	3-GATTGGHTRAAAWDW	STREME-3	CEG36938(Scaffold_253)	633012	633026	+	17.4286	6.2e-07	0.00641	TATTGGCTGAAAAAA
	3-GATTGGHTRAAAWDW	STREME-3	CEG37165(Scaffold_262)	838903	838917	+	12.1714	2.66e-05	0.0436	GATTGGCTATCATTA
	3-GATTGGHTRAAAWDW	STREME-3	CEG37165(Scaffold_262)	838912	838926	-	11.5714	3.58e-05	0.0509	AATTGGTCATAATGA
	3-GATTGGHTRAAAWDW	STREME-3	CEG37195(Scaffold_262)	961609	961623	+	17.5143	5.53e-07	0.00641	GATTGGCTTAAATTC
	3-GATTGGHTRAAAWDW	STREME-3	CEG37195(Scaffold_262)	961631	961645	-	9.67143	9.02e-05	0.0999	GATTGGTAAAAGTTT
	3-GATTGGHTRAAAWDW	STREME-3	CEG37205(Scaffold_262)	990593	990607	+	19.9	4.15e-08	0.00257	GATTGGCTAAAATGA
	3-GATTGGHTRAAAWDW	STREME-3	CEG37801(Scaffold_292)	106006	106020	+	17.8429	3.87e-07	0.00641	GATTGGCTAAAAACG
	3-GATTGGHTRAAAWDW	STREME-3	CEG38420(Scaffold_323)	12055	12069	+	13.3571	1.43e-05	0.0344	GATTGGCTGCAATTT
	3-GATTGGHTRAAAWDW	STREME-3	CEG39288(Scaffold_410)	576531	576545	-	16.0143	2.4e-06	0.0142	GATTGGATTAAAAGC
	3-GATTGGHTRAAAWDW	STREME-3	CEG39299(Scaffold_410)	609947	609961	-	13.5429	1.28e-05	0.0344	GATTGGTTCAATTTT
	3-GATTGGHTRAAAWDW	STREME-3	CEG39397(Scaffold_430)	301762	301776	-	10.8429	5.26e-05	0.0679	AATTGGACAAATATC
	3-GATTGGHTRAAAWDW	STREME-3	CEG39453(Scaffold_430)	621197	621211	+	12.3286	2.48e-05	0.0427	AATTGGTATAAAATT
	3-GATTGGHTRAAAWDW	STREME-3	CEG39927(Scaffold_444)	1019459	1019473	-	10.7429	5.51e-05	0.0693	GATTGGATTATTAAT
	3-GATTGGHTRAAAWDW	STREME-3	CEG40021(Scaffold_470)	177495	177509	-	14	9.23e-06	0.0266	TATTGGATAAAAACT
	3-GATTGGHTRAAAWDW	STREME-3	CEG40351(Scaffold_484)	39620	39634	+	10.7143	5.59e-05	0.0693	CATTGGCGAATAACA
	3-GATTGGHTRAAAWDW	STREME-3	CEG40621(Scaffold_525)	898151	898165	-	11.9857	2.92e-05	0.0452	AATTGGCGGATATGT
	3-GATTGGHTRAAAWDW	STREME-3	CEG40887(Scaffold_526)	81907	81921	-	13.3	1.48e-05	0.0344	GATTGGAAGATATAT
	3-GATTGGHTRAAAWDW	STREME-3	CEG41044(Scaffold_526)	817098	817112	-	11.7714	3.25e-05	0.0492	GATTGGCCAGATAAA
	3-GATTGGHTRAAAWDW	STREME-3	CEG41282(Scaffold_555)	534689	534703	+	14.1429	8.41e-06	0.0261	GATTGGTTTATATGT
	3-GATTGGHTRAAAWDW	STREME-3	CEG41576(Scaffold_555)	1952742	1952756	-	9.5	9.66e-05	0.101	GATTGGTCACAATGT
	3-GATTGGHTRAAAWDW	STREME-3	CEG42322(Scaffold_614)	3180485	3180499	-	13.0143	1.74e-05	0.0349	AATTGGACAAAACAA
	3-GATTGGHTRAAAWDW	STREME-3	CEG42350(Scaffold_614)	3366744	3366758	+	14.1714	8.23e-06	0.0261	GATTGGCTAATAGTG
	3-GATTGGHTRAAAWDW	STREME-3	CEG42642(Scaffold_650)	1337760	1337774	+	11.0857	4.63e-05	0.061	TATTGGTTATATATA
	3-GATTGGHTRAAAWDW	STREME-3	CEG42839(Scaffold_650)	2198387	2198401	-	14.7286	5.57e-06	0.0261	GATTGGACCAAAATA
	3-GATTGGHTRAAAWDW	STREME-3	CEG43129(Scaffold_658)	852718	852732	-	12.7429	2.01e-05	0.0378	GATTGGGTATAACTA
	3-GATTGGHTRAAAWDW	STREME-3	CEG43221(Scaffold_658)	1309971	1309985	+	12.1429	2.7e-05	0.0436	AATTGGCACAAATGA
	3-GATTGGHTRAAAWDW	STREME-3	CEG43278(Scaffold_658)	1588330	1588344	-	9.52857	9.55e-05	0.101	GATTGGCTGGCTATA
	3-GATTGGHTRAAAWDW	STREME-3	CEG43415(Scaffold_671)	229236	229250	-	14.3143	7.33e-06	0.0261	GATTGGCCAATATGC
	3-GATTGGHTRAAAWDW	STREME-3	CEG43803(Scaffold_816)	723405	723419	-	14.5	6.5e-06	0.0261	CATTGGCGAAAAATT
	3-GATTGGHTRAAAWDW	STREME-3	CEG44418(Scaffold_1211)	516765	516779	+	16.0857	2.27e-06	0.0142	GATTGGATGTAATTT
	3-GATTGGHTRAAAWDW	STREME-3	CEG46047(Scaffold_1898)	194186	194200	-	14.2143	7.96e-06	0.0261	CATTGGACGAAATTA
	3-GATTGGHTRAAAWDW	STREME-3	CEG46292(Scaffold_2061)	830112	830126	-	12.9571	1.8e-05	0.0349	AATTGGCTGAACAAT
	3-GATTGGHTRAAAWDW	STREME-3	CEG46375(Scaffold_2061)	1222097	1222111	+	11.3571	4.01e-05	0.054	AATTGGTCATAATTC
	3-GATTGGHTRAAAWDW	STREME-3	CEG46375(Scaffold_2061)	1222115	1222129	-	16.5714	1.53e-06	0.0123	GATTGGTAAAAATGA
	3-GATTGGHTRAAAWDW	STREME-3	CEG46395(Scaffold_2061)	1309635	1309649	+	9.88571	8.24e-05	0.0946	CATTGGCTAAAGATG
	3-GATTGGHTRAAAWDW	STREME-3	CEG46614(Scaffold_2103)	104054	104068	-	9.5	9.66e-05	0.101	GAGTGGTGGAAATGT
	3-GATTGGHTRAAAWDW	STREME-3	CEG46742(Scaffold_2364)	11247	11261	-	13.3714	1.41e-05	0.0344	CATTGGACAAAATTT
	3-GATTGGHTRAAAWDW	STREME-3	CEG47110(Scaffold_2386)	1522937	1522951	+	12.5429	2.22e-05	0.0405	AATTGGTCATAAATA
	3-GATTGGHTRAAAWDW	STREME-3	CEG47848(Scaffold_2881)	437604	437618	-	11.7	3.37e-05	0.0497	TATTGGCTTAAAGAA
	3-GATTGGHTRAAAWDW	STREME-3	CEG48186(Scaffold_2904)	1145531	1145545	+	12.1143	2.74e-05	0.0436	CATTGGATATAAAAG
	3-GATTGGHTRAAAWDW	STREME-3	CEG48186(Scaffold_2904)	1145569	1145583	-	12.3857	2.4e-05	0.0426	TATTGGCAGAAATCT
	3-GATTGGHTRAAAWDW	STREME-3	CEG48188(Scaffold_2904)	1163212	1163226	+	17.7286	4.54e-07	0.00641	AATTGGCTGAAATAA
	3-GATTGGHTRAAAWDW	STREME-3	CEG48585(Scaffold_2956)	1441928	1441942	+	13.0286	1.73e-05	0.0349	GATTGGTGATAATGT
	3-GATTGGHTRAAAWDW	STREME-3	CEG48748(Scaffold_3060)	190974	190988	-	12.9714	1.79e-05	0.0349	GATTGGTAAGAAAAG
	3-GATTGGHTRAAAWDW	STREME-3	CEG49257(Scaffold_3060)	2603166	2603180	+	15.8143	2.75e-06	0.0142	GATTGGTTAAATCTA
	3-GATTGGHTRAAAWDW	STREME-3	CEG49257(Scaffold_3060)	2603202	2603216	+	10.3857	6.56e-05	0.0782	GATTGGACGAGATAT
	3-GATTGGHTRAAAWDW	STREME-3	CEG49258(Scaffold_3060)	2603240	2603254	-	15.8143	2.75e-06	0.0142	GATTGGTTAAATCTA
	3-GATTGGHTRAAAWDW	STREME-3	CEG50428(Scaffold_3160)	32004	32018	-	13.2857	1.5e-05	0.0344	GATTGGCAATAATAG
	3-GATTGGHTRAAAWDW	STREME-3	CEG50446(Scaffold_117)	30967	30981	+	14.5	6.5e-06	0.0261	CATTGGCTGATAAAT
	3-GATTGGHTRAAAWDW	STREME-3	CEG50446(Scaffold_117)	31001	31015	+	10.5286	6.15e-05	0.0747	CATTGGTAGATACTT
	4-TCATTYTYMAATTTK	STREME-4	CEG35772(Scaffold_110)	432203	432217	+	15.6818	2.36e-06	0.0276	TCATTTTTTAATCTG
	4-TCATTYTYMAATTTK	STREME-4	CEG35905(Scaffold_110)	1106615	1106629	+	14.0303	8.77e-06	0.0396	TCATTTTTGAATCCC
	4-TCATTYTYMAATTTK	STREME-4	CEG35924(Scaffold_110)	1156647	1156661	+	10.6818	7.18e-05	0.126	TCACTTTGTCTTTTA
	4-TCATTYTYMAATTTK	STREME-4	CEG36135(Scaffold_110)	2257774	2257788	+	11.1364	5.59e-05	0.115	TCATTCTTTAACTGG
	4-TCATTYTYMAATTTK	STREME-4	CEG36729(Scaffold_238)	26330	26344	+	12.0909	3.2e-05	0.0738	TCACTTCCGAATCAG
	4-TCATTYTYMAATTTK	STREME-4	CEG37195(Scaffold_262)	961600	961614	+	10.9394	6.24e-05	0.12	TCATTCTACGATTGG
	4-TCATTYTYMAATTTK	STREME-4	CEG37488(Scaffold_287)	929636	929650	+	12.6818	2.21e-05	0.0569	TCACTTCCTGATTTC
	4-TCATTYTYMAATTTK	STREME-4	CEG37712(Scaffold_291)	267687	267701	+	18.1364	1.92e-07	0.00509	TCATTCCTAAATTTG
	4-TCATTYTYMAATTTK	STREME-4	CEG38039(Scaffold_292)	1272559	1272573	+	12.9242	1.89e-05	0.0535	TCATTTGCAATCTTG
	4-TCATTYTYMAATTTK	STREME-4	CEG38162(Scaffold_322)	566138	566152	+	14.0606	8.58e-06	0.0396	TTATTTCCCATTTTG
	4-TCATTYTYMAATTTK	STREME-4	CEG38164(Scaffold_322)	569635	569649	+	12.9091	1.9e-05	0.0535	TCATTTCTCGTCTTT
	4-TCATTYTYMAATTTK	STREME-4	CEG38287(Scaffold_322)	1161816	1161830	+	10.8485	6.56e-05	0.123	CCATTCTAGATTTCG
	4-TCATTYTYMAATTTK	STREME-4	CEG39192(Scaffold_410)	60045	60059	+	10.5	7.92e-05	0.126	GCATTCTAGAATTCT
	4-TCATTYTYMAATTTK	STREME-4	CEG39252(Scaffold_410)	391810	391824	+	11.0606	5.83e-05	0.116	TCATTTCAATATCTG
	4-TCATTYTYMAATTTK	STREME-4	CEG39386(Scaffold_430)	253771	253785	+	10.197	9.3e-05	0.131	CCATTCTGGAATCCT
	4-TCATTYTYMAATTTK	STREME-4	CEG39958(Scaffold_444)	1197229	1197243	-	13.197	1.58e-05	0.0513	CCATTTTGCATCTTG
	4-TCATTYTYMAATTTK	STREME-4	CEG40688(Scaffold_525)	1198836	1198850	+	10.5909	7.55e-05	0.126	TCATTTGCAAATCAG
	4-TCATTYTYMAATTTK	STREME-4	CEG40764(Scaffold_525)	1640056	1640070	+	14.7424	5.12e-06	0.0351	TCACTTCTCGATTTC
	4-TCATTYTYMAATTTK	STREME-4	CEG40768(Scaffold_525)	1651413	1651427	+	12.0758	3.23e-05	0.0738	TCACTTTTCAATCAA
	4-TCATTYTYMAATTTK	STREME-4	CEG41331(Scaffold_555)	800564	800578	-	10.2121	9.22e-05	0.131	ATATTTTTAAATTTG
	4-TCATTYTYMAATTTK	STREME-4	CEG41610(Scaffold_555)	2053310	2053324	+	13.0758	1.71e-05	0.0528	TCACTTTAAATCTTG
	4-TCATTYTYMAATTTK	STREME-4	CEG42322(Scaffold_614)	3180536	3180550	+	13.4394	1.33e-05	0.0458	TCACTCCTACTTTTG
	4-TCATTYTYMAATTTK	STREME-4	CEG42350(Scaffold_614)	3366815	3366829	+	10.6212	7.42e-05	0.126	GCATTTTTGGATTCT
	4-TCATTYTYMAATTTK	STREME-4	CEG42574(Scaffold_650)	972435	972449	-	11.7121	4.01e-05	0.0885	TCATTCTCGAACATT
	4-TCATTYTYMAATTTK	STREME-4	CEG42729(Scaffold_650)	1732797	1732811	+	15.0758	3.93e-06	0.0304	TCATTTTGCAATTGG
	4-TCATTYTYMAATTTK	STREME-4	CEG42729(Scaffold_650)	1732821	1732835	+	12.1364	3.11e-05	0.0738	TCATTTCTGCATTAT
	4-TCATTYTYMAATTTK	STREME-4	CEG42760(Scaffold_650)	1858955	1858969	+	14.3939	6.71e-06	0.0396	TCATTCTCAGATCTG
	4-TCATTYTYMAATTTK	STREME-4	CEG42777(Scaffold_650)	1934257	1934271	+	11.3333	5e-05	0.107	TCATTCTCCATTCAA
	4-TCATTYTYMAATTTK	STREME-4	CEG43673(Scaffold_816)	104023	104037	+	18.0455	2.11e-07	0.00509	TCATTTTCGAATTCG
	4-TCATTYTYMAATTTK	STREME-4	CEG44427(Scaffold_1211)	567050	567064	+	15.3485	3.13e-06	0.0276	TCATTCTCGCTTTTG
	4-TCATTYTYMAATTTK	STREME-4	CEG44469(Scaffold_1211)	792998	793012	+	10.2727	8.93e-05	0.131	TCATTATCACTTTCG
	4-TCATTYTYMAATTTK	STREME-4	CEG44880(Scaffold_1343)	947840	947854	+	12.7121	2.17e-05	0.0569	TCACTTTCGAATATC
	4-TCATTYTYMAATTTK	STREME-4	CEG45715(Scaffold_1651)	682802	682816	+	10.6364	7.37e-05	0.126	ACATTTTGAAATTCC
	4-TCATTYTYMAATTTK	STREME-4	CEG46193(Scaffold_2061)	456796	456810	+	13.4697	1.31e-05	0.0458	TCATTTCCTGATTTA
	4-TCATTYTYMAATTTK	STREME-4	CEG47540(Scaffold_2604)	407135	407149	+	14.1818	7.86e-06	0.0396	TCATTTTTTCATTCG
	4-TCATTYTYMAATTTK	STREME-4	CEG47952(Scaffold_2892)	21729	21743	+	10.4394	8.18e-05	0.126	TCACTTTGCTTTCTT
	4-TCATTYTYMAATTTK	STREME-4	CEG48340(Scaffold_2956)	333193	333207	+	15.4394	2.91e-06	0.0276	TCATTTTGGATTTTC
	4-TCATTYTYMAATTTK	STREME-4	CEG48346(Scaffold_2956)	366408	366422	-	10.1515	9.52e-05	0.131	TCATTGACAATTTTT
	4-TCATTYTYMAATTTK	STREME-4	CEG48353(Scaffold_2956)	395745	395759	+	13.8788	9.82e-06	0.0405	TCACTTCTAGATTTC
	4-TCATTYTYMAATTTK	STREME-4	CEG48950(Scaffold_3060)	1078928	1078942	+	14	8.98e-06	0.0396	TCATTATCGAATTTC
	4-TCATTYTYMAATTTK	STREME-4	CEG49274(Scaffold_3060)	2659365	2659379	+	10.4394	8.18e-05	0.126	CCATTTCTCATTTGT
	4-TCATTYTYMAATTTK	STREME-4	CEG49313(Scaffold_3060)	2849233	2849247	+	13.7121	1.1e-05	0.0427	TCATTTTACTATTTC
	4-TCATTYTYMAATTTK	STREME-4	CEG49415(Scaffold_3073)	36478	36492	+	17.9242	2.47e-07	0.00509	TCATTCCGCAATTTG
	4-TCATTYTYMAATTTK	STREME-4	CEG49818(Scaffold_3120)	4688	4702	+	16.7727	8.61e-07	0.0133	TCATTTTGGATTTTG
	4-TCATTYTYMAATTTK	STREME-4	CEG50066(Scaffold_3120)	1281932	1281946	-	10.1818	9.37e-05	0.131	TCACTTGCAAAATTT
	5-ATACCGGTAT	STREME-5	CEG37143(Scaffold_262)	737683	737692	+	12.622	2.4e-05	0.099	GTACCGGTTC
	5-ATACCGGTAT	STREME-5	CEG37143(Scaffold_262)	737683	737692	-	12.622	2.4e-05	0.099	GAACCGGTAC
	5-ATACCGGTAT	STREME-5	CEG37143(Scaffold_262)	737706	737715	+	10.9756	4.86e-05	0.164	GAACCGGTAA
	5-ATACCGGTAT	STREME-5	CEG37143(Scaffold_262)	737706	737715	-	10.9756	4.86e-05	0.164	TTACCGGTTC
	5-ATACCGGTAT	STREME-5	CEG37743(Scaffold_291)	353619	353628	+	15.2317	5.14e-06	0.0382	ATACCGGTTT
	5-ATACCGGTAT	STREME-5	CEG37743(Scaffold_291)	353619	353628	-	15.2317	5.14e-06	0.0382	AAACCGGTAT
	5-ATACCGGTAT	STREME-5	CEG44071(Scaffold_816)	1967404	1967413	+	14.878	8.1e-06	0.043	ATACCGGTAA
	5-ATACCGGTAT	STREME-5	CEG44071(Scaffold_816)	1967404	1967413	-	14.878	8.1e-06	0.043	TTACCGGTAT
	5-ATACCGGTAT	STREME-5	CEG44347(Scaffold_1211)	197741	197750	+	11.622	3.94e-05	0.146	ATACCGATAC
	5-ATACCGGTAT	STREME-5	CEG44347(Scaffold_1211)	197741	197750	-	11.622	3.94e-05	0.146	GTATCGGTAT
	5-ATACCGGTAT	STREME-5	CEG45185(Scaffold_1561)	447609	447618	+	16.5244	2.92e-06	0.0272	ATACCGGTAC
	5-ATACCGGTAT	STREME-5	CEG45185(Scaffold_1561)	447609	447618	-	16.5244	2.92e-06	0.0272	GTACCGGTAT
	5-ATACCGGTAT	STREME-5	CEG45619(Scaffold_1651)	97500	97509	+	10.6585	5.34e-05	0.165	AGACCGGTAT
	5-ATACCGGTAT	STREME-5	CEG45619(Scaffold_1651)	97500	97509	-	10.6585	5.34e-05	0.165	ATACCGGTCT
	5-ATACCGGTAT	STREME-5	CEG47100(Scaffold_2386)	1491608	1491617	+	14.878	8.1e-06	0.043	TTACCGGTAT
	5-ATACCGGTAT	STREME-5	CEG47100(Scaffold_2386)	1491608	1491617	-	14.878	8.1e-06	0.043	ATACCGGTAA
	5-ATACCGGTAT	STREME-5	CEG48651(Scaffold_2956)	1778072	1778081	+	16.5244	2.92e-06	0.0272	GTACCGGTAT
	5-ATACCGGTAT	STREME-5	CEG48651(Scaffold_2956)	1778072	1778081	-	16.5244	2.92e-06	0.0272	ATACCGGTAC
	5-ATACCGGTAT	STREME-5	CEG49036(Scaffold_3060)	1572060	1572069	+	17.8293	1.11e-06	0.0206	ATACCGGTAT
	5-ATACCGGTAT	STREME-5	CEG49036(Scaffold_3060)	1572060	1572069	-	17.8293	1.11e-06	0.0206	ATACCGGTAT
	5-ATACCGGTAT	STREME-5	CEG49370(Scaffold_3060)	3148750	3148759	+	13.9268	1.35e-05	0.0629	AAACCGGTAC
	5-ATACCGGTAT	STREME-5	CEG49370(Scaffold_3060)	3148750	3148759	-	13.9268	1.35e-05	0.0629	GTACCGGTTT
	5-ATACCGGTAT	STREME-5	CEG49400(Scaffold_3073)	5716	5725	+	17.8293	1.11e-06	0.0206	ATACCGGTAT
	5-ATACCGGTAT	STREME-5	CEG49400(Scaffold_3073)	5716	5725	-	17.8293	1.11e-06	0.0206	ATACCGGTAT
	7-AGAGTGATGGTC	STREME-7	CEG35772(Scaffold_110)	432198	432209	-	8.53933	5.69e-05	0.236	AAAATGAAGGAC
	7-AGAGTGATGGTC	STREME-7	CEG36584(Scaffold_208)	733777	733788	-	15.6854	2.52e-06	0.0371	AGAGTGATGTTC
	7-AGAGTGATGGTC	STREME-7	CEG36590(Scaffold_208)	776049	776060	+	14.1236	4.89e-06	0.0455	AGAATGTTTGTC
	7-AGAGTGATGGTC	STREME-7	CEG36729(Scaffold_238)	26325	26336	-	7.92135	6.89e-05	0.236	GAAGTGATGGAG
	7-AGAGTGATGGTC	STREME-7	CEG37199(Scaffold_262)	976944	976955	-	12.8315	9.63e-06	0.0784	AGAGTGAATGTA
	7-AGAGTGATGGTC	STREME-7	CEG41282(Scaffold_555)	534733	534744	-	6.92135	9.57e-05	0.271	AGAATGATTAAC
	7-AGAGTGATGGTC	STREME-7	CEG42109(Scaffold_614)	2064384	2064395	-	16.0562	2.1e-06	0.0371	AGAGTGATAGTC
	7-AGAGTGATGGTC	STREME-7	CEG42322(Scaffold_614)	3180531	3180542	-	16.8315	1.17e-06	0.0371	GGAGTGATGGTT
	7-AGAGTGATGGTC	STREME-7	CEG42509(Scaffold_650)	664049	664060	+	9.76404	3.43e-05	0.186	CGAGTGTTGGTG
	7-AGAGTGATGGTC	STREME-7	CEG42690(Scaffold_650)	1571628	1571639	+	12.5281	1.14e-05	0.0822	AAAGTGATAGTC
	7-AGAGTGATGGTC	STREME-7	CEG42729(Scaffold_650)	1732752	1732763	-	8.38202	6.03e-05	0.236	TGAGTGCTGGTT
	7-AGAGTGATGGTC	STREME-7	CEG43158(Scaffold_658)	1033446	1033457	-	10.2921	2.71e-05	0.16	AAAGTGTAGGTT
	7-AGAGTGATGGTC	STREME-7	CEG43803(Scaffold_816)	723384	723395	-	22.0449	5.62e-08	0.00366	AGAGTGATGGTC
	7-AGAGTGATGGTC	STREME-7	CEG44302(Scaffold_1209)	1981	1992	-	8.21348	6.33e-05	0.236	AAAGTGATGGCC
	7-AGAGTGATGGTC	STREME-7	CEG44427(Scaffold_1211)	567045	567056	-	7.98876	6.75e-05	0.236	AGAATGAATGAT
	7-AGAGTGATGGTC	STREME-7	CEG44880(Scaffold_1343)	947794	947805	-	8.31461	6.14e-05	0.236	GAAATGATTGTT
	7-AGAGTGATGGTC	STREME-7	CEG44880(Scaffold_1343)	947871	947882	-	15.4607	2.85e-06	0.0371	AGAGTGTTGGTG
	7-AGAGTGATGGTC	STREME-7	CEG45293(Scaffold_1583)	41746	41757	-	8.25843	6.21e-05	0.236	AGAGTGATGTAG
	7-AGAGTGATGGTC	STREME-7	CEG45653(Scaffold_1651)	392503	392514	+	15.0112	3.71e-06	0.0402	AGAATGATTGTT
	7-AGAGTGATGGTC	STREME-7	CEG47659(Scaffold_2680)	355381	355392	-	11.5506	1.76e-05	0.115	GGAGTGAATGTT
	7-AGAGTGATGGTC	STREME-7	CEG47772(Scaffold_2881)	105894	105905	-	7.66292	7.57e-05	0.246	AGAGTGATTGCT
	7-AGAGTGATGGTC	STREME-7	CEG49921(Scaffold_3120)	593026	593037	+	7.52809	7.95e-05	0.246	AAAATGATAGTT
	7-AGAGTGATGGTC	STREME-7	CEG49996(Scaffold_3120)	960354	960365	-	7.04494	9.16e-05	0.271	AGAATGATTATG
	8-TCGTACTTAA	STREME-8	CEG35728(Scaffold_110)	202812	202821	+	8.16854	5.79e-05	0.348	TCGCACTTAA
	8-TCGTACTTAA	STREME-8	CEG36328(Scaffold_194)	32265	32274	-	15.8764	2.45e-06	0.0353	TCGTACTTAG
	8-TCGTACTTAA	STREME-8	CEG36590(Scaffold_208)	776070	776079	+	18.5955	1.35e-06	0.0243	TCGTACTTAA
	8-TCGTACTTAA	STREME-8	CEG37814(Scaffold_292)	198306	198315	+	8.02247	6.69e-05	0.371	TCGTACTTGA
	8-TCGTACTTAA	STREME-8	CEG37860(Scaffold_292)	374313	374322	+	18.5955	1.35e-06	0.0243	TCGTACTTAA
	8-TCGTACTTAA	STREME-8	CEG39565(Scaffold_430)	1118018	1118027	-	14.573	8.47e-06	0.0762	TCGAACTTAA
	8-TCGTACTTAA	STREME-8	CEG39753(Scaffold_444)	165646	165655	-	8.24719	5.47e-05	0.348	ACGTACTTAA
	8-TCGTACTTAA	STREME-8	CEG40768(Scaffold_525)	1651352	1651361	+	14.4607	9.57e-06	0.0766	TCGTACCTAA
	8-TCGTACTTAA	STREME-8	CEG41331(Scaffold_555)	800595	800604	-	18.5955	1.35e-06	0.0243	TCGTACTTAA
	8-TCGTACTTAA	STREME-8	CEG42195(Scaffold_614)	2548942	2548951	+	14.573	8.47e-06	0.0762	TCGAACTTAA
	8-TCGTACTTAA	STREME-8	CEG44344(Scaffold_1211)	196452	196461	+	15.5955	3.8e-06	0.0456	TCGTACTTAT
	8-TCGTACTTAA	STREME-8	CEG44679(Scaffold_1343)	20738	20747	-	8.21348	5.68e-05	0.348	TCGTACATAA
	8-TCGTACTTAA	STREME-8	CEG47111(Scaffold_2386)	1523580	1523589	-	7.86517	8.52e-05	0.409	TCGTATTTAA
	8-TCGTACTTAA	STREME-8	CEG49241(Scaffold_3060)	2510738	2510747	-	7.95506	7.35e-05	0.378	TCGTGCTTAA
	8-TCGTACTTAA	STREME-8	CEG50509(Scaffold_117)	269735	269744	-	18.5955	1.35e-06	0.0243	TCGTACTTAA
	10-GCCAAYCA	STREME-10	CEG37003(Scaffold_262)	110208	110215	+	11.8061	6.34e-05	0.481	GCCGACCA
	10-GCCAAYCA	STREME-10	CEG37165(Scaffold_262)	838902	838909	-	10.5612	8.75e-05	0.554	GCCAATCC
	10-GCCAAYCA	STREME-10	CEG37801(Scaffold_292)	106005	106012	-	14.9694	1.47e-05	0.139	GCCAATCA
	10-GCCAAYCA	STREME-10	CEG38420(Scaffold_323)	12054	12061	-	14.9694	1.47e-05	0.139	GCCAATCA
	10-GCCAAYCA	STREME-10	CEG39368(Scaffold_430)	178389	178396	-	14.2857	2.67e-05	0.226	GCCAACCA
	10-GCCAAYCA	STREME-10	CEG41044(Scaffold_526)	817106	817113	+	14.9694	1.47e-05	0.139	GCCAATCA
	10-GCCAAYCA	STREME-10	CEG42350(Scaffold_614)	3366743	3366750	-	14.9694	1.47e-05	0.139	GCCAATCA
	10-GCCAAYCA	STREME-10	CEG43083(Scaffold_658)	633574	633581	+	14.9694	1.47e-05	0.139	GCCAATCA
	10-GCCAAYCA	STREME-10	CEG43278(Scaffold_658)	1588338	1588345	+	14.9694	1.47e-05	0.139	GCCAATCA
	10-GCCAAYCA	STREME-10	CEG43415(Scaffold_671)	229244	229251	+	14.9694	1.47e-05	0.139	GCCAATCA
	10-GCCAAYCA	STREME-10	CEG43461(Scaffold_672)	209442	209449	+	14.9694	1.47e-05	0.139	GCCAATCA
	10-GCCAAYCA	STREME-10	CEG50428(Scaffold_3160)	32012	32019	+	10.5612	8.75e-05	0.554	GCCAATCC
13	1-DRTGTGGWCCACAYH	STREME-1	CEG35927(Scaffold_110)	1159343	1159357	+	12.3289	3.03e-05	0.0475	TACGTGGTATACACT
	1-DRTGTGGWCCACAYH	STREME-1	CEG35927(Scaffold_110)	1159343	1159357	-	12.3289	3.03e-05	0.0475	AGTGTATACCACGTA
	1-DRTGTGGWCCACAYH	STREME-1	CEG35949(Scaffold_110)	1297731	1297745	+	12.75	2.31e-05	0.04	AGTGTATCACACATC
	1-DRTGTGGWCCACAYH	STREME-1	CEG35949(Scaffold_110)	1297731	1297745	-	12.75	2.31e-05	0.04	GATGTGTGATACACT
	1-DRTGTGGWCCACAYH	STREME-1	CEG36232(Scaffold_113)	340983	340997	+	17.1447	5.64e-07	0.00618	CGTGTGCACCACATC
	1-DRTGTGGWCCACAYH	STREME-1	CEG36232(Scaffold_113)	340983	340997	-	17.1447	5.64e-07	0.00618	GATGTGGTGCACACG
	1-DRTGTGGWCCACAYH	STREME-1	CEG36476(Scaffold_208)	160592	160606	+	17.5658	3.67e-07	0.00604	AATGTGGTACACATA
	1-DRTGTGGWCCACAYH	STREME-1	CEG36476(Scaffold_208)	160592	160606	-	17.5658	3.67e-07	0.00604	TATGTGTACCACATT
	1-DRTGTGGWCCACAYH	STREME-1	CEG37557(Scaffold_289)	265591	265605	+	11.6974	4.43e-05	0.0626	GATATGGTCCACATT
	1-DRTGTGGWCCACAYH	STREME-1	CEG37557(Scaffold_289)	265591	265605	-	11.6974	4.43e-05	0.0626	AATGTGGACCATATC
	1-DRTGTGGWCCACAYH	STREME-1	CEG37899(Scaffold_292)	544597	544611	+	12.7763	2.28e-05	0.04	TATGTACTCCACTTT
	1-DRTGTGGWCCACAYH	STREME-1	CEG37899(Scaffold_292)	544597	544611	-	12.7763	2.28e-05	0.04	AAAGTGGAGTACATA
	1-DRTGTGGWCCACAYH	STREME-1	CEG38429(Scaffold_323)	35493	35507	+	10.8158	7.26e-05	0.0735	TATGTAAATCACATG
	1-DRTGTGGWCCACAYH	STREME-1	CEG38429(Scaffold_323)	35493	35507	-	10.8158	7.26e-05	0.0735	CATGTGATTTACATA
	1-DRTGTGGWCCACAYH	STREME-1	CEG38429(Scaffold_323)	35511	35525	+	13.8947	1.05e-05	0.0316	AGTGTGGTGCACGCT
	1-DRTGTGGWCCACAYH	STREME-1	CEG38429(Scaffold_323)	35511	35525	-	13.8947	1.05e-05	0.0316	AGCGTGCACCACACT
	1-DRTGTGGWCCACAYH	STREME-1	CEG39291(Scaffold_410)	582455	582469	+	15.1974	3.73e-06	0.0177	TATGTGCCACACATT
	1-DRTGTGGWCCACAYH	STREME-1	CEG39291(Scaffold_410)	582455	582469	-	15.1974	3.73e-06	0.0177	AATGTGTGGCACATA
	1-DRTGTGGWCCACAYH	STREME-1	CEG39477(Scaffold_430)	739648	739662	+	11.2368	5.78e-05	0.072	CAGGTGGTCCACCTT
	1-DRTGTGGWCCACAYH	STREME-1	CEG39477(Scaffold_430)	739648	739662	-	11.2368	5.78e-05	0.072	AAGGTGGACCACCTG
	1-DRTGTGGWCCACAYH	STREME-1	CEG39555(Scaffold_430)	1081964	1081978	+	12.8158	2.22e-05	0.04	GGGGTGTGCCACACA
	1-DRTGTGGWCCACAYH	STREME-1	CEG39555(Scaffold_430)	1081964	1081978	-	12.8158	2.22e-05	0.04	TGTGTGGCACACCCC
	1-DRTGTGGWCCACAYH	STREME-1	CEG39555(Scaffold_430)	1081966	1081980	+	15	4.3e-06	0.0177	GGTGTGCCACACACA
	1-DRTGTGGWCCACAYH	STREME-1	CEG39555(Scaffold_430)	1081966	1081980	-	15	4.3e-06	0.0177	TGTGTGTGGCACACC
	1-DRTGTGGWCCACAYH	STREME-1	CEG39621(Scaffold_430)	1322734	1322748	+	15.6053	2.63e-06	0.0173	AGTGTGCGCCACATG
	1-DRTGTGGWCCACAYH	STREME-1	CEG39621(Scaffold_430)	1322734	1322748	-	15.6053	2.63e-06	0.0173	CATGTGGCGCACACT
	1-DRTGTGGWCCACAYH	STREME-1	CEG39622(Scaffold_430)	1322724	1322738	+	15.6053	2.63e-06	0.0173	CATGTGGCGCACACT
	1-DRTGTGGWCCACAYH	STREME-1	CEG39622(Scaffold_430)	1322724	1322738	-	15.6053	2.63e-06	0.0173	AGTGTGCGCCACATG
	1-DRTGTGGWCCACAYH	STREME-1	CEG39648(Scaffold_437)	14745	14759	+	13.8816	1.06e-05	0.0316	GGTGTAGACAACATA
	1-DRTGTGGWCCACAYH	STREME-1	CEG39648(Scaffold_437)	14745	14759	-	13.8816	1.06e-05	0.0316	TATGTTGTCTACACC
	1-DRTGTGGWCCACAYH	STREME-1	CEG39751(Scaffold_444)	161860	161874	+	11.6447	4.57e-05	0.0626	TTTGTGTTCTACACA
	1-DRTGTGGWCCACAYH	STREME-1	CEG39751(Scaffold_444)	161860	161874	-	11.6447	4.57e-05	0.0626	TGTGTAGAACACAAA
	1-DRTGTGGWCCACAYH	STREME-1	CEG39751(Scaffold_444)	161862	161876	+	12.6579	2.47e-05	0.0406	TGTGTTCTACACATC
	1-DRTGTGGWCCACAYH	STREME-1	CEG39751(Scaffold_444)	161862	161876	-	12.6579	2.47e-05	0.0406	GATGTGTAGAACACA
	1-DRTGTGGWCCACAYH	STREME-1	CEG40045(Scaffold_470)	274191	274205	+	11.0132	6.54e-05	0.0735	TGTGTATGGTACACA
	1-DRTGTGGWCCACAYH	STREME-1	CEG40045(Scaffold_470)	274191	274205	-	11.0132	6.54e-05	0.0735	TGTGTACCATACACA
	1-DRTGTGGWCCACAYH	STREME-1	CEG40046(Scaffold_470)	274151	274165	+	11.0132	6.54e-05	0.0735	TGTGTACCATACACA
	1-DRTGTGGWCCACAYH	STREME-1	CEG40046(Scaffold_470)	274151	274165	-	11.0132	6.54e-05	0.0735	TGTGTATGGTACACA
	1-DRTGTGGWCCACAYH	STREME-1	CEG40141(Scaffold_470)	750099	750113	+	17.9079	2.34e-07	0.00604	TATGTGGTACACATA
	1-DRTGTGGWCCACAYH	STREME-1	CEG40141(Scaffold_470)	750099	750113	-	17.9079	2.34e-07	0.00604	TATGTGTACCACATA
	1-DRTGTGGWCCACAYH	STREME-1	CEG41036(Scaffold_526)	774580	774594	+	10.8816	7.04e-05	0.0735	AATGTGATGAACACA
	1-DRTGTGGWCCACAYH	STREME-1	CEG41036(Scaffold_526)	774580	774594	-	10.8816	7.04e-05	0.0735	TGTGTTCATCACATT
	1-DRTGTGGWCCACAYH	STREME-1	CEG41714(Scaffold_614)	32659	32673	+	13.3158	1.57e-05	0.0393	AGTGTGGTAAACACC
	1-DRTGTGGWCCACAYH	STREME-1	CEG41714(Scaffold_614)	32659	32673	-	13.3158	1.57e-05	0.0393	GGTGTTTACCACACT
	1-DRTGTGGWCCACAYH	STREME-1	CEG41929(Scaffold_614)	1059034	1059048	+	15.0526	4.11e-06	0.0177	TGTGTGGTGTACATG
	1-DRTGTGGWCCACAYH	STREME-1	CEG41929(Scaffold_614)	1059034	1059048	-	15.0526	4.11e-06	0.0177	CATGTACACCACACA
	1-DRTGTGGWCCACAYH	STREME-1	CEG42115(Scaffold_614)	2104648	2104662	+	14.1184	8.91e-06	0.0316	GTTGTGCACCACACA
	1-DRTGTGGWCCACAYH	STREME-1	CEG42115(Scaffold_614)	2104648	2104662	-	14.1184	8.91e-06	0.0316	TGTGTGGTGCACAAC
	1-DRTGTGGWCCACAYH	STREME-1	CEG43177(Scaffold_658)	1079047	1079061	+	10.9474	6.81e-05	0.0735	AGGGTCGTCCACATC
	1-DRTGTGGWCCACAYH	STREME-1	CEG43177(Scaffold_658)	1079047	1079061	-	10.9474	6.81e-05	0.0735	GATGTGGACGACCCT
	1-DRTGTGGWCCACAYH	STREME-1	CEG44076(Scaffold_816)	1993187	1993201	+	12.9211	2.07e-05	0.04	GGTGTATCACACACC
	1-DRTGTGGWCCACAYH	STREME-1	CEG44076(Scaffold_816)	1993187	1993201	-	12.9211	2.07e-05	0.04	GGTGTGTGATACACC
	1-DRTGTGGWCCACAYH	STREME-1	CEG44829(Scaffold_1343)	691512	691526	+	10.6447	7.98e-05	0.0772	TATGTGTAGTACAAA
	1-DRTGTGGWCCACAYH	STREME-1	CEG44829(Scaffold_1343)	691512	691526	-	10.6447	7.98e-05	0.0772	TTTGTACTACACATA
	1-DRTGTGGWCCACAYH	STREME-1	CEG44890(Scaffold_1343)	981903	981917	+	10.5658	8.34e-05	0.0783	GATGTGGAGGACTTA
	1-DRTGTGGWCCACAYH	STREME-1	CEG44890(Scaffold_1343)	981903	981917	-	10.5658	8.34e-05	0.0783	TAAGTCCTCCACATC
	1-DRTGTGGWCCACAYH	STREME-1	CEG46255(Scaffold_2061)	705715	705729	+	13.0263	1.93e-05	0.04	GGTGTGTGCAACATA
	1-DRTGTGGWCCACAYH	STREME-1	CEG46255(Scaffold_2061)	705715	705729	-	13.0263	1.93e-05	0.04	TATGTTGCACACACC
	1-DRTGTGGWCCACAYH	STREME-1	CEG47211(Scaffold_2386)	1939988	1940002	+	13.2368	1.67e-05	0.0393	GGTGTAATGCACATA
	1-DRTGTGGWCCACAYH	STREME-1	CEG47211(Scaffold_2386)	1939988	1940002	-	13.2368	1.67e-05	0.0393	TATGTGCATTACACC
	1-DRTGTGGWCCACAYH	STREME-1	CEG49262(Scaffold_3060)	2614025	2614039	+	11.8947	3.94e-05	0.059	AGTGTGGTCCCCACA
	1-DRTGTGGWCCACAYH	STREME-1	CEG49262(Scaffold_3060)	2614025	2614039	-	11.8947	3.94e-05	0.059	TGTGGGGACCACACT
	1-DRTGTGGWCCACAYH	STREME-1	CEG49474(Scaffold_3073)	261025	261039	+	11.1974	5.91e-05	0.072	TAAGTGCAATACACC
	1-DRTGTGGWCCACAYH	STREME-1	CEG49474(Scaffold_3073)	261025	261039	-	11.1974	5.91e-05	0.072	GGTGTATTGCACTTA
	1-DRTGTGGWCCACAYH	STREME-1	CEG49678(Scaffold_3109)	544432	544446	+	13.5921	1.31e-05	0.0359	GGTGTGGACTACAAA
	1-DRTGTGGWCCACAYH	STREME-1	CEG49678(Scaffold_3109)	544432	544446	-	13.5921	1.31e-05	0.0359	TTTGTAGTCCACACC
	1-DRTGTGGWCCACAYH	STREME-1	CEG49904(Scaffold_3120)	503642	503656	+	10.7895	7.37e-05	0.0735	AGTGTTGGATACATC
	1-DRTGTGGWCCACAYH	STREME-1	CEG49904(Scaffold_3120)	503642	503656	-	10.7895	7.37e-05	0.0735	GATGTATCCAACACT
	1-DRTGTGGWCCACAYH	STREME-1	CEG50507(Scaffold_117)	266253	266267	+	11.5263	4.89e-05	0.0644	AATGTGACCCACAAC
	1-DRTGTGGWCCACAYH	STREME-1	CEG50507(Scaffold_117)	266253	266267	-	11.5263	4.89e-05	0.0644	GTTGTGGGTCACATT
	3-GATTGGHTRAAAWDW	STREME-3	CEG35091(Scaffold_7)	62312	62326	+	15.7	2.99e-06	0.0283	GATTGGGTAAAAAAT
	3-GATTGGHTRAAAWDW	STREME-3	CEG35558(Scaffold_54)	389214	389228	+	12.2571	2.56e-05	0.07	CATTGGCCAATAATC
	3-GATTGGHTRAAAWDW	STREME-3	CEG35604(Scaffold_54)	593236	593250	-	15.1714	4.14e-06	0.032	GATTGGTCAAAACAC
	3-GATTGGHTRAAAWDW	STREME-3	CEG35891(Scaffold_110)	1033410	1033424	+	14.7143	5.63e-06	0.032	GATTGGACAAAAACT
	3-GATTGGHTRAAAWDW	STREME-3	CEG35927(Scaffold_110)	1159319	1159333	-	13.8857	1.01e-05	0.0456	TATTGGCTAGAATGA
	3-GATTGGHTRAAAWDW	STREME-3	CEG36146(Scaffold_113)	11106	11120	-	11.9286	2.99e-05	0.07	AATTGGCTAATTTAA
	3-GATTGGHTRAAAWDW	STREME-3	CEG36476(Scaffold_208)	160623	160637	-	13.2	1.57e-05	0.0519	GATTGGCTAATTCTC
	3-GATTGGHTRAAAWDW	STREME-3	CEG37204(Scaffold_262)	990623	990637	-	19.9	4.15e-08	0.00235	GATTGGCTAAAATGA
	3-GATTGGHTRAAAWDW	STREME-3	CEG37441(Scaffold_287)	655974	655988	-	15.9714	2.51e-06	0.0283	GATTGGTTTAAACTC
	3-GATTGGHTRAAAWDW	STREME-3	CEG37524(Scaffold_289)	151965	151979	+	10.5286	6.15e-05	0.103	TATTGGCTTAACATT
	3-GATTGGHTRAAAWDW	STREME-3	CEG37567(Scaffold_289)	301944	301958	-	13.3143	1.47e-05	0.0519	AATTGGAGAAAATTC
	3-GATTGGHTRAAAWDW	STREME-3	CEG37717(Scaffold_291)	281901	281915	+	13.1143	1.64e-05	0.0519	AATTGGATAAAACCC
	3-GATTGGHTRAAAWDW	STREME-3	CEG39477(Scaffold_430)	739677	739691	-	14.9857	4.67e-06	0.032	AATTGGTGGAAATTA
	3-GATTGGHTRAAAWDW	STREME-3	CEG40374(Scaffold_484)	122326	122340	-	13.4714	1.33e-05	0.0519	TATTGGTGGAAAAAT
	3-GATTGGHTRAAAWDW	STREME-3	CEG40718(Scaffold_525)	1358564	1358578	+	16.3	1.94e-06	0.0275	GATTGGATAATAATG
	3-GATTGGHTRAAAWDW	STREME-3	CEG41017(Scaffold_526)	708856	708870	+	14.4	6.97e-06	0.036	GATTGGTTATAATCT
	3-GATTGGHTRAAAWDW	STREME-3	CEG41205(Scaffold_555)	158451	158465	-	12	2.9e-05	0.07	GATTGGCTAATTGTA
	3-GATTGGHTRAAAWDW	STREME-3	CEG42748(Scaffold_650)	1807925	1807939	+	11.1143	4.56e-05	0.0894	GATTGGACGAATCCA
	3-GATTGGHTRAAAWDW	STREME-3	CEG43535(Scaffold_672)	555823	555837	-	17.6286	4.8e-07	0.0131	GATTGGCTATAATTA
	3-GATTGGHTRAAAWDW	STREME-3	CEG43611(Scaffold_672)	916134	916148	+	11.0286	4.75e-05	0.09	CATTGGTCATAATTT
	3-GATTGGHTRAAAWDW	STREME-3	CEG43746(Scaffold_816)	396191	396205	+	11.5286	3.67e-05	0.0745	AATTGGCGAAATTGA
	3-GATTGGHTRAAAWDW	STREME-3	CEG44544(Scaffold_1211)	1204198	1204212	+	17.2857	6.94e-07	0.0131	GATTGGCCGAAAAAC
	3-GATTGGHTRAAAWDW	STREME-3	CEG45233(Scaffold_1561)	651483	651497	-	13.8429	1.04e-05	0.0456	GATTGGTAGATATGT
	3-GATTGGHTRAAAWDW	STREME-3	CEG46781(Scaffold_2364)	169844	169858	-	10.9286	5.03e-05	0.0919	GGTTGGTTCAAAATA
	3-GATTGGHTRAAAWDW	STREME-3	CEG47631(Scaffold_2680)	262820	262834	-	11.5571	3.61e-05	0.0745	TATTGGATAAATCAA
	3-GATTGGHTRAAAWDW	STREME-3	CEG48111(Scaffold_2904)	772114	772128	-	10.6857	5.67e-05	0.0976	CATTGGCAAAATCTA
	3-GATTGGHTRAAAWDW	STREME-3	CEG48296(Scaffold_2956)	79633	79647	-	11.8714	3.08e-05	0.07	GATTGGCTGTTAGGA
	3-GATTGGHTRAAAWDW	STREME-3	CEG48368(Scaffold_2956)	475632	475646	+	12.8143	1.94e-05	0.0579	AATTGGCTGTAATCT
	3-GATTGGHTRAAAWDW	STREME-3	CEG48630(Scaffold_2956)	1685510	1685524	+	9.97143	7.95e-05	0.129	GATTGGTTGGAGAGA
	3-GATTGGHTRAAAWDW	STREME-3	CEG49071(Scaffold_3060)	1758497	1758511	+	12.0714	2.81e-05	0.07	TATTGGCTTTAAAGA
	3-GATTGGHTRAAAWDW	STREME-3	CEG49242(Scaffold_3060)	2515131	2515145	-	13.2143	1.56e-05	0.0519	GATTGGTAAATATAG
	3-GATTGGHTRAAAWDW	STREME-3	CEG49678(Scaffold_3109)	544471	544485	+	10.8714	5.18e-05	0.0919	GATAGGATTAAAAGA
	3-GATTGGHTRAAAWDW	STREME-3	CEG50184(Scaffold_3120)	1752992	1753006	-	12.0857	2.79e-05	0.07	TACTGGCTAAAAATT
	3-GATTGGHTRAAAWDW	STREME-3	CEG50263(Scaffold_3120)	2118095	2118109	+	11.5857	3.55e-05	0.0745	AATTGGTCGAATTTT
	3-GATTGGHTRAAAWDW	STREME-3	CEG50352(Scaffold_3124)	56706	56720	+	14.7714	5.4e-06	0.032	CATTGGCTGAAAGTA
	3-GATTGGHTRAAAWDW	STREME-3	CEG50514(Scaffold_117)	290546	290560	-	9.68571	8.97e-05	0.141	GATTGGGCGAACAAA
	4-TCATTYTYMAATTTK	STREME-4	CEG35915(Scaffold_110)	1135139	1135153	+	10.9394	6.24e-05	0.128	TCATTCCGCATTCCA
	4-TCATTYTYMAATTTK	STREME-4	CEG36051(Scaffold_110)	1834716	1834730	-	18.4848	1.2e-07	0.00345	TCATTTTGAAATTTG
	4-TCATTYTYMAATTTK	STREME-4	CEG36081(Scaffold_110)	1981484	1981498	+	12.6364	2.27e-05	0.0688	ACATTTTAAAATTTG
	4-TCATTYTYMAATTTK	STREME-4	CEG37555(Scaffold_289)	262412	262426	+	10.6212	7.42e-05	0.133	GCATTTTGGATTTCT
	4-TCATTYTYMAATTTK	STREME-4	CEG37951(Scaffold_292)	792295	792309	+	11.1061	5.68e-05	0.124	GCATTGTGCAATTTT
	4-TCATTYTYMAATTTK	STREME-4	CEG38397(Scaffold_322)	1670067	1670081	+	11.197	5.4e-05	0.124	GCATTATTGAATTTG
	4-TCATTYTYMAATTTK	STREME-4	CEG39251(Scaffold_410)	386180	386194	+	17.5606	3.78e-07	0.00615	TCATTCTCGATTTTG
	4-TCATTYTYMAATTTK	STREME-4	CEG39469(Scaffold_430)	695793	695807	+	10.3485	8.58e-05	0.133	TCATTTATCATTTAC
	4-TCATTYTYMAATTTK	STREME-4	CEG40018(Scaffold_470)	165529	165543	+	14.7273	5.18e-06	0.0331	TCACTTTTCTATTTC
	4-TCATTYTYMAATTTK	STREME-4	CEG40022(Scaffold_470)	184122	184136	-	10.4848	7.99e-05	0.133	TCATTACCCAAATTT
	4-TCATTYTYMAATTTK	STREME-4	CEG40464(Scaffold_525)	84228	84242	+	12.3788	2.68e-05	0.0771	TCACTTTCAATCCTT
	4-TCATTYTYMAATTTK	STREME-4	CEG41068(Scaffold_526)	969788	969802	+	16.0909	1.64e-06	0.0135	TCATTCTCAAATTCA
	4-TCATTYTYMAATTTK	STREME-4	CEG41156(Scaffold_526)	1415018	1415032	+	10.3939	8.38e-05	0.133	TCAGTTCCCCTTTTA
	4-TCATTYTYMAATTTK	STREME-4	CEG41552(Scaffold_555)	1827714	1827728	+	13.1515	1.63e-05	0.0644	TCATTTTCGAATCAT
	4-TCATTYTYMAATTTK	STREME-4	CEG41720(Scaffold_614)	95043	95057	+	10.7727	6.84e-05	0.133	TCATTCGAGAATCTG
	4-TCATTYTYMAATTTK	STREME-4	CEG42218(Scaffold_614)	2685951	2685965	+	12.2424	2.92e-05	0.0798	TCATTTCCGCTTTCC
	4-TCATTYTYMAATTTK	STREME-4	CEG42624(Scaffold_650)	1264232	1264246	+	14.4242	6.56e-06	0.0377	TCATTCCACGATTTG
	4-TCATTYTYMAATTTK	STREME-4	CEG43044(Scaffold_658)	463998	464012	+	13.1061	1.68e-05	0.0644	TCATTCCGCTTTTTG
	4-TCATTYTYMAATTTK	STREME-4	CEG43395(Scaffold_671)	123966	123980	+	12.6818	2.21e-05	0.0688	ACATTTTCAAATCTG
	4-TCATTYTYMAATTTK	STREME-4	CEG43840(Scaffold_816)	891058	891072	+	12.7121	2.17e-05	0.0688	TCACTTTGCGATCTT
	4-TCATTYTYMAATTTK	STREME-4	CEG43966(Scaffold_816)	1515739	1515753	+	12.0606	3.25e-05	0.0851	TCATTCATAATTTTA
	4-TCATTYTYMAATTTK	STREME-4	CEG44005(Scaffold_816)	1667589	1667603	+	10.3636	8.51e-05	0.133	GCATTTTGGTATTTT
	4-TCATTYTYMAATTTK	STREME-4	CEG44658(Scaffold_1257)	2977	2991	+	19.2121	4e-08	0.0023	TCATTTTCCAATTTA
	4-TCATTYTYMAATTTK	STREME-4	CEG45391(Scaffold_1583)	493660	493674	+	13.5152	1.27e-05	0.0562	TCATTATTGATTTTG
	4-TCATTYTYMAATTTK	STREME-4	CEG45424(Scaffold_1583)	666537	666551	-	11.0606	5.83e-05	0.124	TCATTTTAAATTTAA
	4-TCATTYTYMAATTTK	STREME-4	CEG46770(Scaffold_2364)	145774	145788	+	10.6818	7.18e-05	0.133	CCATTTATAAATCTG
	4-TCATTYTYMAATTTK	STREME-4	CEG47015(Scaffold_2386)	1147028	1147042	+	10.2727	8.93e-05	0.135	TCATTCGAAAATCTT
	4-TCATTYTYMAATTTK	STREME-4	CEG47298(Scaffold_2439)	38028	38042	-	11.0909	5.73e-05	0.124	TCATTGTGGATCTTG
	4-TCATTYTYMAATTTK	STREME-4	CEG47702(Scaffold_2683)	7977	7991	+	16.7576	8.74e-07	0.00838	TCATTCTTCATTTTA
	4-TCATTYTYMAATTTK	STREME-4	CEG47861(Scaffold_2881)	546994	547008	+	13.5909	1.2e-05	0.0562	TCATTTTTTCTTTTT
	4-TCATTYTYMAATTTK	STREME-4	CEG48105(Scaffold_2904)	756756	756770	+	15.3333	3.18e-06	0.0228	TCATTTACAAATTTT
	4-TCATTYTYMAATTTK	STREME-4	CEG48630(Scaffold_2956)	1685536	1685550	-	10.3636	8.51e-05	0.133	TTACTTCCAGATTTT
	4-TCATTYTYMAATTTK	STREME-4	CEG48838(Scaffold_3060)	619422	619436	+	17.4394	4.28e-07	0.00615	TCACTTTTCAACTTG
	4-TCATTYTYMAATTTK	STREME-4	CEG49242(Scaffold_3060)	2515098	2515112	+	10.697	7.12e-05	0.133	TCATTTACCAACTGG
	4-TCATTYTYMAATTTK	STREME-4	CEG49524(Scaffold_3073)	501859	501873	-	16.9545	7.2e-07	0.00828	TCATTTTCGAACTTT
	4-TCATTYTYMAATTTK	STREME-4	CEG49524(Scaffold_3073)	501866	501880	-	12.7273	2.15e-05	0.0688	ACATTTTTCATTTTC
	4-TCATTYTYMAATTTK	STREME-4	CEG49676(Scaffold_3109)	542071	542085	+	13.8788	9.82e-06	0.0513	TCATTTCGCTATTTC
	4-TCATTYTYMAATTTK	STREME-4	CEG49688(Scaffold_3109)	590691	590705	+	11.2121	5.35e-05	0.124	ACACTTTTCAACTTC
	5-ATACCGGTAT	STREME-5	CEG36748(Scaffold_247)	103524	103533	+	16.5244	2.92e-06	0.0128	GTACCGGTAT
	5-ATACCGGTAT	STREME-5	CEG36748(Scaffold_247)	103524	103533	-	16.5244	2.92e-06	0.0128	ATACCGGTAC
	5-ATACCGGTAT	STREME-5	CEG36903(Scaffold_253)	491123	491132	+	16.5244	2.92e-06	0.0128	GTACCGGTAT
	5-ATACCGGTAT	STREME-5	CEG36903(Scaffold_253)	491123	491132	-	16.5244	2.92e-06	0.0128	ATACCGGTAC
	5-ATACCGGTAT	STREME-5	CEG37067(Scaffold_262)	404332	404341	+	11.9268	3.31e-05	0.0813	TTACCGGTAA
	5-ATACCGGTAT	STREME-5	CEG37067(Scaffold_262)	404332	404341	-	11.9268	3.31e-05	0.0813	TTACCGGTAA
	5-ATACCGGTAT	STREME-5	CEG39611(Scaffold_430)	1274428	1274437	+	16.5244	2.92e-06	0.0128	ATACCGGTAC
	5-ATACCGGTAT	STREME-5	CEG39611(Scaffold_430)	1274428	1274437	-	16.5244	2.92e-06	0.0128	GTACCGGTAT
	5-ATACCGGTAT	STREME-5	CEG40011(Scaffold_470)	136704	136713	+	13.9268	1.35e-05	0.0488	AAACCGGTAC
	5-ATACCGGTAT	STREME-5	CEG40011(Scaffold_470)	136704	136713	-	13.9268	1.35e-05	0.0488	GTACCGGTTT
	5-ATACCGGTAT	STREME-5	CEG40531(Scaffold_525)	398267	398276	+	17.8293	1.11e-06	0.00772	ATACCGGTAT
	5-ATACCGGTAT	STREME-5	CEG40531(Scaffold_525)	398267	398276	-	17.8293	1.11e-06	0.00772	ATACCGGTAT
	5-ATACCGGTAT	STREME-5	CEG42485(Scaffold_650)	518757	518766	+	12.0366	3.2e-05	0.0813	AAACCGGTAG
	5-ATACCGGTAT	STREME-5	CEG42485(Scaffold_650)	518757	518766	-	12.0366	3.2e-05	0.0813	CTACCGGTTT
	5-ATACCGGTAT	STREME-5	CEG42537(Scaffold_650)	816437	816446	+	11.6829	3.5e-05	0.0813	TTACCGGTAG
	5-ATACCGGTAT	STREME-5	CEG42537(Scaffold_650)	816437	816446	-	11.6829	3.5e-05	0.0813	CTACCGGTAA
	5-ATACCGGTAT	STREME-5	CEG43495(Scaffold_672)	380762	380771	+	17.8293	1.11e-06	0.00772	ATACCGGTAT
	5-ATACCGGTAT	STREME-5	CEG43495(Scaffold_672)	380762	380771	-	17.8293	1.11e-06	0.00772	ATACCGGTAT
	5-ATACCGGTAT	STREME-5	CEG43495(Scaffold_672)	380799	380808	+	17.8293	1.11e-06	0.00772	ATACCGGTAT
	5-ATACCGGTAT	STREME-5	CEG43495(Scaffold_672)	380799	380808	-	17.8293	1.11e-06	0.00772	ATACCGGTAT
	5-ATACCGGTAT	STREME-5	CEG43495(Scaffold_672)	380836	380845	+	17.8293	1.11e-06	0.00772	ATACCGGTAT
	5-ATACCGGTAT	STREME-5	CEG43495(Scaffold_672)	380836	380845	-	17.8293	1.11e-06	0.00772	ATACCGGTAT
	5-ATACCGGTAT	STREME-5	CEG47049(Scaffold_2386)	1287663	1287672	+	13.5732	1.54e-05	0.0488	GTACCGGTAA
	5-ATACCGGTAT	STREME-5	CEG47049(Scaffold_2386)	1287663	1287672	-	13.5732	1.54e-05	0.0488	TTACCGGTAC
	5-ATACCGGTAT	STREME-5	CEG47701(Scaffold_2683)	3445	3454	+	13.5732	1.54e-05	0.0488	TTACCGGTAC
	5-ATACCGGTAT	STREME-5	CEG47701(Scaffold_2683)	3445	3454	-	13.5732	1.54e-05	0.0488	GTACCGGTAA
	5-ATACCGGTAT	STREME-5	CEG47963(Scaffold_2904)	28461	28470	+	12.0366	3.2e-05	0.0813	CTACCGGTTT
	5-ATACCGGTAT	STREME-5	CEG47963(Scaffold_2904)	28461	28470	-	12.0366	3.2e-05	0.0813	AAACCGGTAG
	5-ATACCGGTAT	STREME-5	CEG50073(Scaffold_3120)	1318773	1318782	+	17.8293	1.11e-06	0.00772	ATACCGGTAT
	5-ATACCGGTAT	STREME-5	CEG50073(Scaffold_3120)	1318773	1318782	-	17.8293	1.11e-06	0.00772	ATACCGGTAT
	17-TGATTGGTCAA	STREME-17	CEG35091(Scaffold_7)	62311	62321	+	13.5122	1.42e-05	0.0856	TGATTGGGTAA
	17-TGATTGGTCAA	STREME-17	CEG35604(Scaffold_54)	593241	593251	-	19	3.04e-07	0.0204	TGATTGGTCAA
	17-TGATTGGTCAA	STREME-17	CEG35891(Scaffold_110)	1033409	1033419	+	16.5	2.15e-06	0.0722	TGATTGGACAA
	17-TGATTGGTCAA	STREME-17	CEG36057(Scaffold_110)	1858698	1858708	-	12.3293	2.68e-05	0.138	TGGGTGGTCAA
	17-TGATTGGTCAA	STREME-17	CEG36738(Scaffold_247)	13454	13464	-	10.8171	5.92e-05	0.233	TGGTTGGTCTG
	17-TGATTGGTCAA	STREME-17	CEG37441(Scaffold_287)	655979	655989	-	14.1098	8.59e-06	0.0824	TGATTGGTTTA
	17-TGATTGGTCAA	STREME-17	CEG39174(Scaffold_358)	1619	1629	-	14.5732	6.48e-06	0.0822	TGATTGGTTAC
	17-TGATTGGTCAA	STREME-17	CEG39660(Scaffold_437)	87034	87044	-	10.5854	6.58e-05	0.233	TAATTGGTGAG
	17-TGATTGGTCAA	STREME-17	CEG39722(Scaffold_444)	29258	29268	-	13.5854	1.28e-05	0.0856	TGATTGGTCTC
	17-TGATTGGTCAA	STREME-17	CEG40718(Scaffold_525)	1358563	1358573	+	14.5488	6.85e-06	0.0822	TGATTGGATAA
	17-TGATTGGTCAA	STREME-17	CEG41017(Scaffold_526)	708855	708865	+	14.9146	5.42e-06	0.0822	TGATTGGTTAT
	17-TGATTGGTCAA	STREME-17	CEG43611(Scaffold_672)	916133	916143	+	11.4878	4.22e-05	0.177	TCATTGGTCAT
	17-TGATTGGTCAA	STREME-17	CEG43746(Scaffold_816)	396207	396217	-	11.5488	4.04e-05	0.177	TAATTGGACAC
	17-TGATTGGTCAA	STREME-17	CEG44034(Scaffold_816)	1814970	1814980	+	13.5488	1.34e-05	0.0856	TGACTGGTCAT
	17-TGATTGGTCAA	STREME-17	CEG45683(Scaffold_1651)	502431	502441	+	13.3293	1.53e-05	0.0856	TGATTGGGCAT
	17-TGATTGGTCAA	STREME-17	CEG46781(Scaffold_2364)	169889	169899	+	12.0732	2.99e-05	0.144	TGATTGGATAC
	17-TGATTGGTCAA	STREME-17	CEG49329(Scaffold_3060)	2970744	2970754	-	14.4756	7.35e-06	0.0822	TGATTGGTCTG
	17-TGATTGGTCAA	STREME-17	CEG49388(Scaffold_3060)	3226095	3226105	-	13.6341	1.19e-05	0.0856	TGATTCGTCAA
	17-TGATTGGTCAA	STREME-17	CEG49678(Scaffold_3109)	544427	544437	+	10.122	7.89e-05	0.265	TGATTGGTGTG
	17-TGATTGGTCAA	STREME-17	CEG50186(Scaffold_3120)	1758132	1758142	+	10.6585	6.33e-05	0.233	TAATTAGTCAT
14	1-DRTGTGGWCCACAYH	STREME-1	CEG35306(Scaffold_42)	323811	323825	+	12.8816	2.13e-05	0.0961	TATGTAATCTACATA
	1-DRTGTGGWCCACAYH	STREME-1	CEG35306(Scaffold_42)	323811	323825	-	12.8816	2.13e-05	0.0961	TATGTAGATTACATA
	1-DRTGTGGWCCACAYH	STREME-1	CEG35926(Scaffold_110)	1159365	1159379	+	12.3289	3.03e-05	0.11	AGTGTATACCACGTA
	1-DRTGTGGWCCACAYH	STREME-1	CEG35926(Scaffold_110)	1159365	1159379	-	12.3289	3.03e-05	0.11	TACGTGGTATACACT
	1-DRTGTGGWCCACAYH	STREME-1	CEG36596(Scaffold_208)	780468	780482	+	11.1711	5.97e-05	0.131	CATGTGGACAACAAC
	1-DRTGTGGWCCACAYH	STREME-1	CEG36596(Scaffold_208)	780468	780482	-	11.1711	5.97e-05	0.131	GTTGTTGTCCACATG
	1-DRTGTGGWCCACAYH	STREME-1	CEG37662(Scaffold_289)	755100	755114	+	10.7632	7.49e-05	0.135	GAAGTCCTCCACATC
	1-DRTGTGGWCCACAYH	STREME-1	CEG37662(Scaffold_289)	755100	755114	-	10.7632	7.49e-05	0.135	GATGTGGAGGACTTC
	1-DRTGTGGWCCACAYH	STREME-1	CEG38613(Scaffold_323)	917297	917311	+	11.0132	6.54e-05	0.131	TAAGTGTACCACTTT
	1-DRTGTGGWCCACAYH	STREME-1	CEG38613(Scaffold_323)	917297	917311	-	11.0132	6.54e-05	0.131	AAAGTGGTACACTTA
	1-DRTGTGGWCCACAYH	STREME-1	CEG39244(Scaffold_410)	359261	359275	+	14.3158	7.62e-06	0.0939	GGAGTGGACTACATA
	1-DRTGTGGWCCACAYH	STREME-1	CEG39244(Scaffold_410)	359261	359275	-	14.3158	7.62e-06	0.0939	TATGTAGTCCACTCC
	1-DRTGTGGWCCACAYH	STREME-1	CEG41569(Scaffold_555)	1920392	1920406	+	13.9079	1.04e-05	0.0939	TATGTGTACCACAAA
	1-DRTGTGGWCCACAYH	STREME-1	CEG41569(Scaffold_555)	1920392	1920406	-	13.9079	1.04e-05	0.0939	TTTGTGGTACACATA
	1-DRTGTGGWCCACAYH	STREME-1	CEG41582(Scaffold_555)	1970165	1970179	+	13.1579	1.75e-05	0.0961	TATGTACACTACACG
	1-DRTGTGGWCCACAYH	STREME-1	CEG41582(Scaffold_555)	1970165	1970179	-	13.1579	1.75e-05	0.0961	CGTGTAGTGTACATA
	1-DRTGTGGWCCACAYH	STREME-1	CEG45993(Scaffold_1898)	14432	14446	+	11.6711	4.51e-05	0.117	TGTGTGCCTTACACA
	1-DRTGTGGWCCACAYH	STREME-1	CEG45993(Scaffold_1898)	14432	14446	-	11.6711	4.51e-05	0.117	TGTGTAAGGCACACA
	1-DRTGTGGWCCACAYH	STREME-1	CEG49643(Scaffold_3109)	466055	466069	+	11.8553	4.06e-05	0.117	TGTGTAAGACACATC
	1-DRTGTGGWCCACAYH	STREME-1	CEG49643(Scaffold_3109)	466055	466069	-	11.8553	4.06e-05	0.117	GATGTGTCTTACACA
	3-GATTGGHTRAAAWDW	STREME-3	CEG35303(Scaffold_42)	316058	316072	+	9.77143	8.64e-05	0.114	GATTGGTTAAGTAGG
	3-GATTGGHTRAAAWDW	STREME-3	CEG35303(Scaffold_42)	316093	316107	-	11.1857	4.4e-05	0.0752	GATTGGTTTATAGAT
	3-GATTGGHTRAAAWDW	STREME-3	CEG35464(Scaffold_54)	45652	45666	-	16.2429	2.04e-06	0.0107	GATTGGTAGAAATAT
	3-GATTGGHTRAAAWDW	STREME-3	CEG35926(Scaffold_110)	1159389	1159403	+	13.8857	1.01e-05	0.0346	TATTGGCTAGAATGA
	3-GATTGGHTRAAAWDW	STREME-3	CEG37473(Scaffold_287)	831285	831299	+	20.1429	2.59e-08	0.000884	GATTGGCTGAAATGA
	3-GATTGGHTRAAAWDW	STREME-3	CEG38281(Scaffold_322)	1146816	1146830	+	9.97143	7.95e-05	0.113	GAGTGGCCAAAACTT
	3-GATTGGHTRAAAWDW	STREME-3	CEG38727(Scaffold_323)	1442574	1442588	-	13.0571	1.7e-05	0.0437	GATTGGTCAATACAT
	3-GATTGGHTRAAAWDW	STREME-3	CEG39129(Scaffold_350)	683214	683228	-	10.1571	7.3e-05	0.109	GATTGGAAAGTAAGC
	3-GATTGGHTRAAAWDW	STREME-3	CEG41125(Scaffold_526)	1198942	1198956	-	13.4714	1.33e-05	0.0413	AATTGGATATAAATC
	3-GATTGGHTRAAAWDW	STREME-3	CEG41569(Scaffold_555)	1920422	1920436	+	10.8714	5.18e-05	0.0843	GGTTGGCTGTAAATT
	3-GATTGGHTRAAAWDW	STREME-3	CEG42122(Scaffold_614)	2146249	2146263	-	12.9714	1.79e-05	0.0437	GAATGGCTAAAATAA
	3-GATTGGHTRAAAWDW	STREME-3	CEG42122(Scaffold_614)	2146283	2146297	-	15.9714	2.51e-06	0.0107	GATTGGTTAGAATTG
	3-GATTGGHTRAAAWDW	STREME-3	CEG42122(Scaffold_614)	2146309	2146323	-	9.82857	8.43e-05	0.114	GAATGGTGGAAATGA
	3-GATTGGHTRAAAWDW	STREME-3	CEG42381(Scaffold_650)	82918	82932	-	18.6714	1.99e-07	0.00339	AATTGGCTGAAAATA
	3-GATTGGHTRAAAWDW	STREME-3	CEG43103(Scaffold_658)	713475	713489	-	16.5714	1.53e-06	0.0107	GATTGGATTAAATAA
	3-GATTGGHTRAAAWDW	STREME-3	CEG45216(Scaffold_1561)	599257	599271	+	13.0571	1.7e-05	0.0437	GATTGGATTTAATAT
	3-GATTGGHTRAAAWDW	STREME-3	CEG45628(Scaffold_1651)	178955	178969	-	11.6143	3.5e-05	0.0665	GATTGGATGATTCGC
	3-GATTGGHTRAAAWDW	STREME-3	CEG46078(Scaffold_1902)	11227	11241	+	16.0571	2.32e-06	0.0107	AATTGGCTAATAATA
	3-GATTGGHTRAAAWDW	STREME-3	CEG46348(Scaffold_2061)	1078786	1078800	-	12.3714	2.43e-05	0.0553	AATTGGGTGAAATCA
	3-GATTGGHTRAAAWDW	STREME-3	CEG46348(Scaffold_2061)	1078825	1078839	+	11.8286	3.15e-05	0.0634	CATTGGTTGGTATTA
	3-GATTGGHTRAAAWDW	STREME-3	CEG46376(Scaffold_2061)	1222089	1222103	+	16.5714	1.53e-06	0.0107	GATTGGTAAAAATGA
	3-GATTGGHTRAAAWDW	STREME-3	CEG47276(Scaffold_2386)	2268442	2268456	-	11.5	3.74e-05	0.0672	GATTGGCTGTCAAGT
	3-GATTGGHTRAAAWDW	STREME-3	CEG47873(Scaffold_2881)	584243	584257	+	10.4	6.52e-05	0.101	AAGTGGCTAAAATTG
	3-GATTGGHTRAAAWDW	STREME-3	CEG48661(Scaffold_2956)	1817168	1817182	+	12.1	2.77e-05	0.0591	TATTGGTCGATAATT
	3-GATTGGHTRAAAWDW	STREME-3	CEG49267(Scaffold_3060)	2647280	2647294	-	15.2286	3.99e-06	0.0151	GATTGGAAGAAATGG
	3-GATTGGHTRAAAWDW	STREME-3	CEG49839(Scaffold_3120)	127596	127610	-	16.2429	2.04e-06	0.0107	GATTGGTAGAAATAT
	4-TCATTYTYMAATTTK	STREME-4	CEG35150(Scaffold_7)	268622	268636	+	11.3939	4.83e-05	0.0458	TCACTTTTCCTCTCT
	4-TCATTYTYMAATTTK	STREME-4	CEG35151(Scaffold_7)	270555	270569	+	14.7727	4.99e-06	0.0141	TCACTTCCGATTTCG
	4-TCATTYTYMAATTTK	STREME-4	CEG35520(Scaffold_54)	238507	238521	+	15.9848	1.8e-06	0.0104	TCATTTCTGGATTTG
	4-TCATTYTYMAATTTK	STREME-4	CEG36107(Scaffold_110)	2136232	2136246	+	11.4242	4.75e-05	0.0458	TCAGTCTTCGTTTTG
	4-TCATTYTYMAATTTK	STREME-4	CEG36467(Scaffold_208)	127847	127861	+	13.5152	1.27e-05	0.0252	CCATTCTCGATTTTC
	4-TCATTYTYMAATTTK	STREME-4	CEG36667(Scaffold_218)	145949	145963	+	12.6818	2.21e-05	0.0308	CCATTCTACAATTCT
	4-TCATTYTYMAATTTK	STREME-4	CEG37612(Scaffold_289)	546789	546803	+	11.0303	5.93e-05	0.0529	TTATTTTCAATTTCC
	4-TCATTYTYMAATTTK	STREME-4	CEG37662(Scaffold_289)	755120	755134	+	15.4242	2.94e-06	0.0121	TCATTTTCCAATATT
	4-TCATTYTYMAATTTK	STREME-4	CEG37748(Scaffold_291)	362967	362981	+	13.9848	9.08e-06	0.0211	TCACTTTCAATTTAG
	4-TCATTYTYMAATTTK	STREME-4	CEG37813(Scaffold_292)	198222	198236	-	11.4091	4.79e-05	0.0458	TCATTTCCTAATATA
	4-TCATTYTYMAATTTK	STREME-4	CEG38366(Scaffold_322)	1544359	1544373	+	14.6061	5.69e-06	0.0141	TCATTCTCGATTTCC
	4-TCATTYTYMAATTTK	STREME-4	CEG38368(Scaffold_322)	1561565	1561579	+	16.9091	7.62e-07	0.0104	TCATTTCCAATTTTT
	4-TCATTYTYMAATTTK	STREME-4	CEG38808(Scaffold_323)	1829474	1829488	+	12.2273	2.94e-05	0.0341	CCACTCTTCCATTCG
	4-TCATTYTYMAATTTK	STREME-4	CEG38899(Scaffold_323)	2356623	2356637	+	11.6515	4.16e-05	0.0453	TCATTGTCAATTCTT
	4-TCATTYTYMAATTTK	STREME-4	CEG39129(Scaffold_350)	683216	683230	+	12.9697	1.83e-05	0.0266	TTACTTTCCAATCTG
	4-TCATTYTYMAATTTK	STREME-4	CEG39196(Scaffold_410)	76023	76037	+	15.3636	3.1e-06	0.0121	TCATTCCAAAATTTT
	4-TCATTYTYMAATTTK	STREME-4	CEG39241(Scaffold_410)	348031	348045	+	12.4242	2.6e-05	0.0324	TCACTCTTGCTTTTA
	4-TCATTYTYMAATTTK	STREME-4	CEG39244(Scaffold_410)	359299	359313	+	16.6212	9.9e-07	0.0104	TCATTTTTCATTCTG
	4-TCATTYTYMAATTTK	STREME-4	CEG40653(Scaffold_525)	1046453	1046467	-	15.197	3.55e-06	0.0121	TCATTTTGAGATTTT
	4-TCATTYTYMAATTTK	STREME-4	CEG41472(Scaffold_555)	1452149	1452163	+	10.9091	6.35e-05	0.0552	TCATTTCGAAAATCT
	4-TCATTYTYMAATTTK	STREME-4	CEG41517(Scaffold_555)	1655836	1655850	+	10.4697	8.05e-05	0.0609	TCATTTCTTCTTCTT
	4-TCATTYTYMAATTTK	STREME-4	CEG41859(Scaffold_614)	717955	717969	+	13.1818	1.59e-05	0.0252	TCACTCTTTAATTCA
	4-TCATTYTYMAATTTK	STREME-4	CEG42616(Scaffold_650)	1220265	1220279	+	12.4394	2.58e-05	0.0324	TCATTTTATCATTTC
	4-TCATTYTYMAATTTK	STREME-4	CEG42668(Scaffold_650)	1437282	1437296	+	15.1061	3.83e-06	0.0121	TCACTTTGAAATTCT
	4-TCATTYTYMAATTTK	STREME-4	CEG42762(Scaffold_650)	1866684	1866698	+	14.6818	5.36e-06	0.0141	TCATTTTCTCTTTTG
	4-TCATTYTYMAATTTK	STREME-4	CEG42992(Scaffold_658)	157845	157859	+	10.6212	7.42e-05	0.0587	GCATTTTTGATTTAG
	4-TCATTYTYMAATTTK	STREME-4	CEG43077(Scaffold_658)	608684	608698	+	10.7576	6.9e-05	0.0558	TCACTTCGCTTCTTG
	4-TCATTYTYMAATTTK	STREME-4	CEG43662(Scaffold_816)	56692	56706	+	10.4697	8.05e-05	0.0609	TCACTTTCTGACTCT
	4-TCATTYTYMAATTTK	STREME-4	CEG44325(Scaffold_1211)	111857	111871	+	17.1818	5.66e-07	0.0104	TCATTCCGCAATTTT
	4-TCATTYTYMAATTTK	STREME-4	CEG44555(Scaffold_1211)	1265566	1265580	+	13.5909	1.2e-05	0.0252	TCACTTTGTAATCTG
	4-TCATTYTYMAATTTK	STREME-4	CEG45225(Scaffold_1561)	638369	638383	+	12.4848	2.51e-05	0.0324	ACATTCTGCAATTTC
	4-TCATTYTYMAATTTK	STREME-4	CEG45622(Scaffold_1651)	133041	133055	+	13.0606	1.73e-05	0.0261	TCAATTTGCAATTTG
	4-TCATTYTYMAATTTK	STREME-4	CEG45628(Scaffold_1651)	178991	179005	+	15.3182	3.21e-06	0.0121	TCATTCCTCCTTTTG
	4-TCATTYTYMAATTTK	STREME-4	CEG46078(Scaffold_1902)	11218	11232	+	11.303	5.09e-05	0.0466	TCACTCCTTAATTGG
	4-TCATTYTYMAATTTK	STREME-4	CEG46486(Scaffold_2061)	1739641	1739655	+	10.7576	6.9e-05	0.0558	TCATTCCAAAATATT
	4-TCATTYTYMAATTTK	STREME-4	CEG47762(Scaffold_2881)	31887	31901	+	11.3788	4.87e-05	0.0458	TCATTTCTTGACTTC
	4-TCATTYTYMAATTTK	STREME-4	CEG48104(Scaffold_2904)	747570	747584	+	13.2576	1.51e-05	0.0252	ACACTTTCAAATTTT
	4-TCATTYTYMAATTTK	STREME-4	CEG48414(Scaffold_2956)	685684	685698	+	12.3485	2.73e-05	0.0328	TCATTCCATATTTTT
	4-TCATTYTYMAATTTK	STREME-4	CEG48720(Scaffold_3060)	65688	65702	+	10.2121	9.22e-05	0.0669	GCATTTCTCGTTTCG
	4-TCATTYTYMAATTTK	STREME-4	CEG48846(Scaffold_3060)	643530	643544	-	11.9242	3.53e-05	0.0397	CCATTCGTAAATTTT
	4-TCATTYTYMAATTTK	STREME-4	CEG49126(Scaffold_3060)	2010539	2010553	-	10.8636	6.51e-05	0.0553	TTATTTGTCAATTTA
	4-TCATTYTYMAATTTK	STREME-4	CEG49643(Scaffold_3109)	466010	466024	-	10.3182	8.72e-05	0.0646	ACATTTCCCATCTTC
	4-TCATTYTYMAATTTK	STREME-4	CEG49740(Scaffold_3109)	794826	794840	+	13.3485	1.42e-05	0.0252	TTACTTTTAAATTTT
	4-TCATTYTYMAATTTK	STREME-4	CEG50047(Scaffold_3120)	1177465	1177479	+	16.4091	1.21e-06	0.0104	TCACTTCTCATTTTT
	4-TCATTYTYMAATTTK	STREME-4	CEG50054(Scaffold_3120)	1210162	1210176	+	13.197	1.58e-05	0.0252	TCATTCTGCAATCCA
	4-TCATTYTYMAATTTK	STREME-4	CEG50063(Scaffold_3120)	1273650	1273664	+	11.4091	4.79e-05	0.0458	TCAATCTCGAATTTC
	4-TCATTYTYMAATTTK	STREME-4	CEG50500(Scaffold_117)	230663	230677	+	16.0455	1.71e-06	0.0104	TCATTTCCAAATCTT
	4-TCATTYTYMAATTTK	STREME-4	CEG50501(Scaffold_117)	231744	231758	+	13.3333	1.44e-05	0.0252	CCATTTCCAAATCTT
	8-TCGTACTTAA	STREME-8	CEG35303(Scaffold_42)	316064	316073	-	14.0562	1.23e-05	0.0777	TCCTACTTAA
	8-TCGTACTTAA	STREME-8	CEG37335(Scaffold_287)	241352	241361	+	15.8764	2.45e-06	0.0466	TCGTACTTAG
	8-TCGTACTTAA	STREME-8	CEG37434(Scaffold_287)	639339	639348	+	10.7753	3.56e-05	0.15	TCGTACCTAC
	8-TCGTACTTAA	STREME-8	CEG38889(Scaffold_323)	2236605	2236614	+	12.2809	1.52e-05	0.0824	GCGTACTTAG
	8-TCGTACTTAA	STREME-8	CEG39211(Scaffold_410)	174669	174678	-	18.5955	1.35e-06	0.0466	TCGTACTTAA
	8-TCGTACTTAA	STREME-8	CEG40958(Scaffold_526)	421328	421337	+	15.5169	4.91e-06	0.0466	TCGGACTTAA
	8-TCGTACTTAA	STREME-8	CEG43341(Scaffold_658)	1904960	1904969	-	15.5169	4.91e-06	0.0466	TCGGACTTAA
	8-TCGTACTTAA	STREME-8	CEG43563(Scaffold_672)	669556	669565	+	7.67416	9.12e-05	0.315	TCGTAGTTAA
	8-TCGTACTTAA	STREME-8	CEG44167(Scaffold_816)	2330574	2330583	-	14.191	1.09e-05	0.0777	TCGTACTTTA
	8-TCGTACTTAA	STREME-8	CEG47276(Scaffold_2386)	2268392	2268401	+	11.4719	2.26e-05	0.107	TCGTACTTTG
	8-TCGTACTTAA	STREME-8	CEG50152(Scaffold_3120)	1631185	1631194	-	7.86517	8.52e-05	0.315	TCGTAATTAA
	10-GCCAAYCA	STREME-10	CEG35069(Scaffold_6)	2379	2386	+	14.2857	2.67e-05	0.131	GCCAACCA
	10-GCCAAYCA	STREME-10	CEG35520(Scaffold_54)	238478	238485	-	12.4898	3.88e-05	0.152	GCCGATCA
	10-GCCAAYCA	STREME-10	CEG37473(Scaffold_287)	831284	831291	-	10.5612	8.75e-05	0.286	GCCAATCC
	10-GCCAAYCA	STREME-10	CEG39129(Scaffold_350)	683169	683176	+	10.5612	8.75e-05	0.286	GCCAATCC
	10-GCCAAYCA	STREME-10	CEG39650(Scaffold_437)	30133	30140	-	12.4898	3.88e-05	0.152	GCCGATCA
	10-GCCAAYCA	STREME-10	CEG41073(Scaffold_526)	975419	975426	+	14.2857	2.67e-05	0.131	GCCAACCA
	10-GCCAAYCA	STREME-10	CEG41569(Scaffold_555)	1920421	1920428	-	14.2857	2.67e-05	0.131	GCCAACCA
	10-GCCAAYCA	STREME-10	CEG43350(Scaffold_658)	1934227	1934234	-	9.87755	9.74e-05	0.294	GCCAACCC
	10-GCCAAYCA	STREME-10	CEG45101(Scaffold_1561)	53612	53619	+	14.9694	1.47e-05	0.131	GCCAATCA
	10-GCCAAYCA	STREME-10	CEG45993(Scaffold_1898)	14457	14464	+	14.2857	2.67e-05	0.131	GCCAACCA
	10-GCCAAYCA	STREME-10	CEG47276(Scaffold_2386)	2268450	2268457	+	14.9694	1.47e-05	0.131	GCCAATCA
	10-GCCAAYCA	STREME-10	CEG49734(Scaffold_3109)	779895	779902	+	14.9694	1.47e-05	0.131	GCCAATCA
	10-GCCAAYCA	STREME-10	CEG50276(Scaffold_3120)	2163567	2163574	-	14.9694	1.47e-05	0.131	GCCAATCA
	17-TGATTGGTCAA	STREME-17	CEG35303(Scaffold_42)	316057	316067	+	17.0488	9.23e-07	0.0172	TGATTGGTTAA
	17-TGATTGGTCAA	STREME-17	CEG35303(Scaffold_42)	316098	316108	-	14.1098	8.59e-06	0.0803	TGATTGGTTTA
	17-TGATTGGTCAA	STREME-17	CEG37434(Scaffold_287)	639308	639318	+	13.1341	1.71e-05	0.111	TGATTAGTCAT
	17-TGATTGGTCAA	STREME-17	CEG37628(Scaffold_289)	609896	609906	-	10.8659	5.73e-05	0.214	TGAGTGGGCAG
	17-TGATTGGTCAA	STREME-17	CEG38727(Scaffold_323)	1442579	1442589	-	19	3.04e-07	0.0114	TGATTGGTCAA
	17-TGATTGGTCAA	STREME-17	CEG40774(Scaffold_525)	1669073	1669083	-	10.0488	8.36e-05	0.276	TAATTGGGCTA
	17-TGATTGGTCAA	STREME-17	CEG41125(Scaffold_526)	1198947	1198957	-	9.93902	8.86e-05	0.276	TAATTGGATAT
	17-TGATTGGTCAA	STREME-17	CEG41582(Scaffold_555)	1970187	1970197	-	12.5244	2.38e-05	0.127	TGAATGGTCAA
	17-TGATTGGTCAA	STREME-17	CEG42122(Scaffold_614)	2146288	2146298	-	15.4634	3.51e-06	0.0437	TGATTGGTTAG
	17-TGATTGGTCAA	STREME-17	CEG45802(Scaffold_1651)	1063240	1063250	-	11.1585	4.92e-05	0.204	TAATTCGTCAA
	17-TGATTGGTCAA	STREME-17	CEG48104(Scaffold_2904)	747557	747567	+	13.061	1.78e-05	0.111	TGATTGGTGAG
	17-TGATTGGTCAA	STREME-17	CEG50501(Scaffold_117)	231703	231713	-	11.5	4.19e-05	0.196	TGATTCGTCAT
15	7-AGAGTGATGGTC	STREME-7	CEG36220(Scaffold_113)	273802	273813	+	9.21348	4.43e-05	0.209	AGAAAGATGGAC
	7-AGAGTGATGGTC	STREME-7	CEG40685(Scaffold_525)	1194079	1194090	+	16.764	1.24e-06	0.0146	AGAGTGAATGTC
	7-AGAGTGATGGTC	STREME-7	CEG41864(Scaffold_614)	731342	731353	+	14.1124	4.97e-06	0.0314	AGAATGTTGGTT
	7-AGAGTGATGGTC	STREME-7	CEG43769(Scaffold_816)	536145	536156	-	13.9101	5.32e-06	0.0314	GGAGTGTTTGTC
	7-AGAGTGATGGTC	STREME-7	CEG43906(Scaffold_816)	1241752	1241763	+	20	1.93e-07	0.00457	AGAGTGATGGTT
	12-AACTTCAAC	STREME-12	CEG35738(Scaffold_110)	236331	236339	-	11.2135	5.15e-05	0.342	AACTTTAAC
	12-AACTTCAAC	STREME-12	CEG39438(Scaffold_430)	512532	512540	+	13.7416	1.3e-05	0.174	AGCTTCAAC
	12-AACTTCAAC	STREME-12	CEG40685(Scaffold_525)	1194090	1194098	+	12.1573	3.33e-05	0.298	CGCTTCAAC
	12-AACTTCAAC	STREME-12	CEG43906(Scaffold_816)	1241763	1241771	+	10.8427	6.37e-05	0.342	TGCTTCAAC
	12-AACTTCAAC	STREME-12	CEG43906(Scaffold_816)	1241817	1241825	-	13.7416	1.3e-05	0.174	AGCTTCAAC
	12-AACTTCAAC	STREME-12	CEG48606(Scaffold_2956)	1533011	1533019	-	10.6742	7.91e-05	0.354	AACTCCAAC
16	0	0	0	0	0	0	0	0	0	0
17	11-ARCCCCGYTRCA	STREME-11	CEG43808(Scaffold_816)	749426	749437	+	16.3469	1.39e-06	0.00633	AGCCTCGCTGCA
	11-ARCCCCGYTRCA	STREME-11	CEG48379(Scaffold_2956)	540928	540939	+	12.8673	6.38e-06	0.0145	AATCCTGCTGCA
18	3-GATTGGHTRAAAWDW	STREME-3	CEG35142(Scaffold_7)	249866	249880	-	16.1	2.25e-06	0.013	GATTGGTTAGAAAAT
	3-GATTGGHTRAAAWDW	STREME-3	CEG36887(Scaffold_253)	436097	436111	-	12.5714	2.19e-05	0.0725	GGTTGGCTAAAATGT
	3-GATTGGHTRAAAWDW	STREME-3	CEG37875(Scaffold_292)	445242	445256	-	13.5571	1.27e-05	0.0534	AATTGGTCAAAACGA
	3-GATTGGHTRAAAWDW	STREME-3	CEG40908(Scaffold_526)	157767	157781	-	9.8	8.53e-05	0.246	CATTGGATAGAAGTT
	3-GATTGGHTRAAAWDW	STREME-3	CEG42058(Scaffold_614)	1766098	1766112	+	16.6	1.47e-06	0.0128	AATTGGATAAAAAGA
	3-GATTGGHTRAAAWDW	STREME-3	CEG42544(Scaffold_650)	841159	841173	+	16.4714	1.66e-06	0.0128	GATTGGCTAAATAAT
	3-GATTGGHTRAAAWDW	STREME-3	CEG46213(Scaffold_2061)	551828	551842	+	19.6143	6.71e-08	0.00155	GATTGGCTGAAAAGC
	3-GATTGGHTRAAAWDW	STREME-3	CEG47128(Scaffold_2386)	1607709	1607723	+	13.4	1.39e-05	0.0534	GATTGGCCAAACAAA
	4-TCATTYTYMAATTTK	STREME-4	CEG35983(Scaffold_110)	1448750	1448764	+	10.4697	8.05e-05	0.186	TCACTTTTCAAGTTT
	4-TCATTYTYMAATTTK	STREME-4	CEG36650(Scaffold_218)	55269	55283	+	12.2576	2.89e-05	0.0889	CCATTTCCCAATTGT
	4-TCATTYTYMAATTTK	STREME-4	CEG37615(Scaffold_289)	557327	557341	+	13.6515	1.15e-05	0.0613	TCATTCCAGCATTTG
	4-TCATTYTYMAATTTK	STREME-4	CEG38487(Scaffold_323)	289273	289287	+	14.0455	8.66e-06	0.0613	TCATTTCTTAATTCA
	4-TCATTYTYMAATTTK	STREME-4	CEG38495(Scaffold_323)	312107	312121	+	13.4394	1.33e-05	0.0613	TCATTTTCAATTTAA
	4-TCATTYTYMAATTTK	STREME-4	CEG42079(Scaffold_614)	1873857	1873871	+	13.2576	1.51e-05	0.0613	TCATTATTAAACTTG
	4-TCATTYTYMAATTTK	STREME-4	CEG42544(Scaffold_650)	841234	841248	+	12.1515	3.08e-05	0.0889	TCAATTTCCAATCTG
	4-TCATTYTYMAATTTK	STREME-4	CEG42916(Scaffold_650)	2606969	2606983	+	13.4697	1.31e-05	0.0613	TCATTTCCTGATTTA
	4-TCATTYTYMAATTTK	STREME-4	CEG44615(Scaffold_1211)	1578219	1578233	+	11.0455	5.88e-05	0.151	TCATTCCAAATCTCG
	4-TCATTYTYMAATTTK	STREME-4	CEG50237(Scaffold_3120)	1965943	1965957	+	13.1818	1.59e-05	0.0613	TCAGTTTAAAATTTG
19	0	0	0	0	0	0	0	0	0	0
20	4-TCATTYTYMAATTTK	STREME-4	CEG35925(Scaffold_110)	1157957	1157971	+	12.3485	2.73e-05	0.0623	TCATTTTCTCTTCTG
	4-TCATTYTYMAATTTK	STREME-4	CEG36807(Scaffold_253)	111126	111140	+	10.1667	9.45e-05	0.108	GCATTTTTGATTCTA
	4-TCATTYTYMAATTTK	STREME-4	CEG38104(Scaffold_322)	252967	252981	+	10.3939	8.38e-05	0.108	TCATTACTCATTTAG
	4-TCATTYTYMAATTTK	STREME-4	CEG38599(Scaffold_323)	846741	846755	-	10.1818	9.37e-05	0.108	TCACTCCAATATTTA
	4-TCATTYTYMAATTTK	STREME-4	CEG41346(Scaffold_555)	842958	842972	+	16.9091	7.62e-07	0.0174	TCATTTCTGAATTCG
	4-TCATTYTYMAATTTK	STREME-4	CEG41520(Scaffold_555)	1679076	1679090	+	11.2879	5.13e-05	0.0977	CCATTTCCCGATTAG
	4-TCATTYTYMAATTTK	STREME-4	CEG42137(Scaffold_614)	2206669	2206683	+	15.7576	2.21e-06	0.0253	TCATTTTCCAATTGT
	4-TCATTYTYMAATTTK	STREME-4	CEG42301(Scaffold_614)	3110518	3110532	+	10.1667	9.45e-05	0.108	TCACTTCAATTTTTT
	4-TCATTYTYMAATTTK	STREME-4	CEG42303(Scaffold_614)	3111475	3111489	+	15.2424	3.42e-06	0.0257	TCATTTTATAATTTT
	4-TCATTYTYMAATTTK	STREME-4	CEG42805(Scaffold_650)	2054474	2054488	-	13.197	1.58e-05	0.045	TTATTTCCAATTTTG
	4-TCATTYTYMAATTTK	STREME-4	CEG43534(Scaffold_672)	551628	551642	+	13.7727	1.06e-05	0.0345	TCACTCTCCAATATT
	4-TCATTYTYMAATTTK	STREME-4	CEG43720(Scaffold_816)	288908	288922	+	10.5	7.92e-05	0.108	TCATTTAGCCTTTTC
	4-TCATTYTYMAATTTK	STREME-4	CEG43720(Scaffold_816)	288921	288935	+	10.8485	6.56e-05	0.107	TCACTTCAAGATCTG
	4-TCATTYTYMAATTTK	STREME-4	CEG46506(Scaffold_2061)	1877968	1877982	+	10.3636	8.51e-05	0.108	CCACTCTGTATTTTT
	4-TCATTYTYMAATTTK	STREME-4	CEG46542(Scaffold_2061)	2099495	2099509	+	12.4697	2.53e-05	0.0623	TCACTTCCAGTTTCG
	4-TCATTYTYMAATTTK	STREME-4	CEG47424(Scaffold_2592)	36837	36851	+	14.2576	7.43e-06	0.0283	TCACTTCGCGATTTT
	4-TCATTYTYMAATTTK	STREME-4	CEG47851(Scaffold_2881)	471688	471702	+	11.8939	3.6e-05	0.0748	TCACTTCCCATTTGC
	4-TCATTYTYMAATTTK	STREME-4	CEG47934(Scaffold_2881)	886926	886940	+	14.697	5.31e-06	0.0257	TCATTCCGAAATTCT
	4-TCATTYTYMAATTTK	STREME-4	CEG49945(Scaffold_3120)	710039	710053	+	14.6212	5.63e-06	0.0257	TCATTCATCAATTTC
	4-TCATTYTYMAATTTK	STREME-4	CEG50215(Scaffold_3120)	1888629	1888643	-	11.1061	5.68e-05	0.0998	TCACTTCCGAAACTG
21	4-TCATTYTYMAATTTK	STREME-4	CEG38456(Scaffold_323)	108913	108927	+	12.6818	2.21e-05	0.0377	TCATTGTTTAATTCG
	4-TCATTYTYMAATTTK	STREME-4	CEG38477(Scaffold_323)	232807	232821	+	14.1061	8.32e-06	0.0213	TCATTTCCACTTTTC
	4-TCATTYTYMAATTTK	STREME-4	CEG40360(Scaffold_484)	82656	82670	+	14.7576	5.04e-06	0.0155	TCACTTTTCATTTCA
	4-TCATTYTYMAATTTK	STREME-4	CEG41218(Scaffold_555)	258894	258908	+	10.803	6.73e-05	0.0794	TCATTGCACATTTCG
	4-TCATTYTYMAATTTK	STREME-4	CEG42506(Scaffold_650)	645401	645415	+	17.5909	3.63e-07	0.00419	TCATTCTTAAATTTC
	4-TCATTYTYMAATTTK	STREME-4	CEG44078(Scaffold_816)	1995325	1995339	+	15.803	2.14e-06	0.00821	TCATTTTCAGATTTA
	4-TCATTYTYMAATTTK	STREME-4	CEG44095(Scaffold_816)	2039995	2040009	+	11.2273	5.31e-05	0.0679	TCATTTCGAATTTAA
	4-TCATTYTYMAATTTK	STREME-4	CEG45306(Scaffold_1583)	74206	74220	+	13.5152	1.27e-05	0.0244	TCATTTCGAAATTAT
	4-TCATTYTYMAATTTK	STREME-4	CEG45838(Scaffold_1651)	1317655	1317669	+	15.8485	2.05e-06	0.00821	TCACTTTGAAATTCG
	4-TCATTYTYMAATTTK	STREME-4	CEG47747(Scaffold_2853)	131	145	-	17.2121	5.46e-07	0.00419	TCACTTTCCGATTTG
	4-TCATTYTYMAATTTK	STREME-4	CEG48930(Scaffold_3060)	1000429	1000443	+	12.3333	2.76e-05	0.0423	TCAGTTTGGAATTTA
	4-TCATTYTYMAATTTK	STREME-4	CEG49794(Scaffold_3111)	102750	102764	+	11.9848	3.41e-05	0.0476	TCATTTTTGAATCAA
	4-TCATTYTYMAATTTK	STREME-4	CEG50161(Scaffold_3120)	1658916	1658930	+	13.6667	1.14e-05	0.0244	TCATTCTACTATTTT
22	0	0	0	0	0	0	0	0	0	0
23	1-DRTGTGGWCCACAYH	STREME-1	CEG35539(Scaffold_54)	318566	318580	+	12.8947	2.1e-05	0.0507	GGTGTGATGTACATT
	1-DRTGTGGWCCACAYH	STREME-1	CEG35539(Scaffold_54)	318566	318580	-	12.8947	2.1e-05	0.0507	AATGTACATCACACC
	1-DRTGTGGWCCACAYH	STREME-1	CEG36760(Scaffold_247)	167038	167052	+	16.5921	9.82e-07	0.0068	GATGTAGCCCACACA
	1-DRTGTGGWCCACAYH	STREME-1	CEG36760(Scaffold_247)	167038	167052	-	16.5921	9.82e-07	0.0068	TGTGTGGGCTACATC
	1-DRTGTGGWCCACAYH	STREME-1	CEG37241(Scaffold_262)	1130055	1130069	+	12.8684	2.16e-05	0.0507	CGTGTTCACCACACA
	1-DRTGTGGWCCACAYH	STREME-1	CEG37241(Scaffold_262)	1130055	1130069	-	12.8684	2.16e-05	0.0507	TGTGTGGTGAACACG
	1-DRTGTGGWCCACAYH	STREME-1	CEG40506(Scaffold_525)	290987	291001	+	17.7368	2.93e-07	0.00406	TGTGTGGTACACATC
	1-DRTGTGGWCCACAYH	STREME-1	CEG40506(Scaffold_525)	290987	291001	-	17.7368	2.93e-07	0.00406	GATGTGTACCACACA
	1-DRTGTGGWCCACAYH	STREME-1	CEG40855(Scaffold_525)	2021507	2021521	+	11.4342	5.14e-05	0.0826	AATGTACAATACATG
	1-DRTGTGGWCCACAYH	STREME-1	CEG40855(Scaffold_525)	2021507	2021521	-	11.4342	5.14e-05	0.0826	CATGTATTGTACATT
	1-DRTGTGGWCCACAYH	STREME-1	CEG44196(Scaffold_816)	2487263	2487277	+	12.0395	3.62e-05	0.0717	AATGTACAATACACA
	1-DRTGTGGWCCACAYH	STREME-1	CEG44196(Scaffold_816)	2487263	2487277	-	12.0395	3.62e-05	0.0717	TGTGTATTGTACATT
	1-DRTGTGGWCCACAYH	STREME-1	CEG48646(Scaffold_2956)	1766651	1766665	+	13.0789	1.84e-05	0.0507	TACGTACTCCACATT
	1-DRTGTGGWCCACAYH	STREME-1	CEG48646(Scaffold_2956)	1766651	1766665	-	13.0789	1.84e-05	0.0507	AATGTGGAGTACGTA
	1-DRTGTGGWCCACAYH	STREME-1	CEG49969(Scaffold_3120)	848439	848453	+	12.8421	2.2e-05	0.0507	GAAGTGCCGCACATA
	1-DRTGTGGWCCACAYH	STREME-1	CEG49969(Scaffold_3120)	848439	848453	-	12.8421	2.2e-05	0.0507	TATGTGCGGCACTTC
	1-DRTGTGGWCCACAYH	STREME-1	CEG50202(Scaffold_3120)	1835091	1835105	+	11.3553	5.37e-05	0.0826	AATGTAACGCACACT
	1-DRTGTGGWCCACAYH	STREME-1	CEG50202(Scaffold_3120)	1835091	1835105	-	11.3553	5.37e-05	0.0826	AGTGTGCGTTACATT
	3-GATTGGHTRAAAWDW	STREME-3	CEG36760(Scaffold_247)	167016	167030	-	9.45714	9.83e-05	0.142	GATTTGATAAAAATG
	3-GATTGGHTRAAAWDW	STREME-3	CEG37237(Scaffold_262)	1118424	1118438	+	14.5714	6.14e-06	0.0253	CATTGGCTAGAATTA
	3-GATTGGHTRAAAWDW	STREME-3	CEG37523(Scaffold_289)	151945	151959	-	10.5286	6.15e-05	0.101	TATTGGCTTAACATT
	3-GATTGGHTRAAAWDW	STREME-3	CEG37642(Scaffold_289)	655488	655502	-	11.5286	3.67e-05	0.0696	AATTGGTTAGTATGA
	3-GATTGGHTRAAAWDW	STREME-3	CEG37656(Scaffold_289)	720231	720245	-	16.3857	1.77e-06	0.0218	TATTGGCTGAAAAGG
	3-GATTGGHTRAAAWDW	STREME-3	CEG40020(Scaffold_470)	177505	177519	+	14	9.23e-06	0.0253	TATTGGATAAAAACT
	3-GATTGGHTRAAAWDW	STREME-3	CEG40338(Scaffold_484)	4600	4614	-	12.5286	2.23e-05	0.055	AATTGGATATAATAC
	3-GATTGGHTRAAAWDW	STREME-3	CEG41528(Scaffold_555)	1718825	1718839	-	14.1	8.68e-06	0.0253	GATTGGTTCGAAAAA
	3-GATTGGHTRAAAWDW	STREME-3	CEG41577(Scaffold_555)	1955117	1955131	-	14.5429	6.27e-06	0.0253	GATTGGATAAATTAG
	3-GATTGGHTRAAAWDW	STREME-3	CEG41577(Scaffold_555)	1955149	1955163	-	14.3286	7.27e-06	0.0253	GATTGGTTAGTAAAA
	3-GATTGGHTRAAAWDW	STREME-3	CEG42892(Scaffold_650)	2489738	2489752	-	11.0571	4.69e-05	0.0825	CATTGGCTGACATGT
	3-GATTGGHTRAAAWDW	STREME-3	CEG44252(Scaffold_1082)	4234	4248	-	14.3286	7.27e-06	0.0253	GATTGGTGTAAAATG
	3-GATTGGHTRAAAWDW	STREME-3	CEG44935(Scaffold_1343)	1234372	1234386	-	18.4	2.42e-07	0.00597	GATTGGCTAAAACAT
	3-GATTGGHTRAAAWDW	STREME-3	CEG46188(Scaffold_2061)	439025	439039	-	14.1286	8.52e-06	0.0253	TATTGGCTTAAAAGC
	3-GATTGGHTRAAAWDW	STREME-3	CEG48525(Scaffold_2956)	1094154	1094168	+	9.74286	8.75e-05	0.135	TATTGGCTGATAGCT
	3-GATTGGHTRAAAWDW	STREME-3	CEG50134(Scaffold_3120)	1557136	1557150	-	12.2143	2.6e-05	0.0583	AATTGGCTATTATTT
	3-GATTGGHTRAAAWDW	STREME-3	CEG50159(Scaffold_3120)	1649193	1649207	+	11.9714	2.94e-05	0.0602	GATTGGCGCATATTC
	8-TCGTACTTAA	STREME-8	CEG36359(Scaffold_194)	181358	181367	-	15.8764	2.45e-06	0.0173	TCGTACTTAG
	8-TCGTACTTAA	STREME-8	CEG36700(Scaffold_218)	345435	345444	-	15.8764	2.45e-06	0.0173	TCGTACTTAG
	8-TCGTACTTAA	STREME-8	CEG37657(Scaffold_289)	725331	725340	+	9.92135	4.6e-05	0.186	TCCTACCTAA
	8-TCGTACTTAA	STREME-8	CEG38151(Scaffold_322)	532056	532065	+	10.0562	4.35e-05	0.186	TCGTACCTTA
	8-TCGTACTTAA	STREME-8	CEG39758(Scaffold_444)	191639	191648	+	10.1685	4.24e-05	0.186	TCGAACTTTA
	8-TCGTACTTAA	STREME-8	CEG44650(Scaffold_1211)	1802780	1802789	-	7.86517	8.52e-05	0.299	TCGTATTTAA
	8-TCGTACTTAA	STREME-8	CEG47538(Scaffold_2604)	402621	402630	+	7.44944	9.54e-05	0.299	TCGAACTTTG
	8-TCGTACTTAA	STREME-8	CEG47565(Scaffold_2604)	562133	562142	-	15.8764	2.45e-06	0.0173	TCGTACTTAG
	8-TCGTACTTAA	STREME-8	CEG49501(Scaffold_3073)	391882	391891	-	18.5955	1.35e-06	0.0173	TCGTACTTAA
	12-AACTTCAAC	STREME-12	CEG35832(Scaffold_110)	762088	762096	-	16.3146	4.91e-06	0.0524	AACTTCAAC
	12-AACTTCAAC	STREME-12	CEG36144(Scaffold_113)	8742	8750	+	16.3146	4.91e-06	0.0524	AACTTCAAC
	12-AACTTCAAC	STREME-12	CEG36414(Scaffold_202)	120474	120482	+	14.7303	8.94e-06	0.0524	CACTTCAAC
	12-AACTTCAAC	STREME-12	CEG37131(Scaffold_262)	630656	630664	+	14.7303	8.94e-06	0.0524	CACTTCAAC
	12-AACTTCAAC	STREME-12	CEG39758(Scaffold_444)	191642	191650	+	11.2135	5.15e-05	0.189	AACTTTAAC
	12-AACTTCAAC	STREME-12	CEG42475(Scaffold_650)	463210	463218	+	10.8427	6.37e-05	0.208	AACTACAAC
	12-AACTTCAAC	STREME-12	CEG42892(Scaffold_650)	2489772	2489780	+	12.1573	3.33e-05	0.139	CGCTTCAAC
	12-AACTTCAAC	STREME-12	CEG47989(Scaffold_2904)	144848	144856	-	13.7416	1.3e-05	0.0634	AGCTTCAAC
	12-AACTTCAAC	STREME-12	CEG50202(Scaffold_3120)	1835072	1835080	+	14.7303	8.94e-06	0.0524	CACTTCAAC
24	3-GATTGGHTRAAAWDW	STREME-3	CEG35523(Scaffold_54)	250538	250552	-	17.0429	9.18e-07	0.00999	AATTGGTTGAAAATG
	3-GATTGGHTRAAAWDW	STREME-3	CEG35606(Scaffold_54)	597932	597946	-	14	9.23e-06	0.0446	TATTGGTTTAAAATG
	3-GATTGGHTRAAAWDW	STREME-3	CEG37512(Scaffold_289)	67219	67233	-	12.2	2.62e-05	0.106	GATTGGCTTATTTAA
	3-GATTGGHTRAAAWDW	STREME-3	CEG37579(Scaffold_289)	355455	355469	-	19.2571	1.09e-07	0.00476	GATTGGCTGAAACTT
	3-GATTGGHTRAAAWDW	STREME-3	CEG39727(Scaffold_444)	44955	44969	+	15.4	3.62e-06	0.024	GATTGGTCAAAACGT
	3-GATTGGHTRAAAWDW	STREME-3	CEG41162(Scaffold_526)	1453157	1453171	+	15.3	3.86e-06	0.024	GATTGGGTGAAACTT
	3-GATTGGHTRAAAWDW	STREME-3	CEG43035(Scaffold_658)	404218	404232	+	11.9857	2.92e-05	0.106	CATTGGTGTAAATTA
	3-GATTGGHTRAAAWDW	STREME-3	CEG43802(Scaffold_816)	723385	723399	+	14.5	6.5e-06	0.0354	CATTGGCGAAAAATT
	3-GATTGGHTRAAAWDW	STREME-3	CEG45676(Scaffold_1651)	486740	486754	+	17.1857	8.06e-07	0.00999	GATTGGTGAAAATTA
	3-GATTGGHTRAAAWDW	STREME-3	CEG47246(Scaffold_2386)	2128489	2128503	-	16.0571	2.32e-06	0.0202	GATTGGATGAAACCT
	3-GATTGGHTRAAAWDW	STREME-3	CEG47628(Scaffold_2680)	258485	258499	-	10.9429	4.98e-05	0.162	AACTGGCTGAAAACT
	3-GATTGGHTRAAAWDW	STREME-3	CEG47731(Scaffold_2701)	8097	8111	+	12.0714	2.81e-05	0.106	GATTGGCAGAACTGC
	3-GATTGGHTRAAAWDW	STREME-3	CEG49033(Scaffold_3060)	1548723	1548737	-	17.7286	4.54e-07	0.00987	AATTGGCTGAAATAA
	3-GATTGGHTRAAAWDW	STREME-3	CEG50491(Scaffold_117)	196772	196786	+	10.8571	5.22e-05	0.162	AATTGGCGAAACTTA
	9-CCGTTACAAY	STREME-9	CEG39724(Scaffold_444)	33872	33881	-	15.2135	6.79e-06	0.166	CCGTTACAAA
	9-CCGTTACAAY	STREME-9	CEG40785(Scaffold_525)	1702406	1702415	+	10.0225	9.9e-05	0.69	CCCTTACAGT
	9-CCGTTACAAY	STREME-9	CEG41047(Scaffold_526)	826702	826711	+	12.8427	2.47e-05	0.201	CCGTTGCAAC
	9-CCGTTACAAY	STREME-9	CEG41055(Scaffold_526)	877147	877156	+	15.6629	2.76e-06	0.135	CCGTTACAGC
	9-CCGTTACAAY	STREME-9	CEG48516(Scaffold_2956)	1061994	1062003	-	14.1798	1.19e-05	0.194	CCGTTACAGA
	9-CCGTTACAAY	STREME-9	CEG48681(Scaffold_2956)	1902786	1902795	-	13.1798	2.17e-05	0.201	CCGTTATAAC
	9-CCGTTACAAY	STREME-9	CEG50021(Scaffold_3120)	1049585	1049594	-	13.4944	1.86e-05	0.201	CCGTTAGAAC
	15-GAAACGRCGC	STREME-15	CEG35606(Scaffold_54)	597923	597932	+	12	3.33e-05	0.0899	GAAACGACTC
	15-GAAACGRCGC	STREME-15	CEG35606(Scaffold_54)	597969	597978	-	17.6842	7.46e-07	0.00908	GAAACGACGC
	15-GAAACGRCGC	STREME-15	CEG36443(Scaffold_208)	33120	33129	-	11.8816	3.72e-05	0.0953	CAAACGGCGC
	15-GAAACGRCGC	STREME-15	CEG36640(Scaffold_218)	25163	25172	-	12.1842	3.11e-05	0.0891	GAAATGTCGC
	15-GAAACGRCGC	STREME-15	CEG36877(Scaffold_253)	402208	402217	-	15.3947	4.13e-06	0.0335	GAAAAGACGC
	15-GAAACGRCGC	STREME-15	CEG37004(Scaffold_262)	110200	110209	+	10.5789	7.51e-05	0.174	GAAAAGACAC
	15-GAAACGRCGC	STREME-15	CEG37512(Scaffold_289)	67249	67258	+	17.6842	7.46e-07	0.00908	GAAACGACGC
	15-GAAACGRCGC	STREME-15	CEG37579(Scaffold_289)	355474	355483	-	12.3816	2.74e-05	0.0888	GAAACAACGC
	15-GAAACGRCGC	STREME-15	CEG41877(Scaffold_614)	784674	784683	-	17.6842	7.46e-07	0.00908	GAAACGACGC
	15-GAAACGRCGC	STREME-15	CEG42808(Scaffold_650)	2071143	2071152	-	16.3553	2.72e-06	0.0264	GAAGCGACGC
	15-GAAACGRCGC	STREME-15	CEG43035(Scaffold_658)	404199	404208	-	12.75	2.14e-05	0.08	GAAACGTCGT
	15-GAAACGRCGC	STREME-15	CEG43035(Scaffold_658)	404253	404262	+	12.8684	1.82e-05	0.0738	GAAACGACAC
	15-GAAACGRCGC	STREME-15	CEG43510(Scaffold_672)	441206	441215	+	17.6842	7.46e-07	0.00908	GAAACGACGC
	15-GAAACGRCGC	STREME-15	CEG43539(Scaffold_672)	572812	572821	-	10.25	8.83e-05	0.185	CAAAAGACGC
	15-GAAACGRCGC	STREME-15	CEG43665(Scaffold_816)	80600	80609	-	10.1316	9.14e-05	0.185	CAAGCGTCGC
	15-GAAACGRCGC	STREME-15	CEG43750(Scaffold_816)	426126	426135	+	14.0658	7.14e-06	0.0434	GAAGAGACGC
	15-GAAACGRCGC	STREME-15	CEG43802(Scaffold_816)	723434	723443	-	11.5132	4.93e-05	0.12	GAAGCGTCGA
	15-GAAACGRCGC	STREME-15	CEG44333(Scaffold_1211)	147984	147993	+	13.8289	9.57e-06	0.0518	GAAACGACGT
	15-GAAACGRCGC	STREME-15	CEG44808(Scaffold_1343)	622515	622524	+	10.0263	9.42e-05	0.185	GATAAGACGC
	15-GAAACGRCGC	STREME-15	CEG45368(Scaffold_1583)	376574	376583	+	12.5395	2.5e-05	0.0868	CAAACGACGC
	15-GAAACGRCGC	STREME-15	CEG45815(Scaffold_1651)	1187309	1187318	-	9.86842	9.89e-05	0.185	GAAAAGGCGG
	15-GAAACGRCGC	STREME-15	CEG45816(Scaffold_1651)	1187234	1187243	+	9.86842	9.89e-05	0.185	GAAAAGGCGG
	15-GAAACGRCGC	STREME-15	CEG47229(Scaffold_2386)	2035378	2035387	+	14.0658	7.14e-06	0.0434	GAAGAGACGC
	15-GAAACGRCGC	STREME-15	CEG48166(Scaffold_2904)	1036855	1036864	-	12.2368	2.95e-05	0.0891	GAAAGGTCGC
	15-GAAACGRCGC	STREME-15	CEG48922(Scaffold_3060)	967351	967360	+	12.9868	1.61e-05	0.0711	GAAGAGTCGC
	15-GAAACGRCGC	STREME-15	CEG49478(Scaffold_3073)	287820	287829	+	13.2632	1.38e-05	0.0673	GAAACGGCGA
25	1-DRTGTGGWCCACAYH	STREME-1	CEG35243(Scaffold_42)	16063	16077	+	16.3421	1.3e-06	0.0146	TACGTGGACCACATT
	1-DRTGTGGWCCACAYH	STREME-1	CEG35243(Scaffold_42)	16063	16077	-	16.3421	1.3e-06	0.0146	AATGTGGTCCACGTA
	1-DRTGTGGWCCACAYH	STREME-1	CEG35581(Scaffold_54)	500590	500604	+	11.8947	3.94e-05	0.0988	TGTGTGTGGCACTTA
	1-DRTGTGGWCCACAYH	STREME-1	CEG35581(Scaffold_54)	500590	500604	-	11.8947	3.94e-05	0.0988	TAAGTGCCACACACA
	1-DRTGTGGWCCACAYH	STREME-1	CEG35884(Scaffold_110)	997531	997545	+	14.3684	7.25e-06	0.0272	CACGTGGTCCACACG
	1-DRTGTGGWCCACAYH	STREME-1	CEG35884(Scaffold_110)	997531	997545	-	14.3684	7.25e-06	0.0272	CGTGTGGACCACGTG
	1-DRTGTGGWCCACAYH	STREME-1	CEG36610(Scaffold_208)	837090	837104	+	20.0526	1.57e-09	3.54e-05	GATGTGGACCACATC
	1-DRTGTGGWCCACAYH	STREME-1	CEG36610(Scaffold_208)	837090	837104	-	20.0526	1.57e-09	3.54e-05	GATGTGGTCCACATC
	1-DRTGTGGWCCACAYH	STREME-1	CEG37980(Scaffold_292)	946223	946237	+	10.2632	9.72e-05	0.169	GATGTAGCTAACATA
	1-DRTGTGGWCCACAYH	STREME-1	CEG37980(Scaffold_292)	946223	946237	-	10.2632	9.72e-05	0.169	TATGTTAGCTACATC
	1-DRTGTGGWCCACAYH	STREME-1	CEG39697(Scaffold_437)	250132	250146	+	14.7632	5.33e-06	0.0248	TACGTGTACCACACC
	1-DRTGTGGWCCACAYH	STREME-1	CEG39697(Scaffold_437)	250132	250146	-	14.7632	5.33e-06	0.0248	GGTGTGGTACACGTA
	1-DRTGTGGWCCACAYH	STREME-1	CEG44377(Scaffold_1211)	321040	321054	+	11.5	4.98e-05	0.112	TAAGTAGATCACATA
	1-DRTGTGGWCCACAYH	STREME-1	CEG44377(Scaffold_1211)	321040	321054	-	11.5	4.98e-05	0.112	TATGTGATCTACTTA
	1-DRTGTGGWCCACAYH	STREME-1	CEG46181(Scaffold_2061)	400588	400602	+	14.6974	5.51e-06	0.0248	CATGTGGTATACATT
	1-DRTGTGGWCCACAYH	STREME-1	CEG46181(Scaffold_2061)	400588	400602	-	14.6974	5.51e-06	0.0248	AATGTATACCACATG
	1-DRTGTGGWCCACAYH	STREME-1	CEG46476(Scaffold_2061)	1694366	1694380	+	11.2237	5.84e-05	0.12	TGTGTAGAAAACACT
	1-DRTGTGGWCCACAYH	STREME-1	CEG46476(Scaffold_2061)	1694366	1694380	-	11.2237	5.84e-05	0.12	AGTGTTTTCTACACA
	1-DRTGTGGWCCACAYH	STREME-1	CEG48292(Scaffold_2956)	60236	60250	+	13.1711	1.73e-05	0.0559	GATGTTGTCCACGTA
	1-DRTGTGGWCCACAYH	STREME-1	CEG48292(Scaffold_2956)	60236	60250	-	13.1711	1.73e-05	0.0559	TACGTGGACAACATC
	1-DRTGTGGWCCACAYH	STREME-1	CEG48732(Scaffold_3060)	99691	99705	+	12.2895	3.12e-05	0.0878	GGTGTTCAACACACA
	1-DRTGTGGWCCACAYH	STREME-1	CEG48732(Scaffold_3060)	99691	99705	-	12.2895	3.12e-05	0.0878	TGTGTGTTGAACACC
	1-DRTGTGGWCCACAYH	STREME-1	CEG49037(Scaffold_3060)	1574401	1574415	+	15.8421	2.15e-06	0.0162	TGTGTGCAGCACACT
	1-DRTGTGGWCCACAYH	STREME-1	CEG49037(Scaffold_3060)	1574401	1574415	-	15.8421	2.15e-06	0.0162	AGTGTGCTGCACACA
	1-DRTGTGGWCCACAYH	STREME-1	CEG49609(Scaffold_3109)	272954	272968	+	10.4737	8.73e-05	0.164	GAAGTGGGACACCTC
	1-DRTGTGGWCCACAYH	STREME-1	CEG49609(Scaffold_3109)	272954	272968	-	10.4737	8.73e-05	0.164	GAGGTGTCCCACTTC
26	3-GATTGGHTRAAAWDW	STREME-3	CEG35140(Scaffold_7)	243906	243920	+	15.2429	3.95e-06	0.0267	GATTGGCCGTAAATT
	3-GATTGGHTRAAAWDW	STREME-3	CEG37293(Scaffold_278)	850	864	+	15.1	4.36e-06	0.0267	AATTGGTCGAAAATT
	3-GATTGGHTRAAAWDW	STREME-3	CEG38981(Scaffold_323)	2699313	2699327	-	10.9286	5.03e-05	0.132	CATTGGATAATATCG
	3-GATTGGHTRAAAWDW	STREME-3	CEG40167(Scaffold_470)	870023	870037	+	9.77143	8.64e-05	0.198	CATTGGCTTTTAAAA
	3-GATTGGHTRAAAWDW	STREME-3	CEG44012(Scaffold_816)	1715808	1715822	-	14.1286	8.52e-06	0.0313	GATTGGTCATAAATC
	3-GATTGGHTRAAAWDW	STREME-3	CEG44735(Scaffold_1343)	249277	249291	-	13.0714	1.69e-05	0.0515	TATTGGATCAAATAA
	3-GATTGGHTRAAAWDW	STREME-3	CEG49401(Scaffold_3073)	6172	6186	-	15.4571	3.47e-06	0.0267	GATTGGATAATACTT
	3-GATTGGHTRAAAWDW	STREME-3	CEG50040(Scaffold_3120)	1139247	1139261	+	14.3571	7.15e-06	0.0313	AATTGGATAAAACAG
	4-TCATTYTYMAATTTK	STREME-4	CEG37580(Scaffold_289)	364028	364042	+	14.6364	5.56e-06	0.051	GCATTTCCCAATTTA
	4-TCATTYTYMAATTTK	STREME-4	CEG40979(Scaffold_526)	520760	520774	+	12.0909	3.2e-05	0.0978	TCATTCCTCCATCCT
	4-TCATTYTYMAATTTK	STREME-4	CEG42292(Scaffold_614)	3039202	3039216	-	12.9697	1.83e-05	0.0841	CCATTTTGAATTTTC
	4-TCATTYTYMAATTTK	STREME-4	CEG45704(Scaffold_1651)	644428	644442	+	10.8485	6.56e-05	0.151	TCATTTTACAGTTCT
	4-TCATTYTYMAATTTK	STREME-4	CEG47432(Scaffold_2592)	60034	60048	-	13.0909	1.7e-05	0.0841	GCATTTTCAATTTTA
	4-TCATTYTYMAATTTK	STREME-4	CEG47883(Scaffold_2881)	605322	605336	+	15.6061	2.5e-06	0.0459	TCATTTACCAATTTC
	4-TCATTYTYMAATTTK	STREME-4	CEG49642(Scaffold_3109)	461503	461517	+	11.3939	4.83e-05	0.127	TCACTTTTATTTCTG
	4-TCATTYTYMAATTTK	STREME-4	CEG49789(Scaffold_3111)	87884	87898	-	12.3636	2.7e-05	0.0978	TCATTTTTTATTTAT
27	4-TCATTYTYMAATTTK	STREME-4	CEG35123(Scaffold_7)	189016	189030	+	17.3939	4.51e-07	0.00403	TCACTTTCCAATTCT
	4-TCATTYTYMAATTTK	STREME-4	CEG35334(Scaffold_42)	476121	476135	+	15.8333	2.07e-06	0.0123	CCACTTTTAAATTTG
	4-TCATTYTYMAATTTK	STREME-4	CEG35334(Scaffold_42)	476160	476174	+	13.7424	1.08e-05	0.0483	TCATTCTTCCTTTCT
	4-TCATTYTYMAATTTK	STREME-4	CEG35439(Scaffold_42)	933567	933581	+	12.8485	1.98e-05	0.0577	TCATTGTCATATTTG
	4-TCATTYTYMAATTTK	STREME-4	CEG37769(Scaffold_291)	443006	443020	+	10.0606	9.98e-05	0.137	CCACTTTTAAATCAG
	4-TCATTYTYMAATTTK	STREME-4	CEG40064(Scaffold_470)	355298	355312	+	11.6667	4.13e-05	0.0707	TCACTTTTAATCTAG
	4-TCATTYTYMAATTTK	STREME-4	CEG40565(Scaffold_525)	577785	577799	+	11.3485	4.96e-05	0.0738	TCATTTCCATAATTG
	4-TCATTYTYMAATTTK	STREME-4	CEG42779(Scaffold_650)	1941368	1941382	-	12.5152	2.46e-05	0.0577	CCACTTTTCAATTAT
	4-TCATTYTYMAATTTK	STREME-4	CEG43818(Scaffold_816)	811239	811253	+	20.7727	1.73e-09	3.09e-05	TCATTTTCCAATTTG
	4-TCATTYTYMAATTTK	STREME-4	CEG45362(Scaffold_1583)	351856	351870	+	11.5758	4.35e-05	0.0707	TCATTTCCAAGTTCT
	4-TCATTYTYMAATTTK	STREME-4	CEG45883(Scaffold_1787)	65938	65952	+	12.4394	2.58e-05	0.0577	TCATTTCCGTTTTCG
	4-TCATTYTYMAATTTK	STREME-4	CEG47225(Scaffold_2386)	2031232	2031246	+	12.7727	2.09e-05	0.0577	TCATTCATCAATTCA
	4-TCATTYTYMAATTTK	STREME-4	CEG48502(Scaffold_2956)	996825	996839	+	11.7424	3.94e-05	0.0707	GCACTTTAGAATTTT
28	4-TCATTYTYMAATTTK	STREME-4	CEG37063(Scaffold_262)	399632	399646	+	14.3788	6.79e-06	0.0277	TCATTCCCAGATTTA
	4-TCATTYTYMAATTTK	STREME-4	CEG42155(Scaffold_614)	2316263	2316277	+	14.9091	4.47e-06	0.0277	TCATTCTTCGATCTG
	4-TCATTYTYMAATTTK	STREME-4	CEG42388(Scaffold_650)	92864	92878	+	11.697	4.05e-05	0.0826	TCATTCTTGATTCCA
	4-TCATTYTYMAATTTK	STREME-4	CEG45648(Scaffold_1651)	345975	345989	+	11.1818	5.45e-05	0.0889	CCATTCTCTATTTCT
	4-TCATTYTYMAATTTK	STREME-4	CEG50164(Scaffold_3120)	1674584	1674598	+	12.303	2.81e-05	0.0764	CCATTTTTACATCTG
29	4-TCATTYTYMAATTTK	STREME-4	CEG37013(Scaffold_262)	155547	155561	+	13.6212	1.18e-05	0.0676	TCATTTTGCGATTCA
	4-TCATTYTYMAATTTK	STREME-4	CEG38847(Scaffold_323)	2021428	2021442	+	11.4394	4.7e-05	0.12	GCACTTTTCCACTTG
	4-TCATTYTYMAATTTK	STREME-4	CEG41296(Scaffold_555)	604120	604134	-	10.6061	7.48e-05	0.134	TCAGTTTGGGATTTT
	4-TCATTYTYMAATTTK	STREME-4	CEG42187(Scaffold_614)	2483653	2483667	+	12.697	2.19e-05	0.0836	TCATTTCGAAATTAA
	4-TCATTYTYMAATTTK	STREME-4	CEG43768(Scaffold_816)	528442	528456	-	10.1818	9.37e-05	0.134	TCATTCCTACTTTGG
	4-TCATTYTYMAATTTK	STREME-4	CEG44986(Scaffold_1343)	1421428	1421442	+	10.1818	9.37e-05	0.134	TCACTCCAAATTTAG
	4-TCATTYTYMAATTTK	STREME-4	CEG47118(Scaffold_2386)	1553573	1553587	+	11.2576	5.22e-05	0.12	TCATTCTTCGAATTA
	4-TCATTYTYMAATTTK	STREME-4	CEG50524(Scaffold_117)	317069	317083	+	16.7424	8.84e-07	0.0101	TCACTCTACAATTTG
30	17-TGATTGGTCAA	STREME-17	CEG37193(Scaffold_262)	958304	958314	-	12.7927	2.13e-05	0.0434	TAATTAGTCAA
	17-TGATTGGTCAA	STREME-17	CEG38621(Scaffold_323)	960780	960790	+	11.7073	3.6e-05	0.0434	TGATTGGTGTA
	17-TGATTGGTCAA	STREME-17	CEG40340(Scaffold_484)	7338	7348	-	11.6707	3.68e-05	0.0434	TCATTGGTTAA
31	1-DRTGTGGWCCACAYH	STREME-1	CEG38167(Scaffold_322)	578470	578484	+	18.1184	1.66e-07	0.000919	GATGTGGTGCACACA
	1-DRTGTGGWCCACAYH	STREME-1	CEG38167(Scaffold_322)	578470	578484	-	18.1184	1.66e-07	0.000919	TGTGTGCACCACATC
	1-DRTGTGGWCCACAYH	STREME-1	CEG41799(Scaffold_614)	483271	483285	+	14.6711	5.74e-06	0.0159	GGTGTATAGCACATC
	1-DRTGTGGWCCACAYH	STREME-1	CEG41799(Scaffold_614)	483271	483285	-	14.6711	5.74e-06	0.0159	GATGTGCTATACACC
	1-DRTGTGGWCCACAYH	STREME-1	CEG46437(Scaffold_2061)	1530221	1530235	+	11.6974	4.43e-05	0.0817	CATGTCCACCACATG
	1-DRTGTGGWCCACAYH	STREME-1	CEG46437(Scaffold_2061)	1530221	1530235	-	11.6974	4.43e-05	0.0817	CATGTGGTGGACATG
	1-DRTGTGGWCCACAYH	STREME-1	CEG46808(Scaffold_2386)	157258	157272	+	10.3289	9.41e-05	0.13	GATGTTCGATACATC
	1-DRTGTGGWCCACAYH	STREME-1	CEG46808(Scaffold_2386)	157258	157272	-	10.3289	9.41e-05	0.13	GATGTATCGAACATC
	8-TCGTACTTAA	STREME-8	CEG39706(Scaffold_437)	300596	300605	-	15.8764	2.45e-06	0.0135	TCGTACTTAG
	8-TCGTACTTAA	STREME-8	CEG42035(Scaffold_614)	1678044	1678053	+	10.0337	4.49e-05	0.123	TCCAACTTAA
	8-TCGTACTTAA	STREME-8	CEG42035(Scaffold_614)	1678050	1678059	-	14.573	8.47e-06	0.0311	TCGAACTTAA
	8-TCGTACTTAA	STREME-8	CEG47285(Scaffold_2386)	2286170	2286179	-	15.8764	2.45e-06	0.0135	TCGTACTTAG
32	0	0	0	0	0	0	0	0	0	0
33	1-DRTGTGGWCCACAYH	STREME-1	CEG40140(Scaffold_470)	750101	750115	+	17.9079	2.34e-07	0.000371	TATGTGTACCACATA
	1-DRTGTGGWCCACAYH	STREME-1	CEG40140(Scaffold_470)	750101	750115	-	17.9079	2.34e-07	0.000371	TATGTGGTACACATA
	1-DRTGTGGWCCACAYH	STREME-1	CEG46390(Scaffold_2061)	1287298	1287312	+	14.5789	6.26e-06	0.00496	TATGTTGCCCACACA
	1-DRTGTGGWCCACAYH	STREME-1	CEG46390(Scaffold_2061)	1287298	1287312	-	14.5789	6.26e-06	0.00496	TGTGTGGGCAACATA
	3-GATTGGHTRAAAWDW	STREME-3	CEG42578(Scaffold_650)	991642	991656	+	16.8571	1.15e-06	0.00366	GATTGGTAGAAATTT
	3-GATTGGHTRAAAWDW	STREME-3	CEG47919(Scaffold_2881)	785142	785156	+	12.8286	1.92e-05	0.0305	TATTGGCTCATAATA
	3-GATTGGHTRAAAWDW	STREME-3	CEG48244(Scaffold_2904)	1380825	1380839	-	11.9429	2.97e-05	0.0314	GATTGGGCAAAAACT
	3-GATTGGHTRAAAWDW	STREME-3	CEG48244(Scaffold_2904)	1380856	1380870	-	9.55714	9.45e-05	0.0749	TATTGGCGGAACAGT
34	3-GATTGGHTRAAAWDW	STREME-3	CEG37976(Scaffold_292)	922179	922193	-	14.4	6.97e-06	0.0305	GATTGGATATTAATA
	3-GATTGGHTRAAAWDW	STREME-3	CEG41607(Scaffold_555)	2048791	2048805	-	9.97143	7.95e-05	0.149	TATTGGTTTAATCTT
	3-GATTGGHTRAAAWDW	STREME-3	CEG49013(Scaffold_3060)	1449018	1449032	-	14.0714	8.8e-06	0.0305	GATTGGATATTATTA
	3-GATTGGHTRAAAWDW	STREME-3	CEG49506(Scaffold_3073)	413696	413710	+	9.78571	8.58e-05	0.149	AATTGGCTATTATCG
	4-TCATTYTYMAATTTK	STREME-4	CEG36984(Scaffold_262)	32023	32037	+	11.8636	3.67e-05	0.0503	GCACTTCCGCATTTG
	4-TCATTYTYMAATTTK	STREME-4	CEG37303(Scaffold_287)	55281	55295	+	12.1364	3.11e-05	0.0503	CCATTTTCCAGTTTT
	4-TCATTYTYMAATTTK	STREME-4	CEG41152(Scaffold_526)	1396791	1396805	+	10.2121	9.22e-05	0.106	TCACTGTGGAACTTC
	4-TCATTYTYMAATTTK	STREME-4	CEG44497(Scaffold_1211)	908424	908438	+	16.4394	1.18e-06	0.00813	TCATTATCCAATTTG
	4-TCATTYTYMAATTTK	STREME-4	CEG44960(Scaffold_1343)	1328210	1328224	+	12.3485	2.73e-05	0.0503	TCACTATTGAATTCG
	4-TCATTYTYMAATTTK	STREME-4	CEG47279(Scaffold_2386)	2272889	2272903	+	14.5909	5.76e-06	0.0198	TCATTTCTACACTTG
	10-GCCAAYCA	STREME-10	CEG41790(Scaffold_614)	435480	435487	-	14.2857	2.67e-05	0.101	GCCAACCA
	10-GCCAAYCA	STREME-10	CEG44435(Scaffold_1211)	587253	587260	+	11.8061	6.34e-05	0.101	GCCGACCA
	10-GCCAAYCA	STREME-10	CEG45501(Scaffold_1594)	55650	55657	-	14.2857	2.67e-05	0.101	GCCAACCA
	10-GCCAAYCA	STREME-10	CEG46776(Scaffold_2364)	163489	163496	-	12.2653	5.35e-05	0.101	GCCTATCA
	10-GCCAAYCA	STREME-10	CEG46776(Scaffold_2364)	163527	163534	-	12.2653	5.35e-05	0.101	GCCTATCA
	12-AACTTCAAC	STREME-12	CEG36984(Scaffold_262)	32009	32017	+	16.3146	4.91e-06	0.0128	AACTTCAAC
	12-AACTTCAAC	STREME-12	CEG41607(Scaffold_555)	2048753	2048761	+	16.3146	4.91e-06	0.0128	AACTTCAAC
	12-AACTTCAAC	STREME-12	CEG46809(Scaffold_2386)	166829	166837	+	16.3146	4.91e-06	0.0128	AACTTCAAC
	12-AACTTCAAC	STREME-12	CEG47703(Scaffold_2683)	8710	8718	-	10.6854	7.51e-05	0.118	AACTTCAGC
	12-AACTTCAAC	STREME-12	ENSRNAG00050153322(Scaffold_816)	2214003	2214011	-	10.8427	6.37e-05	0.118	AACTACAAC
35	4-TCATTYTYMAATTTK	STREME-4	CEG35480(Scaffold_54)	102989	103003	+	11.803	3.8e-05	0.0309	TCAATTTTAATTTTG
	4-TCATTYTYMAATTTK	STREME-4	CEG44624(Scaffold_1211)	1613098	1613112	+	11.6364	4.2e-05	0.0309	TCACTTTGAAATTGA
	4-TCATTYTYMAATTTK	STREME-4	CEG49063(Scaffold_3060)	1730275	1730289	+	12.9697	1.83e-05	0.0309	TCATTCCTAAAATTT
	4-TCATTYTYMAATTTK	STREME-4	CEG49651(Scaffold_3109)	481187	481201	+	11.3788	4.87e-05	0.0309	TCATTGCTCATTCTT
36	4-TCATTYTYMAATTTK	STREME-4	CEG38149(Scaffold_322)	520671	520685	+	11.6364	4.2e-05	0.115	TTACTTTTGATTTTT
	4-TCATTYTYMAATTTK	STREME-4	CEG38286(Scaffold_322)	1155979	1155993	-	11.5455	4.43e-05	0.115	GCATTTCTAAATTAG
	4-TCATTYTYMAATTTK	STREME-4	CEG39109(Scaffold_350)	568520	568534	+	15.3485	3.13e-06	0.0189	TCACTTGCAAATTTG
	4-TCATTYTYMAATTTK	STREME-4	CEG42081(Scaffold_614)	1928384	1928398	+	19.0303	5.25e-08	0.000953	TCATTCTCGAATTTG
	4-TCATTYTYMAATTTK	STREME-4	CEG43032(Scaffold_658)	399818	399832	+	10.8485	6.56e-05	0.149	GCATTTCTCATCTTA
	4-TCATTYTYMAATTTK	STREME-4	CEG43312(Scaffold_658)	1760563	1760577	+	13.9242	9.49e-06	0.0344	TCATTTTCGCACTTA
	4-TCATTYTYMAATTTK	STREME-4	CEG44424(Scaffold_1211)	543788	543802	+	14.4848	6.25e-06	0.0283	TCATTTTCTGATTTC
	4-TCATTYTYMAATTTK	STREME-4	CEG45262(Scaffold_1561)	771062	771076	-	17.0152	6.66e-07	0.00604	TCATTTTTAGATTTG
37	0	0	0	0	0	0	0	0	0	0
38	0	0	0	0	0	0	0	0	0	0
41	1-DRTGTGGWCCACAYH	STREME-1	CEG35363(Scaffold_42)	602776	602790	+	12.8947	2.1e-05	0.0326	AATGTGCTTTACACC
	1-DRTGTGGWCCACAYH	STREME-1	CEG35363(Scaffold_42)	602776	602790	-	12.8947	2.1e-05	0.0326	GGTGTAAAGCACATT
	1-DRTGTGGWCCACAYH	STREME-1	CEG36963(Scaffold_253)	786237	786251	+	13.6053	1.29e-05	0.0281	GATGTGACCTACACA
	1-DRTGTGGWCCACAYH	STREME-1	CEG36963(Scaffold_253)	786237	786251	-	13.6053	1.29e-05	0.0281	TGTGTAGGTCACATC
	1-DRTGTGGWCCACAYH	STREME-1	CEG37900(Scaffold_292)	544644	544658	+	13.1184	1.8e-05	0.0298	TGTGTTTACCACACT
	1-DRTGTGGWCCACAYH	STREME-1	CEG37900(Scaffold_292)	544644	544658	-	13.1184	1.8e-05	0.0298	AGTGTGGTAAACACA
	1-DRTGTGGWCCACAYH	STREME-1	CEG38484(Scaffold_323)	273368	273382	+	14.1316	8.82e-06	0.0281	TGTGTACACTACATA
	1-DRTGTGGWCCACAYH	STREME-1	CEG38484(Scaffold_323)	273368	273382	-	14.1316	8.82e-06	0.0281	TATGTAGTGTACACA
	1-DRTGTGGWCCACAYH	STREME-1	CEG38644(Scaffold_323)	1059857	1059871	+	12.0395	3.62e-05	0.0473	TGTGTAGCATACACT
	1-DRTGTGGWCCACAYH	STREME-1	CEG38644(Scaffold_323)	1059857	1059871	-	12.0395	3.62e-05	0.0473	AGTGTATGCTACACA
	1-DRTGTGGWCCACAYH	STREME-1	CEG39062(Scaffold_350)	349355	349369	+	10.2632	9.72e-05	0.115	CATGGGCTCCACACA
	1-DRTGTGGWCCACAYH	STREME-1	CEG39062(Scaffold_350)	349355	349369	-	10.2632	9.72e-05	0.115	TGTGTGGAGCCCATG
	1-DRTGTGGWCCACAYH	STREME-1	CEG39840(Scaffold_444)	539914	539928	+	16.9342	7.08e-07	0.0145	GATGTGTCCCACACC
	1-DRTGTGGWCCACAYH	STREME-1	CEG39840(Scaffold_444)	539914	539928	-	16.9342	7.08e-07	0.0145	GGTGTGGGACACATC
	1-DRTGTGGWCCACAYH	STREME-1	CEG42547(Scaffold_650)	854014	854028	+	14.5	6.6e-06	0.0281	GATGTGTTGTACATT
	1-DRTGTGGWCCACAYH	STREME-1	CEG42547(Scaffold_650)	854014	854028	-	14.5	6.6e-06	0.0281	AATGTACAACACATC
	1-DRTGTGGWCCACAYH	STREME-1	CEG43100(Scaffold_658)	706908	706922	+	12.7632	2.29e-05	0.0334	GATGTATAATACATC
	1-DRTGTGGWCCACAYH	STREME-1	CEG43100(Scaffold_658)	706908	706922	-	12.7632	2.29e-05	0.0334	GATGTATTATACATC
	1-DRTGTGGWCCACAYH	STREME-1	CEG44501(Scaffold_1211)	949320	949334	+	13.4211	1.47e-05	0.0281	ATTGTAGACCACATA
	1-DRTGTGGWCCACAYH	STREME-1	CEG44501(Scaffold_1211)	949320	949334	-	13.4211	1.47e-05	0.0281	TATGTGGTCTACAAT
	1-DRTGTGGWCCACAYH	STREME-1	CEG44714(Scaffold_1343)	154908	154922	+	13.1974	1.72e-05	0.0298	TTTGTGGTACACACT
	1-DRTGTGGWCCACAYH	STREME-1	CEG44714(Scaffold_1343)	154908	154922	-	13.1974	1.72e-05	0.0298	AGTGTGTACCACAAA
	1-DRTGTGGWCCACAYH	STREME-1	CEG45333(Scaffold_1583)	201098	201112	+	13.6579	1.24e-05	0.0281	GATGTGTGATACATC
	1-DRTGTGGWCCACAYH	STREME-1	CEG45333(Scaffold_1583)	201098	201112	-	13.6579	1.24e-05	0.0281	GATGTATCACACATC
	1-DRTGTGGWCCACAYH	STREME-1	CEG45333(Scaffold_1583)	201134	201148	+	12.0658	3.56e-05	0.0473	GGTGTGCGTTACACC
	1-DRTGTGGWCCACAYH	STREME-1	CEG45333(Scaffold_1583)	201134	201148	-	12.0658	3.56e-05	0.0473	GGTGTAACGCACACC
	1-DRTGTGGWCCACAYH	STREME-1	CEG46014(Scaffold_1898)	59770	59784	+	16.4211	1.17e-06	0.0145	GGTGTACACCACATC
	1-DRTGTGGWCCACAYH	STREME-1	CEG46014(Scaffold_1898)	59770	59784	-	16.4211	1.17e-06	0.0145	GATGTGGTGTACACC
	1-DRTGTGGWCCACAYH	STREME-1	CEG46942(Scaffold_2386)	819736	819750	+	10.5395	8.42e-05	0.104	CATGTAAAGTACATA
	1-DRTGTGGWCCACAYH	STREME-1	CEG46942(Scaffold_2386)	819736	819750	-	10.5395	8.42e-05	0.104	TATGTACTTTACATG
	1-DRTGTGGWCCACAYH	STREME-1	CEG49456(Scaffold_3073)	164342	164356	+	14.2105	8.39e-06	0.0281	TGTGTGATACACATT
	1-DRTGTGGWCCACAYH	STREME-1	CEG49456(Scaffold_3073)	164342	164356	-	14.2105	8.39e-06	0.0281	AATGTGTATCACACA
	1-DRTGTGGWCCACAYH	STREME-1	CEG49514(Scaffold_3073)	446427	446441	+	13.4868	1.4e-05	0.0281	AAAGTGGGACACATC
	1-DRTGTGGWCCACAYH	STREME-1	CEG49514(Scaffold_3073)	446427	446441	-	13.4868	1.4e-05	0.0281	GATGTGTCCCACTTT
	1-DRTGTGGWCCACAYH	STREME-1	CEG49520(Scaffold_3073)	491957	491971	+	14.6974	5.51e-06	0.0281	GATGTACACTACATA
	1-DRTGTGGWCCACAYH	STREME-1	CEG49520(Scaffold_3073)	491957	491971	-	14.6974	5.51e-06	0.0281	TATGTAGTGTACATC
	1-DRTGTGGWCCACAYH	STREME-1	CEG49677(Scaffold_3109)	544368	544382	+	13.5921	1.31e-05	0.0281	TTTGTAGTCCACACC
	1-DRTGTGGWCCACAYH	STREME-1	CEG49677(Scaffold_3109)	544368	544382	-	13.5921	1.31e-05	0.0281	GGTGTGGACTACAAA
	1-DRTGTGGWCCACAYH	STREME-1	CEG49770(Scaffold_3111)	10424	10438	+	13.5395	1.35e-05	0.0281	TGTGTGGTACACAAA
	1-DRTGTGGWCCACAYH	STREME-1	CEG49770(Scaffold_3111)	10424	10438	-	13.5395	1.35e-05	0.0281	TTTGTGTACCACACA
	1-DRTGTGGWCCACAYH	STREME-1	CEG50499(Scaffold_117)	224135	224149	+	14.6711	5.74e-06	0.0281	GGTGTGGCATACACC
	1-DRTGTGGWCCACAYH	STREME-1	CEG50499(Scaffold_117)	224135	224149	-	14.6711	5.74e-06	0.0281	GGTGTATGCCACACC
	3-GATTGGHTRAAAWDW	STREME-3	CEG36127(Scaffold_110)	2202939	2202953	+	19.9286	3.69e-08	0.00169	GATTGGTTAAAATTA
	3-GATTGGHTRAAAWDW	STREME-3	CEG45652(Scaffold_1651)	372673	372687	-	18.4857	2.22e-07	0.00507	GATTGGTTGAAAACA
	3-GATTGGHTRAAAWDW	STREME-3	CEG43178(Scaffold_658)	1081475	1081489	+	17.4429	6.1e-07	0.00813	TATTGGCTGAAAATT
	3-GATTGGHTRAAAWDW	STREME-3	CEG39861(Scaffold_444)	637980	637994	+	17.2571	7.12e-07	0.00813	GATTGGCTGTAATAA
	3-GATTGGHTRAAAWDW	STREME-3	CEG40667(Scaffold_525)	1134852	1134866	-	16.4	1.74e-06	0.0106	AATTGGTTGAAAAGG
	3-GATTGGHTRAAAWDW	STREME-3	CEG40345(Scaffold_484)	20480	20494	-	16.3571	1.81e-06	0.0106	GATTGGACAAAATGA
	3-GATTGGHTRAAAWDW	STREME-3	CEG44778(Scaffold_1343)	465159	465173	+	16.0571	2.32e-06	0.0106	GATTGGCTAGAACAA
	3-GATTGGHTRAAAWDW	STREME-3	CEG38250(Scaffold_322)	1002473	1002487	+	16.0286	2.37e-06	0.0106	TATTGGCTGAAAACA
	3-GATTGGHTRAAAWDW	STREME-3	CEG37440(Scaffold_287)	655968	655982	+	15.9714	2.51e-06	0.0106	GATTGGTTTAAACTC
	3-GATTGGHTRAAAWDW	STREME-3	CEG38097(Scaffold_322)	235276	235290	+	15.8286	2.73e-06	0.0106	CATTGGCTAAAAACA
	3-GATTGGHTRAAAWDW	STREME-3	CEG40474(Scaffold_525)	110338	110352	-	15.7714	2.83e-06	0.0106	GATTGGATGAATTGA
	3-GATTGGHTRAAAWDW	STREME-3	CEG36962(Scaffold_253)	783771	783785	-	15.5143	3.35e-06	0.0106	GATTGGATAAAAGTC
	3-GATTGGHTRAAAWDW	STREME-3	CEG39062(Scaffold_350)	349292	349306	+	15.4143	3.57e-06	0.0106	GATTGGCTAACAATA
	3-GATTGGHTRAAAWDW	STREME-3	CEG41532(Scaffold_555)	1737042	1737056	+	15.3857	3.65e-06	0.0106	AATTGGCAAAAATTA
	3-GATTGGHTRAAAWDW	STREME-3	CEG48152(Scaffold_2904)	979055	979069	+	15.3429	3.76e-06	0.0106	GATTGGGTAAAATGT
	3-GATTGGHTRAAAWDW	STREME-3	CEG36461(Scaffold_208)	103929	103943	+	15.3143	3.83e-06	0.0106	GATTGGACAAAAACA
	3-GATTGGHTRAAAWDW	STREME-3	CEG36684(Scaffold_218)	255505	255519	+	15.2429	3.95e-06	0.0106	CATTGGCTCAAAATA
	3-GATTGGHTRAAAWDW	STREME-3	CEG35462(Scaffold_54)	41377	41391	-	14.6571	5.78e-06	0.0147	GATTGGCTGAACTAG
	3-GATTGGHTRAAAWDW	STREME-3	CEG46688(Scaffold_2165)	91747	91761	+	14.4571	6.73e-06	0.0162	AATTGGCTTAAATAC
	3-GATTGGHTRAAAWDW	STREME-3	CEG47080(Scaffold_2386)	1396864	1396878	+	14.3	7.41e-06	0.0165	CATTGGCTGAATATT
	3-GATTGGHTRAAAWDW	STREME-3	CEG38290(Scaffold_322)	1173584	1173598	+	14.2714	7.59e-06	0.0165	TATTGGATAAAATCA
	3-GATTGGHTRAAAWDW	STREME-3	CEG45332(Scaffold_1583)	198317	198331	+	13.6	1.23e-05	0.0255	GATTGGGTAATATAA
	3-GATTGGHTRAAAWDW	STREME-3	CEG46615(Scaffold_2103)	105723	105737	-	13.4714	1.33e-05	0.0264	GATTGGATATTATTT
	3-GATTGGHTRAAAWDW	STREME-3	CEG42654(Scaffold_650)	1380098	1380112	+	13.1857	1.59e-05	0.0302	GATTGGATAAATGTA
	3-GATTGGHTRAAAWDW	STREME-3	CEG48217(Scaffold_2904)	1288769	1288783	-	13.0286	1.73e-05	0.0317	GATTGGAGGGAAAAT
	3-GATTGGHTRAAAWDW	STREME-3	CEG40803(Scaffold_525)	1778049	1778063	-	12.7571	1.99e-05	0.0351	TATTGGTAGAAATAG
	3-GATTGGHTRAAAWDW	STREME-3	CEG41584(Scaffold_555)	1971540	1971554	+	12.6571	2.11e-05	0.0357	GATTGGCTTAACTAT
	3-GATTGGHTRAAAWDW	STREME-3	CEG39062(Scaffold_350)	349312	349326	-	12.2286	2.59e-05	0.0422	GATTGGTAGATTATA
	3-GATTGGHTRAAAWDW	STREME-3	CEG39363(Scaffold_430)	157383	157397	-	12.0143	2.88e-05	0.0455	GGTTGGATAAAATAA
	3-GATTGGHTRAAAWDW	STREME-3	CEG43829(Scaffold_816)	857631	857645	-	11.7571	3.28e-05	0.05	TATTGGCTTGAATTT
	3-GATTGGHTRAAAWDW	STREME-3	CEG45174(Scaffold_1561)	375340	375354	-	11.6571	3.44e-05	0.0507	TATTGGCTAGAATCC
	3-GATTGGHTRAAAWDW	STREME-3	CEG48193(Scaffold_2904)	1175170	1175184	-	11.5714	3.58e-05	0.0512	GATTGGTCAGTAATG
	3-GATTGGHTRAAAWDW	STREME-3	CEG40843(Scaffold_525)	1928802	1928816	+	11.2571	4.22e-05	0.0585	GATTGGATTAGAAAA
	3-GATTGGHTRAAAWDW	STREME-3	CEG50479(Scaffold_117)	145936	145950	+	11.1571	4.47e-05	0.0588	AATTGGGTGATATTC
	3-GATTGGHTRAAAWDW	STREME-3	CEG41393(Scaffold_555)	1110131	1110145	-	11.1429	4.5e-05	0.0588	AATTGGCCATAAACA
	3-GATTGGHTRAAAWDW	STREME-3	CEG40868(Scaffold_525)	2071847	2071861	+	10.8143	5.33e-05	0.0658	GATTGGATTACAAGT
	3-GATTGGHTRAAAWDW	STREME-3	CEG45417(Scaffold_1583)	638877	638891	-	10.7571	5.47e-05	0.0658	CATTGGCCAAATTAT
	3-GATTGGHTRAAAWDW	STREME-3	CEG40843(Scaffold_525)	1928831	1928845	+	10.7571	5.47e-05	0.0658	AATTGGACAGAATTC
	3-GATTGGHTRAAAWDW	STREME-3	CEG49095(Scaffold_3060)	1856504	1856518	+	10.5857	5.98e-05	0.0701	CATTGGTAGAAAGTC
	3-GATTGGHTRAAAWDW	STREME-3	CEG40843(Scaffold_525)	1928871	1928885	+	10.5143	6.19e-05	0.0707	GATTGGATACAATCA
	3-GATTGGHTRAAAWDW	STREME-3	CEG46560(Scaffold_2061)	2185649	2185663	-	10.0286	7.74e-05	0.0847	TATTGGACAATACTT
	3-GATTGGHTRAAAWDW	STREME-3	CEG35363(Scaffold_42)	602780	602794	-	10.0143	7.79e-05	0.0847	GATTGGTGTAAAGCA
	3-GATTGGHTRAAAWDW	STREME-3	CEG50200(Scaffold_3120)	1831215	1831229	-	9.9	8.2e-05	0.0847	TATTGGTGATAAAAG
	3-GATTGGHTRAAAWDW	STREME-3	CEG45879(Scaffold_1787)	49184	49198	-	9.85714	8.34e-05	0.0847	GAGTGGAGGAAAAGA
	3-GATTGGHTRAAAWDW	STREME-3	CEG36684(Scaffold_218)	255480	255494	+	9.85714	8.34e-05	0.0847	GATTGGCGTACAAGA
	3-GATTGGHTRAAAWDW	STREME-3	CEG40544(Scaffold_525)	465245	465259	+	9.62857	9.19e-05	0.0913	AAGTGGCTAAAACTC
	3-GATTGGHTRAAAWDW	STREME-3	CEG38250(Scaffold_322)	1002499	1002513	+	9.52857	9.55e-05	0.0929	GATTGGCGAGATCAT
	4-TCATTYTYMAATTTK	STREME-4	CEG35612(Scaffold_54)	634465	634479	+	11.5303	4.46e-05	0.0817	TCATTATCCGATTCT
	4-TCATTYTYMAATTTK	STREME-4	CEG36015(Scaffold_110)	1577767	1577781	+	10.803	6.73e-05	0.104	CCATTTTCAATCTCC
	4-TCATTYTYMAATTTK	STREME-4	CEG36023(Scaffold_110)	1616445	1616459	+	12.0909	3.2e-05	0.0665	TTATTTTTCGATTTC
	4-TCATTYTYMAATTTK	STREME-4	CEG36580(Scaffold_208)	693225	693239	+	13.3939	1.38e-05	0.0394	CCACTTTTCAACTTC
	4-TCATTYTYMAATTTK	STREME-4	CEG36711(Scaffold_218)	409259	409273	+	18.803	7.86e-08	0.00106	TCATTCTCCAATTTC
	4-TCATTYTYMAATTTK	STREME-4	CEG36898(Scaffold_253)	483077	483091	+	11.5606	4.38e-05	0.0817	TCATTCTTACACTCA
	4-TCATTYTYMAATTTK	STREME-4	CEG37906(Scaffold_292)	567767	567781	+	11.1515	5.54e-05	0.0939	TCATTTTGCGTTTAT
	4-TCATTYTYMAATTTK	STREME-4	CEG38159(Scaffold_322)	554241	554255	+	12.3333	2.76e-05	0.06	CCATTCTACAACTTT
	4-TCATTYTYMAATTTK	STREME-4	CEG38359(Scaffold_322)	1482779	1482793	-	10.7121	7.07e-05	0.104	CCACTTTTCAAATTA
	4-TCATTYTYMAATTTK	STREME-4	CEG38433(Scaffold_323)	46905	46919	+	10.3485	8.58e-05	0.118	TCACTCTTAGATTGT
	4-TCATTYTYMAATTTK	STREME-4	CEG38946(Scaffold_323)	2549883	2549897	+	14.0758	8.48e-06	0.0277	TCATTTGTCATTTTC
	4-TCATTYTYMAATTTK	STREME-4	CEG38975(Scaffold_323)	2683711	2683725	+	15.4394	2.91e-06	0.0148	TCATTCTCAATTTCT
	4-TCATTYTYMAATTTK	STREME-4	CEG40041(Scaffold_470)	266724	266738	+	14.6212	5.63e-06	0.0198	CCATTTTCGAATCTG
	4-TCATTYTYMAATTTK	STREME-4	CEG40166(Scaffold_470)	868847	868861	+	12.4697	2.53e-05	0.0579	TCACTTTGAAATTAA
	4-TCATTYTYMAATTTK	STREME-4	CEG40868(Scaffold_525)	2071861	2071875	+	18.6212	9.31e-08	0.00106	TCACTTCTCAATTTG
	4-TCATTYTYMAATTTK	STREME-4	CEG41012(Scaffold_526)	685294	685308	+	10.2576	9e-05	0.118	TCATTGTACAAATTG
	4-TCATTYTYMAATTTK	STREME-4	CEG43575(Scaffold_672)	712162	712176	+	15.4848	2.8e-06	0.0148	TCATTTCGAATTTTT
	4-TCATTYTYMAATTTK	STREME-4	CEG44190(Scaffold_816)	2451882	2451896	+	10.3636	8.51e-05	0.118	TCATTCTTGAAACTA
	4-TCATTYTYMAATTTK	STREME-4	CEG44684(Scaffold_1343)	38948	38962	+	17.5152	3.93e-07	0.003	TCACTCTCAAATTTT
	4-TCATTYTYMAATTTK	STREME-4	CEG44749(Scaffold_1343)	341716	341730	+	10.1364	9.6e-05	0.119	CCACTCTCGCATTCC
	4-TCATTYTYMAATTTK	STREME-4	CEG45205(Scaffold_1561)	566345	566359	+	14.8182	4.81e-06	0.0192	TCATTATCCAATTCG
	4-TCATTYTYMAATTTK	STREME-4	CEG45701(Scaffold_1651)	628682	628696	+	13.1061	1.68e-05	0.0452	CCATTTCCAAACTTC
	4-TCATTYTYMAATTTK	STREME-4	CEG45718(Scaffold_1651)	713732	713746	+	10.8788	6.46e-05	0.104	TCACTGACCAATTTC
	4-TCATTYTYMAATTTK	STREME-4	CEG47224(Scaffold_2386)	2028424	2028438	+	12	3.38e-05	0.0672	TTATTCTCCCTTTTG
	4-TCATTYTYMAATTTK	STREME-4	CEG47224(Scaffold_2386)	2028481	2028495	+	12.5758	2.36e-05	0.0568	TTATTTTCTAATTTC
	4-TCATTYTYMAATTTK	STREME-4	CEG47615(Scaffold_2680)	198316	198330	+	11.4394	4.7e-05	0.0827	TCACTTCTCTTTTCT
	4-TCATTYTYMAATTTK	STREME-4	CEG48217(Scaffold_2904)	1288799	1288813	+	17.697	3.29e-07	0.003	TCATTTTCAATTTTT
	4-TCATTYTYMAATTTK	STREME-4	CEG48265(Scaffold_2935)	94089	94103	+	12.8788	1.95e-05	0.0495	TCAGTTCGCAATTTC
	4-TCATTYTYMAATTTK	STREME-4	CEG48404(Scaffold_2956)	646747	646761	+	19.2424	3.79e-08	0.00106	TCATTTCCCAATTTT
	4-TCATTYTYMAATTTK	STREME-4	CEG48587(Scaffold_2956)	1451101	1451115	+	10.2273	9.15e-05	0.118	TCAGTTTAGAACTTT
	4-TCATTYTYMAATTTK	STREME-4	CEG49473(Scaffold_3073)	258992	259006	+	13.803	1.03e-05	0.0315	TTATTCCTCAATTTT
	4-TCATTYTYMAATTTK	STREME-4	CEG49770(Scaffold_3111)	10443	10457	-	10.197	9.3e-05	0.118	CCATTTTGAGTTTTA
	4-TCATTYTYMAATTTK	STREME-4	CEG49819(Scaffold_3120)	6576	6590	+	19.0455	5.11e-08	0.00106	TCATTCTTCAATTTT
	4-TCATTYTYMAATTTK	STREME-4	CEG49934(Scaffold_3120)	655263	655277	+	14.7576	5.04e-06	0.0192	GCACTTTTAAATTTG
	4-TCATTYTYMAATTTK	STREME-4	CEG49972(Scaffold_3120)	856647	856661	+	16.0455	1.71e-06	0.0112	TCATTTCCAAATCTT
	4-TCATTYTYMAATTTK	STREME-4	CEG50048(Scaffold_3120)	1187656	1187670	+	10.7273	7.01e-05	0.104	TCAGTTTGCAATTGG
	4-TCATTYTYMAATTTK	STREME-4	CEG50248(Scaffold_3120)	2014107	2014121	+	14.8182	4.81e-06	0.0192	TCATTATCCAATTCG
	5-ATACCGGTAT	STREME-5	CEG36095(Scaffold_110)	2073059	2073068	+	10.3171	6.51e-05	0.156	GTACCGATAC
	5-ATACCGGTAT	STREME-5	CEG36095(Scaffold_110)	2073059	2073068	-	10.3171	6.51e-05	0.156	GTATCGGTAC
	5-ATACCGGTAT	STREME-5	CEG36370(Scaffold_194)	262573	262582	+	14.6341	9.91e-06	0.0434	CTACCGGTAT
	5-ATACCGGTAT	STREME-5	CEG36370(Scaffold_194)	262573	262582	-	14.6341	9.91e-06	0.0434	ATACCGGTAG
	5-ATACCGGTAT	STREME-5	CEG36370(Scaffold_194)	262608	262617	+	15.2317	5.14e-06	0.027	ATACCGGTTT
	5-ATACCGGTAT	STREME-5	CEG36370(Scaffold_194)	262608	262617	-	15.2317	5.14e-06	0.027	AAACCGGTAT
	5-ATACCGGTAT	STREME-5	CEG36902(Scaffold_253)	491128	491137	+	16.5244	2.92e-06	0.0256	ATACCGGTAC
	5-ATACCGGTAT	STREME-5	CEG36902(Scaffold_253)	491128	491137	-	16.5244	2.92e-06	0.0256	GTACCGGTAT
	5-ATACCGGTAT	STREME-5	CEG43250(Scaffold_658)	1454312	1454321	+	13.3293	1.69e-05	0.0633	CTACCGGTAC
	17-TGATTGGTCAA	STREME-17	CEG48193(Scaffold_2904)	1175175	1175185	-	17.4146	5.53e-07	0.0276	TGATTGGTCAG
	17-TGATTGGTCAA	STREME-17	CEG35631(Scaffold_54)	745192	745202	-	16.5244	1.85e-06	0.0276	TGATTGGTCAC
	17-TGATTGGTCAA	STREME-17	CEG40345(Scaffold_484)	20485	20495	-	16.5	2.15e-06	0.0276	TGATTGGACAA
	17-TGATTGGTCAA	STREME-17	CEG36461(Scaffold_208)	103928	103938	+	16.5	2.15e-06	0.0276	TGATTGGACAA
	17-TGATTGGTCAA	STREME-17	CEG48789(Scaffold_3060)	383104	383114	+	14.9146	5.42e-06	0.0539	TGATTGGTTAT
	17-TGATTGGTCAA	STREME-17	CEG42654(Scaffold_650)	1380097	1380107	+	14.5488	6.85e-06	0.0539	TGATTGGATAA
	17-TGATTGGTCAA	STREME-17	CEG40195(Scaffold_470)	1067919	1067929	+	14.4756	7.35e-06	0.0539	TGATTGGTCTG
	17-TGATTGGTCAA	STREME-17	CEG37440(Scaffold_287)	655967	655977	+	14.1098	8.59e-06	0.0552	TGATTGGTTTA
	17-TGATTGGTCAA	STREME-17	CEG48152(Scaffold_2904)	979024	979034	+	13.6341	1.19e-05	0.0608	TGATTCGTCAA
	17-TGATTGGTCAA	STREME-17	CEG47966(Scaffold_2904)	38017	38027	+	13.622	1.22e-05	0.0608	TCATTGGTCAA
	17-TGATTGGTCAA	STREME-17	CEG45332(Scaffold_1583)	198316	198326	+	13.5122	1.42e-05	0.0608	TGATTGGGTAA
	17-TGATTGGTCAA	STREME-17	CEG48152(Scaffold_2904)	979054	979064	+	13.5122	1.42e-05	0.0608	TGATTGGGTAA
	17-TGATTGGTCAA	STREME-17	CEG36332(Scaffold_194)	62921	62931	+	12.939	1.98e-05	0.0746	TTATTGGTCAT
	17-TGATTGGTCAA	STREME-17	CEG46545(Scaffold_2061)	2104225	2104235	+	12.8659	2.03e-05	0.0746	TGGTTGGTCAC
	17-TGATTGGTCAA	STREME-17	CEG44528(Scaffold_1211)	1090749	1090759	-	12.5244	2.38e-05	0.0776	TGATTGGTTTG
	17-TGATTGGTCAA	STREME-17	CEG40843(Scaffold_525)	1928830	1928840	+	12.439	2.53e-05	0.0776	TAATTGGACAG
	17-TGATTGGTCAA	STREME-17	CEG46615(Scaffold_2103)	105728	105738	-	12.4146	2.57e-05	0.0776	TGATTGGATAT
	17-TGATTGGTCAA	STREME-17	CEG46560(Scaffold_2061)	2185672	2185682	-	11.9756	3.26e-05	0.0931	TGATTGGACTG
	17-TGATTGGTCAA	STREME-17	CEG35363(Scaffold_42)	602785	602795	-	11.7073	3.6e-05	0.0942	TGATTGGTGTA
	17-TGATTGGTCAA	STREME-17	CEG40843(Scaffold_525)	1928801	1928811	+	11.6098	3.87e-05	0.0942	TGATTGGATTA
	17-TGATTGGTCAA	STREME-17	CEG40868(Scaffold_525)	2071846	2071856	+	11.6098	3.87e-05	0.0942	TGATTGGATTA
	17-TGATTGGTCAA	STREME-17	CEG49972(Scaffold_3120)	856606	856616	-	11.5	4.19e-05	0.0942	TGATTCGTCAT
	17-TGATTGGTCAA	STREME-17	CEG45545(Scaffold_1594)	287218	287228	+	11.4878	4.22e-05	0.0942	TCATTGGTCAT
	17-TGATTGGTCAA	STREME-17	CEG48230(Scaffold_2904)	1331280	1331290	+	11.2561	4.68e-05	0.1	TAACTGGTTAA
	17-TGATTGGTCAA	STREME-17	CEG36963(Scaffold_253)	786224	786234	-	10.6951	6.23e-05	0.128	TGATTCGTCTA
	17-TGATTGGTCAA	STREME-17	CEG38290(Scaffold_322)	1173583	1173593	+	10.622	6.47e-05	0.128	TTATTGGATAA
	17-TGATTGGTCAA	STREME-17	CEG45460(Scaffold_1583)	803644	803654	+	10.2927	7.52e-05	0.131	TAATTAGACAA
	17-TGATTGGTCAA	STREME-17	CEG35129(Scaffold_7)	205878	205888	+	10.2195	7.63e-05	0.131	TGGTTGGGCAG
	17-TGATTGGTCAA	STREME-17	CEG45333(Scaffold_1583)	201129	201139	+	10.122	7.89e-05	0.131	TGATTGGTGTG
	17-TGATTGGTCAA	STREME-17	CEG49677(Scaffold_3109)	544377	544387	-	10.122	7.89e-05	0.131	TGATTGGTGTG
	17-TGATTGGTCAA	STREME-17	CEG42261(Scaffold_614)	2870002	2870012	+	10.122	7.89e-05	0.131	TGAGTAGTCAT
	17-TGATTGGTCAA	STREME-17	CEG38433(Scaffold_323)	46855	46865	+	10.0488	8.36e-05	0.131	TAAATGGTCAA
	17-TGATTGGTCAA	STREME-17	CEG42575(Scaffold_650)	973964	973974	-	10.0366	8.39e-05	0.131	TAATTGGTGAT
	17-TGATTGGTCAA	STREME-17	CEG48587(Scaffold_2956)	1451075	1451085	-	9.89024	9.08e-05	0.137	TGGCTGGTCAT
	17-TGATTGGTCAA	STREME-17	CEG38201(Scaffold_322)	739202	739212	-	9.64634	9.92e-05	0.146	GGATTGGTTTA
42	5-ATACCGGTAT	STREME-5	CEG43250(Scaffold_658)	1454312	1454321	-	13.3293	1.69e-05	0.0633	GTACCGGTAG
	5-ATACCGGTAT	STREME-5	CEG44017(Scaffold_816)	1724044	1724053	+	10.9756	4.86e-05	0.128	TTACCGGTTC
43	5-ATACCGGTAT	STREME-5	CEG44017(Scaffold_816)	1724044	1724053	-	10.9756	4.86e-05	0.128	GAACCGGTAA
	5-ATACCGGTAT	STREME-5	CEG44851(Scaffold_1343)	784975	784984	+	12.0366	3.2e-05	0.105	CTACCGGTTT
	5-ATACCGGTAT	STREME-5	CEG44851(Scaffold_1343)	784975	784984	-	12.0366	3.2e-05	0.105	AAACCGGTAG
	5-ATACCGGTAT	STREME-5	CEG45585(Scaffold_1594)	470211	470220	+	11.3293	4.49e-05	0.128	AAACCGGTTC
	5-ATACCGGTAT	STREME-5	CEG45585(Scaffold_1594)	470211	470220	-	11.3293	4.49e-05	0.128	GAACCGGTTT
	5-ATACCGGTAT	STREME-5	CEG46264(Scaffold_2061)	726827	726836	+	17.8293	1.11e-06	0.0145	ATACCGGTAT
	5-ATACCGGTAT	STREME-5	CEG46264(Scaffold_2061)	726827	726836	-	17.8293	1.11e-06	0.0145	ATACCGGTAT
	5-ATACCGGTAT	STREME-5	CEG49520(Scaffold_3073)	491906	491915	+	15.2317	5.14e-06	0.027	ATACCGGTTT
	5-ATACCGGTAT	STREME-5	CEG49520(Scaffold_3073)	491906	491915	-	15.2317	5.14e-06	0.027	AAACCGGTAT
45	5-ATACCGGTAT	STREME-5	CEG50231(Scaffold_3120)	1943824	1943833	+	17.8293	1.11e-06	0.0145	ATACCGGTAT
	5-ATACCGGTAT	STREME-5	CEG50231(Scaffold_3120)	1943824	1943833	-	17.8293	1.11e-06	0.0145	ATACCGGTAT
	6-ATGGCTACA	STREME-6	CEG36015(Scaffold_110)	1577762	1577770	-	11.6485	5.73e-05	0.418	ATGGCCACA
	6-ATGGCTACA	STREME-6	CEG37070(Scaffold_262)	428791	428799	-	11.6485	5.73e-05	0.418	ATGGCCACA
46	6-ATGGCTACA	STREME-6	CEG37374(Scaffold_287)	388773	388781	-	11.6485	5.73e-05	0.418	ATGGCCACA
	6-ATGGCTACA	STREME-6	CEG38114(Scaffold_322)	299353	299361	+	11.903	2.42e-05	0.412	TTGGCTACA
	6-ATGGCTACA	STREME-6	CEG38114(Scaffold_322)	299436	299444	-	11.6364	9.65e-05	0.616	ATGGATACA
	6-ATGGCTACA	STREME-6	CEG40868(Scaffold_525)	2071826	2071834	-	11.6485	5.73e-05	0.418	GTGGCTACA
	6-ATGGCTACA	STREME-6	CEG45578(Scaffold_1594)	405397	405405	-	16.9939	4.03e-06	0.103	ATGGCTACA
	6-ATGGCTACA	STREME-6	CEG47966(Scaffold_2904)	38032	38040	-	16.9939	4.03e-06	0.103	ATGGCTACA
	8-TCGTACTTAA	STREME-8	CEG35729(Scaffold_110)	202799	202808	-	8.16854	5.79e-05	0.322	TCGCACTTAA
	8-TCGTACTTAA	STREME-8	CEG36096(Scaffold_110)	2077726	2077735	+	15.5955	3.8e-06	0.0381	TCGTACTTAT
	8-TCGTACTTAA	STREME-8	CEG36841(Scaffold_253)	301403	301412	-	18.5955	1.35e-06	0.0225	TCGTACTTAA
	8-TCGTACTTAA	STREME-8	CEG37861(Scaffold_292)	374256	374265	-	18.5955	1.35e-06	0.0225	TCGTACTTAA
	8-TCGTACTTAA	STREME-8	CEG39647(Scaffold_437)	10143	10152	-	7.42697	9.74e-05	0.407	TCGGACTTTC
	8-TCGTACTTAA	STREME-8	CEG40644(Scaffold_525)	1018146	1018155	+	10.9775	3.26e-05	0.272	GCGAACTTAA
	8-TCGTACTTAA	STREME-8	CEG40915(Scaffold_526)	168533	168542	-	7.86517	8.52e-05	0.388	TCGTATTTAA
	8-TCGTACTTAA	STREME-8	CEG43812(Scaffold_816)	758133	758142	-	10.0562	4.35e-05	0.312	TCGTACCTTA
	8-TCGTACTTAA	STREME-8	CEG44528(Scaffold_1211)	1090698	1090707	-	7.86517	8.52e-05	0.388	TCGTAATTAA
	8-TCGTACTTAA	STREME-8	CEG45010(Scaffold_1343)	1540297	1540306	-	15.5955	3.8e-06	0.0381	TCGTACTTAT
	8-TCGTACTTAA	STREME-8	CEG46508(Scaffold_2061)	1891513	1891522	+	8.16854	5.79e-05	0.322	TCGCACTTAA
	8-TCGTACTTAA	STREME-8	CEG49520(Scaffold_3073)	491934	491943	-	18.5955	1.35e-06	0.0225	TCGTACTTAA
	10-GCCAAYCA	STREME-10	CEG35462(Scaffold_54)	41385	41392	+	14.9694	1.47e-05	0.131	GCCAATCA
	10-GCCAAYCA	STREME-10	CEG38250(Scaffold_322)	1002498	1002505	-	14.9694	1.47e-05	0.131	GCCAATCA
	10-GCCAAYCA	STREME-10	CEG38484(Scaffold_323)	273384	273391	+	9.87755	9.74e-05	0.373	GCCAACCC
	10-GCCAAYCA	STREME-10	CEG38598(Scaffold_323)	845531	845538	+	14.2857	2.67e-05	0.159	GCCAACCA
	10-GCCAAYCA	STREME-10	CEG39430(Scaffold_430)	444483	444490	+	12.2653	5.35e-05	0.261	GCCTATCA
	10-GCCAAYCA	STREME-10	CEG39861(Scaffold_444)	637979	637986	-	14.9694	1.47e-05	0.131	GCCAATCA
	10-GCCAAYCA	STREME-10	CEG41584(Scaffold_555)	1971560	1971567	-	14.2857	2.67e-05	0.159	GCCAACCA
	10-GCCAAYCA	STREME-10	CEG44778(Scaffold_1343)	465158	465165	-	14.9694	1.47e-05	0.131	GCCAATCA
	10-GCCAAYCA	STREME-10	CEG45346(Scaffold_1583)	289899	289906	-	12.2653	5.35e-05	0.261	GCCTATCA
	10-GCCAAYCA	STREME-10	CEG47733(Scaffold_2711)	988	995	+	14.2857	2.67e-05	0.159	GCCAACCA
	10-GCCAAYCA	STREME-10	CEG48217(Scaffold_2904)	1288816	1288823	-	11.8061	6.34e-05	0.283	GCCGACCA
	10-GCCAAYCA	STREME-10	CEG49245(Scaffold_3060)	2519151	2519158	-	14.9694	1.47e-05	0.131	GCCAATCA
	10-GCCAAYCA	STREME-10	CEG49704(Scaffold_3109)	650971	650978	-	11.5816	7.54e-05	0.311	GCCTACCA
	10-GCCAAYCA	STREME-10	CEG50479(Scaffold_117)	145966	145973	-	14.9694	1.47e-05	0.131	GCCAATCA
	7-AGAGTGATGGTC	STREME-7	CEG38697(Scaffold_323)	1313717	1313728	-	12.6742	1.07e-05	0.0341	GGAATGAAGGTC
47	7-AGAGTGATGGTC	STREME-7	CEG49917(Scaffold_3120)	581106	581117	-	18.7978	4.2e-07	0.00266	AGAGTGAAGGTC
48	4-TCATTYTYMAATTTK	STREME-4	CEG36579(Scaffold_208)	693265	693279	-	13.3939	1.38e-05	0.0141	CCACTTTTCAACTTC
49	4-TCATTYTYMAATTTK	STREME-4	CEG37622(Scaffold_289)	584184	584198	+	13.6667	1.14e-05	0.0141	CCATTCTGCAATCTG
	4-TCATTYTYMAATTTK	STREME-4	CEG38303(Scaffold_322)	1228786	1228800	-	11.8182	3.76e-05	0.0256	TCAGTTCTGAATTCT
	4-TCATTYTYMAATTTK	STREME-4	CEG38303(Scaffold_322)	1228832	1228846	+	14	8.98e-06	0.0141	TCATTTTTGTACTTG
	4-TCATTYTYMAATTTK	STREME-4	CEG39761(Scaffold_444)	206291	206305	+	11.8939	3.6e-05	0.0256	TCATTCGCGAACTCG
	4-TCATTYTYMAATTTK	STREME-4	CEG50456(Scaffold_117)	54660	54674	+	17.7121	3.15e-07	0.00129	TCATTCTCAAATTTA
	17-TGATTGGTCAA	STREME-17	CEG35476(Scaffold_54)	83966	83976	-	11.8902	3.43e-05	0.0513	TAATTGGACAT
50	17-TGATTGGTCAA	STREME-17	CEG47456(Scaffold_2592)	207176	207186	+	16.5244	1.85e-06	0.00663	TAATTGGTCAA
51	17-TGATTGGTCAA	STREME-17	CEG47863(Scaffold_2881)	556029	556039	+	15.6829	2.95e-06	0.00663	TGACTGGTCAA
	9-CCGTTACAAY	STREME-9	CEG35700(Scaffold_110)	36473	36482	-	13.236	2.06e-05	0.0448	CCGTTACACA
	9-CCGTTACAAY	STREME-9	CEG38322(Scaffold_322)	1315852	1315861	+	14.5843	1.1e-05	0.0448	CCGTTACCAT
	9-CCGTTACAAY	STREME-9	CEG47864(Scaffold_2881)	565075	565084	+	13.236	2.06e-05	0.0448	CCGTTACACA
	9-CCGTTACAAY	STREME-9	CEG48226(Scaffold_2904)	1315865	1315874	-	10.8202	6.95e-05	0.113	CCGTTGCACT
	1-DRTGTGGWCCACAYH	STREME-1	CEG36922(Scaffold_253)	586569	586583	+	10.6842	7.83e-05	0.0829	CATGTATGTCACACA
	1-DRTGTGGWCCACAYH	STREME-1	CEG36922(Scaffold_253)	586569	586583	-	10.6842	7.83e-05	0.0829	TGTGTGACATACATG
54	1-DRTGTGGWCCACAYH	STREME-1	CEG39804(Scaffold_444)	398288	398302	+	11.6711	4.51e-05	0.0829	TGTGTGACGTACACA
	1-DRTGTGGWCCACAYH	STREME-1	CEG39804(Scaffold_444)	398288	398302	-	11.6711	4.51e-05	0.0829	TGTGTACGTCACACA
	1-DRTGTGGWCCACAYH	STREME-1	CEG40145(Scaffold_470)	783079	783093	+	17.5526	3.7e-07	0.00274	TGTGTGGTGCACACA
	1-DRTGTGGWCCACAYH	STREME-1	CEG40145(Scaffold_470)	783079	783093	-	17.5526	3.7e-07	0.00274	TGTGTGCACCACACA
	1-DRTGTGGWCCACAYH	STREME-1	CEG41258(Scaffold_555)	458171	458185	+	11.0526	6.41e-05	0.0829	GGTGTGATCTACCTA
	1-DRTGTGGWCCACAYH	STREME-1	CEG41258(Scaffold_555)	458171	458185	-	11.0526	6.41e-05	0.0829	TAGGTAGATCACACC
	1-DRTGTGGWCCACAYH	STREME-1	CEG42283(Scaffold_614)	3020445	3020459	+	14.4474	6.85e-06	0.0169	TACGTAGTCCACATT
	1-DRTGTGGWCCACAYH	STREME-1	CEG42283(Scaffold_614)	3020445	3020459	-	14.4474	6.85e-06	0.0169	AATGTGGACTACGTA
	1-DRTGTGGWCCACAYH	STREME-1	CEG42694(Scaffold_650)	1587425	1587439	+	14.8684	4.84e-06	0.0169	AAAGTGCACCACATC
	1-DRTGTGGWCCACAYH	STREME-1	CEG42694(Scaffold_650)	1587425	1587439	-	14.8684	4.84e-06	0.0169	GATGTGGTGCACTTT
	1-DRTGTGGWCCACAYH	STREME-1	CEG48121(Scaffold_2904)	833479	833493	+	10.8026	7.31e-05	0.0829	TACGTGAGCTACATA
	1-DRTGTGGWCCACAYH	STREME-1	CEG48121(Scaffold_2904)	833479	833493	-	10.8026	7.31e-05	0.0829	TATGTAGCTCACGTA
	3-GATTGGHTRAAAWDW	STREME-3	CEG35736(Scaffold_110)	230776	230790	+	11.5	3.74e-05	0.0484	GATTGGTAGATAGTT
	3-GATTGGHTRAAAWDW	STREME-3	CEG35736(Scaffold_110)	230806	230820	+	16.5286	1.59e-06	0.00689	GATTGGTAAAAAATG
	3-GATTGGHTRAAAWDW	STREME-3	CEG36070(Scaffold_110)	1941160	1941174	-	14.1286	8.52e-06	0.0236	GATTGGATGAATACT
	3-GATTGGHTRAAAWDW	STREME-3	CEG36230(Scaffold_113)	336723	336737	+	10.2714	6.94e-05	0.0692	GAGTGGTCAAAATAA
	3-GATTGGHTRAAAWDW	STREME-3	CEG36230(Scaffold_113)	336763	336777	+	13.7429	1.11e-05	0.0239	AATTGGTCGAAATAG
	3-GATTGGHTRAAAWDW	STREME-3	CEG37853(Scaffold_292)	361074	361088	-	11.1857	4.4e-05	0.0503	AACTGGCTGATAATA
	3-GATTGGHTRAAAWDW	STREME-3	CEG39690(Scaffold_437)	211030	211044	-	11.7429	3.3e-05	0.0476	AATTGGTCTAAATAT
	3-GATTGGHTRAAAWDW	STREME-3	CEG41458(Scaffold_555)	1421652	1421666	-	16.5429	1.58e-06	0.00689	TATTGGCTAAAACTA
	3-GATTGGHTRAAAWDW	STREME-3	CEG41458(Scaffold_555)	1421678	1421692	-	13.5286	1.29e-05	0.0239	GATTGGCCAATAACT
	3-GATTGGHTRAAAWDW	STREME-3	CEG43783(Scaffold_816)	623187	623201	+	11.0714	4.66e-05	0.0503	CATTGGCCATAAAGC
	3-GATTGGHTRAAAWDW	STREME-3	CEG44011(Scaffold_816)	1714907	1714921	-	17.4429	6.1e-07	0.00689	TATTGGCTGAAAATT
	3-GATTGGHTRAAAWDW	STREME-3	CEG44787(Scaffold_1343)	510774	510788	+	13.0286	1.73e-05	0.028	AATTGGCTGGTATTA
	3-GATTGGHTRAAAWDW	STREME-3	CEG45251(Scaffold_1561)	699841	699855	-	14.0143	9.12e-06	0.0236	GATTGGTCAGAATAA
	5-ATACCGGTAT	STREME-5	CEG38866(Scaffold_323)	2107484	2107493	+	14.878	8.1e-06	0.026	ATACCGGTAA
	5-ATACCGGTAT	STREME-5	CEG38866(Scaffold_323)	2107484	2107493	-	14.878	8.1e-06	0.026	TTACCGGTAT
	5-ATACCGGTAT	STREME-5	CEG42694(Scaffold_650)	1587404	1587413	+	16.5244	2.92e-06	0.023	ATACCGGTAC
	5-ATACCGGTAT	STREME-5	CEG42694(Scaffold_650)	1587404	1587413	-	16.5244	2.92e-06	0.023	GTACCGGTAT
	5-ATACCGGTAT	STREME-5	CEG44011(Scaffold_816)	1714881	1714890	+	14.6341	9.91e-06	0.026	ATACCGGTAG
55	5-ATACCGGTAT	STREME-5	CEG44011(Scaffold_816)	1714881	1714890	-	14.6341	9.91e-06	0.026	CTACCGGTAT
	0	0	0	0	0	0	0	0	0	0
56	0	0	0	0	0	0	0	0	0	0
	5-ATACCGGTAT	STREME-5	CEG42209(Scaffold_614)	2611495	2611504	+	15.2195	5.88e-06	0.012	GTACCGGTAC
	5-ATACCGGTAT	STREME-5	CEG42209(Scaffold_614)	2611495	2611504	-	15.2195	5.88e-06	0.012	GTACCGGTAC
	5-ATACCGGTAT	STREME-5	CEG44328(Scaffold_1211)	140255	140264	+	12.0366	3.2e-05	0.0218	AAACCGGTAG
	5-ATACCGGTAT	STREME-5	CEG44328(Scaffold_1211)	140255	140264	-	12.0366	3.2e-05	0.0218	CTACCGGTTT
	5-ATACCGGTAT	STREME-5	CEG45730(Scaffold_1651)	778035	778044	+	12.9268	1.96e-05	0.02	ATATCGGTAT
58	5-ATACCGGTAT	STREME-5	CEG45730(Scaffold_1651)	778035	778044	-	12.9268	1.96e-05	0.02	ATACCGATAT
	0	0	0	0	0	0	0	0	0	0
	3-GATTGGHTRAAAWDW	STREME-3	CEG36113(Scaffold_110)	2162684	2162698	-	16.8714	1.14e-06	0.00191	AATTGGTTGAAATTC
	3-GATTGGHTRAAAWDW	STREME-3	CEG40362(Scaffold_484)	86725	86739	-	15.6571	3.1e-06	0.00391	GATTGGCTCAAAACT
	3-GATTGGHTRAAAWDW	STREME-3	CEG41841(Scaffold_614)	644260	644274	+	20.5429	6.29e-09	3.18e-05	GATTGGCTAAAATTA
	3-GATTGGHTRAAAWDW	STREME-3	CEG42639(Scaffold_650)	1334422	1334436	+	17.8	4.16e-07	0.00105	TATTGGCTAAAAATA
59	3-GATTGGHTRAAAWDW	STREME-3	CEG49545(Scaffold_3095)	27810	27824	+	13.8857	1.01e-05	0.0102	GACTGGTTGAAAAGC
	7-AGAGTGATGGTC	STREME-7	CEG38683(Scaffold_323)	1257857	1257868	-	17.0449	1.06e-06	0.00543	AGAATGATGGTT
	7-AGAGTGATGGTC	STREME-7	CEG45272(Scaffold_1561)	827696	827707	-	11.7865	1.58e-05	0.0406	AAAATGATGGAC
	5-ATACCGGTAT	STREME-5	CEG37450(Scaffold_287)	739369	739378	+	14.6341	9.91e-06	0.065	ATACCGGTAG
	5-ATACCGGTAT	STREME-5	CEG37450(Scaffold_287)	739369	739378	-	14.6341	9.91e-06	0.065	CTACCGGTAT
	5-ATACCGGTAT	STREME-5	CEG41978(Scaffold_614)	1264196	1264205	+	16.5244	2.92e-06	0.0384	ATACCGGTAC
	5-ATACCGGTAT	STREME-5	CEG41978(Scaffold_614)	1264196	1264205	-	16.5244	2.92e-06	0.0384	GTACCGGTAT
	5-ATACCGGTAT	STREME-5	CEG44346(Scaffold_1211)	197144	197153	+	13.3293	1.69e-05	0.0737	CTACCGGTAC
	5-ATACCGGTAT	STREME-5	CEG44346(Scaffold_1211)	197144	197153	-	13.3293	1.69e-05	0.0737	GTACCGGTAG
	9-CCGTTACAAY	STREME-9	CEG37722(Scaffold_291)	285292	285301	-	10.4607	7.76e-05	0.509	CCGTTTCAAT
	9-CCGTTACAAY	STREME-9	CEG39332(Scaffold_430)	34082	34091	-	10.5056	7.65e-05	0.509	CCGTTTCAAC
	9-CCGTTACAAY	STREME-9	CEG42302(Scaffold_614)	3110886	3110895	+	11.6966	4.54e-05	0.509	CCGTTATAAA
	9-CCGTTACAAY	STREME-9	CEG48302(Scaffold_2956)	101710	101719	+	15.618	4.58e-06	0.12	CCGTTACAGT
	12-AACTTCAAC	STREME-12	CEG38204(Scaffold_322)	743707	743715	-	14.7303	8.94e-06	0.0678	CACTTCAAC
	12-AACTTCAAC	STREME-12	CEG38231(Scaffold_322)	918707	918715	-	13.7416	1.3e-05	0.0678	AGCTTCAAC
	12-AACTTCAAC	STREME-12	CEG39498(Scaffold_430)	831505	831513	-	10.6854	7.51e-05	0.181	AACTTCAGC
	12-AACTTCAAC	STREME-12	CEG42872(Scaffold_650)	2407979	2407987	+	12.4494	2.59e-05	0.0765	ACCTTCAAC
	12-AACTTCAAC	STREME-12	CEG43268(Scaffold_658)	1557920	1557928	-	13.4157	1.79e-05	0.0678	TACTTCAAC
	12-AACTTCAAC	STREME-12	CEG45450(Scaffold_1583)	759464	759472	-	13.4157	1.79e-05	0.0678	TACTTCAAC
	12-AACTTCAAC	STREME-12	CEG46234(Scaffold_2061)	635875	635883	-	12.4494	2.59e-05	0.0765	ACCTTCAAC
	12-AACTTCAAC	STREME-12	CEG46315(Scaffold_2061)	952886	952894	+	10.8427	6.37e-05	0.169	AACTACAAC
	12-AACTTCAAC	STREME-12	CEG46346(Scaffold_2061)	1075413	1075421	-	16.3146	4.91e-06	0.0651	AACTTCAAC
	12-AACTTCAAC	STREME-12	CEG46810(Scaffold_2386)	166767	166775	-	16.3146	4.91e-06	0.0651	AACTTCAAC
	12-AACTTCAAC	STREME-12	CEG48840(Scaffold_3060)	624554	624562	+	13.4157	1.79e-05	0.0678	TACTTCAAC
	15-GAAACGRCGC	STREME-15	CEG37722(Scaffold_291)	285295	285304	+	12.2105	3.02e-05	0.113	GAAACGGCAC
	15-GAAACGRCGC	STREME-15	CEG40034(Scaffold_470)	243301	243310	-	17.6842	7.46e-07	0.00652	GAAACGACGC
	15-GAAACGRCGC	STREME-15	CEG44346(Scaffold_1211)	197131	197140	+	15.3947	4.13e-06	0.0216	GAAAAGACGC
60	15-GAAACGRCGC	STREME-15	CEG44869(Scaffold_1343)	894904	894913	+	17.6842	7.46e-07	0.00652	GAAACGACGC
	15-GAAACGRCGC	STREME-15	CEG46617(Scaffold_2103)	108957	108966	-	15.3947	4.13e-06	0.0216	GAAAAGACGC
	15-GAAACGRCGC	STREME-15	CEG46879(Scaffold_2386)	559438	559447	+	17.6842	7.46e-07	0.00652	GAAACGACGC
	15-GAAACGRCGC	STREME-15	CEG47052(Scaffold_2386)	1308387	1308396	-	11.8947	3.66e-05	0.12	GGAACGACGC
	15-GAAACGRCGC	STREME-15	CEG48836(Scaffold_3060)	610522	610531	-	14.7368	5.49e-06	0.024	GAAAAGGCGC
	15-GAAACGRCGC	STREME-15	CEG49670(Scaffold_3109)	524640	524649	-	11.7237	4.31e-05	0.126	GAAACAGCGC
61	7-AGAGTGATGGTC	STREME-7	CEG36790(Scaffold_253)	43875	43886	-	22.0449	5.62e-08	0.0003	AGAGTGATGGTC
	7-AGAGTGATGGTC	STREME-7	CEG49106(Scaffold_3060)	1920911	1920922	-	18.3933	5.45e-07	0.00145	AGAGTGATGGTG
	3-GATTGGHTRAAAWDW	STREME-3	CEG36913(Scaffold_253)	531814	531828	+	14.6429	5.82e-06	0.0252	AATTGGCTAAATATT
	3-GATTGGHTRAAAWDW	STREME-3	CEG36913(Scaffold_253)	531822	531836	-	14.2143	7.96e-06	0.0252	GATTGGTGAATATTT
62	3-GATTGGHTRAAAWDW	STREME-3	CEG36913(Scaffold_253)	531841	531855	-	13.6714	1.16e-05	0.0252	GATTGGTTTTAAAGC
[truncated: 466 more rows]
