# Supplementary material for: High-throughput time series expression profiling of Plasmopara halstedii infecting Helianthus annuus reveals conserved sequence motifs upstream of co-expressed genes
Source: BMC Genomics. 2023 Mar 21;24:140. doi: 10.1186/s12864-023-09214-7 (PMC10031896; doi:10.1186/s12864-023-09214-7)
Supplement: Supplementary file 5 — Additional file 5. [file 12864_2023_9214_MOESM5_ESM.xlsx]

## Sheet: Sheet1
Additional File 5 . Motifs retrieved from MEME suite for each cluster										Pathogenicity related genes
Cluster Number	No. of genes	No. of genes (length>5)	De novo motif ID	De novo motifs using MEME/STREME (Sites)	E-value	p-value	Known motifs using AME(sites)*	E-value	p-value	Secreted genes	RxLRs	CRNs(Crinklers)	Proteases	Protease inhibitors	ABC transporter	Exocytosis and vesicle transport	Ion channels	Calcium binding proteins	Plant cell wall degrading enzymes (PCWDEs)	Transcription factors
1	97	92		NA		NA	4-TCATTYTYMAATTTK(20)	8.11e-05	4.77e-06	17	7	0	0	0	0	0	0	0	0	2
2	448	448	Motif-1	GCGWCKYTTCAD (113)		0.025	4-TCATTYTYMAATTTK (35)	0.416	0.00014	14	7	2	5	1	0	1	1	4	1	4
			Motif-2	ATAAAAGTCTC (23)		0.94	6-ATGGCTACA (16)	0.364	0.00045
							7-AGAGTGATGGTC(14)	0.00989	1.46e-05
							15-GAAACGRCGC(64)	9.14e-20	2.76e-23
							17-TGATTGGTCAA(20)	0.0715	5.7e-05
3	497	497	Motif-3	ATCTTGAARVGWCG (52)		0.19	3-GATTGGHTRAAAWDW(28)	0.00045	3.31e-07	17	9	0	5	0	0	2	3	1	1	12
			Motif-4	AAATTCGATTT (36)		0.69	4-TCATTYTYMAATTTK(37)	0.0586	1.86e-05
							5-ATACCGGTAT(14)	0.137	0.000239
							7-AGAGTGATGGTC(17)	0.291	0.000401
							12-AACTTCAAC(24)	0.0104	5.05e-06
							15-GAAACGRCGC(40)	2.88e-06	9.45e-10
4	16	16	Motif-5	CTGCT (8)	0.42	0.36	NA	NA	NA	1	0	0	0	1	0	0	0	0	0	2
5	58	58	Motif-6	ATTGGTTSAA (11)		0.87	3-GATTGGHTRAAAWDW(6)	0.000279	3.41e-07	8	2	1	0	0	0	0	0	0	0	0
6	55	55		NA			4-TCATTYTYMAATTTK(10)	0.000541	3.09e-07	10	1	0	0	1	0	0	0	0	1	0
							3-GATTGGHTRAAAWDW(5)	0.243	0.00036
							17-TGATTGGTCAA(3)	0.0664	0.000119
7	33	33		NA	NA	NA	4-TCATTYTYMAATTTK(5)	0.479	0.000257	1	1	1	1	0	0	1	0	0	0	4
8	132	132		NA	NA	NA	4-TCATTYTYMAATTTK(35)	3.06e-11	1.8e-12	26	12	0	6	2	0	0	0	1	2	1
							10-GCCAAYCA(4)	0.237	0.0139
9	80	80		NA	NA	NA	NA	NA	NA	8	2	0	0	0	0	1	0	0	0	1
11	1160	1158	Motif-7	CGTCGYTTCAAGM (106)		0.018	15-GAAACGRCGC(107)	2.61e-16	6.34e-20	25	14	6	9	1	0	4	7	4	1	21
			Motif-8	ATTTTTGTCAA (53)		0.25	4-TCATTYTYMAATTTK(76)	0.000923	2.49e-07
			Motif-9	AAATCAAAAC (25)		0.81	3-GATTGGHTRAAAWDW(55)	0.00279	1.35e-06
							5-ATACCGGTAT(44)	0.0169	1.87e-05
							10-GCCAAYCA(30)	0.0408	5.22e-05
							6-ATGGCTACA(30)	0.0975	9.59e-05
							13-CAGCAACATC(55)	0.16	2.24e-05
							1-DRTGTGGWCCACAYH(62)	0.359	0.000192
12	414	414	Motif-10	ATTGGCTRAAA (22)		0.5	3-GATTGGHTRAAAWDW(59)	6.17e-14	3.3e-17	12	10	0	13	0	1	4	2	0	3	2
			Motif-11	AAAAATTGA (33)		0.75	1-DRTGTGGWCCACAYH(68)	6.59e-11	4.46e-14
							4-TCATTYTYMAATTTK(45)	0.000191	6.07e-08
							5-ATACCGGTAT(24)	0.00705	1.01e-05
							8-TCGTACTTAA(15)	0.0128	2.78e-05
							7-AGAGTGATGGTC(23)	0.179	0.000321
							10-GCCAAYCA(12)	0.257	0.000372
13	389	389	Motif-12	ATGATACAGW (26)		0.5	1-DRTGTGGWCCACAYH(70)	1.65e-10	1.12e-13	12	9	0	6	0	0	2	1	2	1	5
							3-GATTGGHTRAAAWDW(36)	3.62e-08	2.45e-11
							17-TGATTGGTCAA(20)	0.000957	8.04e-07
							5-ATACCGGTAT(30)	0.0022	3.32e-06
							4-TCATTYTYMAATTTK(38)	0.0455	1.63e-05
14	220	218	Motif-13	AAACGAGAAT (27)		0.88	4-TCATTYTYMAATTTK(48)	1.92e-15	7.09e-19	33	15	0	0	1	0	1	1	0	0	2
							3-GATTGGHTRAAAWDW(26)	6.54e-06	5.34e-09
							8-TCGTACTTAA(11)	0.001	3.47e-06
							10-GCCAAYCA(13)	0.00422	6.71e-06
							17-TGATTGGTCAA(12)	0.108	9.51e-05
							1-DRTGTGGWCCACAYH(20)	0.111	0.000142
15	150	150	Motif-14	AAATTTGAA (19)		0.51	7-AGAGTGATGGTC(5)	0.358	0.00106	1	1	0	0	0	0	0	0	1	0	3
							12-AACTTCAAC(6)	0.468	0.0003
16	92	92		NA	NA	NA	NA	NA	NA	2	0	1	1	2	0	0	1	1	0	1
17	26	26		NA	NA	NA	11-ARCCCCGYTRCA(2)	0.24	0.0141	1	1	0	0	0	0	0	0	0	0	0
18	142	142	Motif-15	AAAAGCATCTT (29)		0.76	3-GATTGGHTRAAAWDW(8)	0.0368	4.09e-05	12	4	0	5	0	0	0	0	3	0	2
							4-TCATTYTYMAATTTK(10)	0.437	0.000217
19	30	30	Motif-16	ATTC (27)	0.15	0.14	NA	NA	NA	2	0	1	0	0	0	1	0	0	0	0
20	145	145		NA	NA	NA	4-TCATTYTYMAATTTK(20)	5.24e-05	2.51e-08	9	2	0	1	0	0	1	1	2	0	2
21	93	93	Motif-17	AACCTCTTGC (20)		0.76	4-TCATTYTYMAATTTK(13)	0.0128	6.83e-06	10	4	0	1	0	0	1	0	0	0	3
			Motif-18	AATTCGAC (15)		0.9
22	17	17	Motif-19	ACTTGARGYSHA (11)	0.16	0.15	NA	NA	NA	3	1	1	0	0	0	0	0	0	0	0
23	166	165	Motif-20	AAAAACTTTTATT (16)		0.25	3-GATTGGHTRAAAWDW(17)	0.00352	3.05e-06	2	2	1	3	0	0	1	1	1	1	3
			Motif-21	AWAATRTACART (26)		0.5	1-DRTGTGGWCCACAYH(18)	0.0522	6.04e-05
							8-TCGTACTTAA(9)	0.0722	0.000236
							12-AACTTCAAC(9)	0.136	9.01e-05
24	273	273	Motif-22	SGTCGTTTCGHR (34)		0.5	15-GAAACGRCGC(16)	0.00115	5.07e-07	6	4	1	4	0	0	0	5	6	2	8
							3-GATTGGHTRAAAWDW(14)	0.00224	2.36e-06
							9-CCGTTACAAY(7)	0.428	0.00051
25	267	266	Motif-23	GATAWAAATAR (34)		0.5	1-DRTGTGGWCCACAYH(26)	0.000666	7e-07	6	2	1	2	0	0	2	3	1	1	2
26	119	119	Motif-24	AAAATAGAAAMGA (22)		0.69	3-GATTGGHTRAAAWDW(8)	0.0157	2.1e-05	5	0	1	1	0	0	0	3	0	0	1
							4-TCATTYTYMAATTTK(7)	0.178	0.000115
27	110	110	Motif-25	AAAAMTAAAAC (13)		0.52	4-TCATTYTYMAATTTK(13)	0.000277	1.81e-07	1	1	0	1	0	0	0	2	0	0	1
			Motif-26	CTTTTGAC (20)		0.77
28	50	50	Motif-27	CCTCATTCGATCAWT (12)		0.75	4-TCATTYTYMAATTTK(5)	0.0219	1.33e-05	5	3	0	2	0	0	2	0	0	0	0
29	71	71		NA	NA	NA	4-TCATTYTYMAATTTK(8)	0.0656	3.91e-05	3	0	0	0	1	0	0	1	0	1	1
30	21	21					17-TGATTGGTCAA(3)	0.317	0.0186	0	0	0	0	0	0	0	0	1	0	1
31	65	65	Motif-28	MGTTGAAATTKATG (15)		0.23	1-DRTGTGGWCCACAYH(8)	0.147	0.000335	0	0	0	0	0	0	0	0	0	0	0
							8-TCGTACTTAA(4)	0.242	0.00179
32	19	19		NA	NA	NA	NA	NA	NA	0	0	0	0	0	0	0	0	0	0	0
33	19	19		NA	NA	NA	1-DRTGTGGWCCACAYH(4)	0.154	0.000325	0	0	0	1	0	0	0	0	0	0	1
							3-GATTGGHTRAAAWDW(4)	0.236	0.000285
34	43	43	Motif-29	MAYTTCNDCA (24)	0.16	0.15	12-AACTTCAAC(5)	0.0862	5.98e-05	1	0	1	0	0	0	0	0	0	0	0
			Motif-30	AVKMABAAAYNHRT (12)	0.077	0.075	10-GCCAAYCA(5)	0.0918	0.000226
							4-TCATTYTYMAATTTK(6)	0.152	8.22e-05
							3-GATTGGHTRAAAWDW(4)	0.195	0.000241
35	16	16		NA	NA	NA	4-TCATTYTYMAATTTK(4)	0.279	0.000178	1	0	0	0	1	0	0	0	0	0	0
36	117	117		NA	NA	NA	4-TCATTYTYMAATTTK(8)	0.288	0.017	8	4	0	2	0	0	2	2	0	0	1
37	31	31		NA	NA	NA	NA	NA	NA	1	0	0	0	0	0	0	0	0	0	1
38	32	32		NA	NA	NA	NA	NA	NA	3	2	0	0	0	0	1	0	0	0	0
41	293	293	Motif-31	ATGATTGGCT (50)		0.035	3-GATTGGHTRAAAWDW(47)	1.04e-18	6.59e-22	20	12	0	0	1	0	1	3	0	3	4
			Motif-32	ATGATTGACGA (23)		0.5	17-TGATTGGTCAA (35)	1.91e-07	1.21e-10
			Motif-33	TAATTTGTAAAWAA (47)		0.94	1-DRTGTGGWCCACAYH(42)	6.15e-07	4.83e-10
							4-TCATTYTYMAATTTK(37)	2.64e-05	8.91e-09
							5-ATACCGGTAT(22)	0.00151	4.04e-06
							10-GCCAAYCA(14)	0.00585	9.55e-06
							8-TCGTACTTAA(12)	0.106	0.000311
							6-ATGGCTACA(8)	0.226	0.000311
42	41	41		NA	NA	NA	7-AGAGTGATGGTC(2)	0.268	0.00144	2	0	0	1	0	0	0	1	0	1	0
43	27	27		NA	NA	NA	4-TCATTYTYMAATTTK(6)	0.0208	1.29e-05	1	0	0	0	0	0	0	0	0	0	2
							17-TGATTGGTCAA(3)	0.436	0.000634
45	36	36		NA	NA	NA	9-CCGTTACAAY(4)	0.00318	0.000187	0	0	0	0	0	0	0	1	0	0	1
46	88	88		NA	NA	NA	1-DRTGTGGWCCACAYH(14)	0.00258	3.71e-06	4	3	0	1	0	0	0	1	0	1	1
							3-GATTGGHTRAAAWDW(13)	0.00342	3.24e-06
							5-ATACCGGTAT(6)	0.127	0.000441
47	30	30		NA	NA	NA	NA	NA	NA	2	1	0	0	0	0	0	0	1	0	0
48	26	26		NA	NA	NA	NA	NA	NA	1	0	0	0	0	0	0	0	0	0	0
49	23	23		NA	NA	NA	5-ATACCGGTAT(6)	0.00294	0.000173	1	0	0	1	0	0	0	0	0	0	1
50	22	22		NA	NA	NA	NA	NA	NA	1	0	0	0	0	0	0	1	0	0	1
51	33	33	Motif-34	ADYAVMWMMAMWWNR (31)	0.47	0.38	3-GATTGGHTRAAAWDW(5)	0.000837	7.94e-07	1	0	0	1	0	0	0	1	0	0	1
							7-AGAGTGATGGTC(2)	0.192	0.000948
54	146	146		NA	NA	NA	12-AACTTCAAC(11)	0.00132	9.38e-07	2	0	1	1	0	0	1	1	0	0	6
							15-GAAACGRCGC(9)	0.00471	3.01e-06
							5-ATACCGGTAT(6)	0.0447	0.000155
							9-CCGTTACAAY(4)	0.487	0.00112
55	33	33		NA	NA	NA	7-AGAGTGATGGTC(2)	0.398	0.000948	2	0	0	1	0	0	0	0	0	0	0
56	62	62	Motif-35	ACTAAMACTTT (14)		0.77	3-GATTGGHTRAAAWDW(6)	0.116	0.000164	3	2	0	1	0	0	0	1	0	0	0
58	17	17		NA	NA	NA	1-DRTGTGGWCCACAYH(6)	0.0302	3.78e-05	0	0	0	0	0	0	0	1	0	0	1
59	105	105	Motif-36	AAMTTTAWAWAA (21)		0.5	3-GATTGGHTRAAAWDW(10)	0.00541	5.69e-06	4	2	0	3	1	1	1	0	0	0	0
			Motif-37	AAAACGTAAT (15)		0.5	10-GCCAAYCA(7)	0.0782	0.000243
							1-DRTGTGGWCCACAYH(10)	0.159	0.000254
60	75	75		NA		NA	4-TCATTYTYMAATTTK(6)	0.224	0.0132	3	1	1	0	0	0	0	0	1	0	2
61	21	21		NA	NA	NA	3-GATTGGHTRAAAWDW(4)	0.159	0.0002	0	0	0	1	0	0	0	0	0	0	0
62	24	24	Motif-38	TCTM (24)	0.3	0.26	17-TGATTGGTCAA(5)	0.459	0.000365	2	2	0	1	0	0	0	0	0	0	0
			Motif-39	CTYBTWHBBTTBG (10)	0.34	0.3
63	39	38		NA	NA	NA	10-GCCAAYCA(3)	0.0864	0.000164	2	1	0	0	0	0	0	0	0	0	2
							1-DRTGTGGWCCACAYH(8)	0.329	0.000466
65	43	42		NA	NA	NA	10-GCCAAYCA(6)	0.000387	1.14e-06	1	1	1	1	0	0	0	0	0	0	1
							17-TGATTGGTCAA(4)	0.103	0.000138
							3-GATTGGHTRAAAWDW(5)	0.189	0.000286
							4-TCATTYTYMAATTTK(6)	0.297	0.000232
66	41	41		NA	NA	NA	4-TCATTYTYMAATTTK(6)	0.0474	2.94e-05	2	2	0	0	0	0	1	0	0	0	0
							6-ATGGCTACA(4)	0.0738	0.000207
67	72	72	Motif-40	AAGGCAAAAGHT (16)		0.5	1-DRTGTGGWCCACAYH(12)	0.000784	1.15e-06	2	0	1	3	0	0	0	0	0	1	1
			Motif-41	ATWGGATGAANT (12)		0.5	3-GATTGGHTRAAAWDW(6)	0.149	0.000285
							15-GAAACGRCGC(9)	0.288	0.000211
							11-ARCCCCGYTRCA(3)	0.305	0.00258
68	105	105	Motif-42	AAATTGATGAC (25)		0.5	6-ATGGCTACA(9)	0.0573	0.000117	2	1	0	3	0	0	0	0	0	0	0
			Motif-43	AGAAACGT (15)		0.87	4-TCATTYTYMAATTTK(9)	0.342	0.00018
							10-GCCAAYCA(5)	0.478	0.00168
69	75	75	Motif-44	CATTTGATAAAC (14)		0.25	3-GATTGGHTRAAAWDW(10)	0.00013	1.44e-07	0	0	1	4	0	0	0	1	1	1	4
			Motif-45	TAATATWAC (14)		0.5
70	132	132		NA		NA	4-TCATTYTYMAATTTK(18)	0.00468	2.24e-06	1	0	0	0	0	0	3	2	0	0	1
							15-GAAACGRCGC(8)	0.0459	3.75e-05
							8-TCGTACTTAA(7)	0.496	0.00134
71	41	41	Motif-46	AACC (17)	0.055	0.054	3-GATTGGHTRAAAWDW(9)	4.79e-07	5.74e-10	2	0	1	0	0	0	0	0	1	0	0
			Motif-47	TWWTTKTGAC (19)	0.22	0.2
73	21	21		NA	NA	NA	NA	NA	NA	0	0	0	0	0	0	0	0	0	0	0
75	36	36		NA	NA	NA	NA	NA	NA	4	1	0	0	0	0	0	0	0	0	1
76	27	27	Motif-48	KKTTC (26)	0.18	0.16	4-TCATTYTYMAATTTK(7)	0.00516	2.01e-06	4	2	0	0	0	0	0	0	0	0	0
78	22	22		NA	NA	NA	4-TCATTYTYMAATTTK(5)	0.0163	1.01e-05	2	0	0	0	0	0	0	1	0	0	0
80	16	16	Motif-49	TRAMRASHTTKWAC (14)	0.18	0.17	NA	NA	NA	0	0	0	0	0	0	0	0	0	0	0
81	29	29		NA	NA	NA	8-TCGTACTTAA(2)	0.333	0.0022	5	4	0	1	0	0	0	0	0	0	0
82	18	18		NA	NA	NA	NA	NA	NA	0	0	0	0	0	0	0	0	0	0	0
83	32	32		NA	NA	NA	NA	NA	NA	0	0	0	0	0	0	1	0	0	1	1
84	44	44	Motif-50	TTTMMTYK (35)	0.32	0.28	4-TCATTYTYMAATTTK(8)	0.00885	5.11e-06	5	3	0	0	0	0	0	0	0	1	0
86	18	18	Motif-51	WTYGRCKAAMW (12)	0.03	0.03	4-TCATTYTYMAATTTK(6)	0.00423	2.18e-06	0	0	0	0	0	0	0	1	0	0	1
							3-GATTGGHTRAAAWDW(3)	0.177	0.000291
							7-AGAGTGATGGTC(5)	0.209	0.000687
87	47	47		NA	NA	NA	4-TCATTYTYMAATTTK(8)	0.0498	2.82e-05	2	1	0	0	0	0	0	0	0	0	2
88	33	33		NA	NA	NA	NA	NA	NA	0	0	0	1	0	0	0	0	0	1	0
90	49	49	Motif-52	TCCG (14)	0.069	0.067	3-GATTGGHTRAAAWDW(8)	0.00939	8e-06	8	5	0	0	0	0	0	0	0	1	1
							5-ATACCGGTAT(6)	0.0226	8.85e-05
							4-TCATTYTYMAATTTK(8)	0.0657	3.66e-05
91	41	41		NA	NA	NA	17-TGATTGGTCAA(6)	0.0177	2.12e-05	3	1	1	0	0	0	0	0	0	0	0
							3-GATTGGHTRAAAWDW(5)	0.337	0.000513
92	21	21		NA	NA	NA	8-TCGTACTTAA(2)	0.0741	0.000397	2	2	0	0	0	0	0	0	0	0	0
							1-DRTGTGGWCCACAYH(6)	0.116	0.000244					0	0	0	0	0	0
94	26	26		NA	NA	NA	7-AGAGTGATGGTC(4)	0.139	0.000455	0	0	0	0	0	0	0	0	0	0	1
95	19	19	Motif-53	GHCKG (11)	0.46	0.38	NA	NA	NA	0	0	0	0	0	0	1	0	0	0	0
99	103	103		NA	NA	NA	1-DRTGTGGWCCACAYH(10)	0.137	0.000254	2	1	0	3	0	0	0	2	1	0	0
							5-ATACCGGTAT(6)	0.149	0.000731
100	44	44	Motif-54	CTBG (31)	0.31	0.27	3-GATTGGHTRAAAWDW(11)	0.000159	1.76e-07	2	2	0	0	0	0	0	0	0	0	1
							1-DRTGTGGWCCACAYH(10)	0.00977	1.28e-05
							17-TGATTGGTCAA(5)	0.311	0.000284
102	44	44		NA	NA	NA	3-GATTGGHTRAAAWDW(10)	0.000835	9.82e-07	2	1	1	0	0	0	1	0	0	0	1
							10-GCCAAYCA(5)	0.0158	3.72e-05
104	41	41	Motif-55	BTASHTCATCAT (10)	0.2	0.18	3-GATTGGHTRAAAWDW(4)	0.0432	5.29e-05	2	0	0	0	0	0	0	0	0	0	0
105	54	54	Motif-56	ADTWWKMTMWW (45)	0.15	0.14	3-GATTGGHTRAAAWDW(13)	1.55e-05	1.23e-08	0	0	1	2	0	0	0	0	0	0	2
							1-DRTGTGGWCCACAYH(10)	0.00859	1.1e-05
							8-TCGTACTTAA(3)	0.0282	0.000118
							10-GCCAAYCA(4)	0.0981	0.000175
							17-TGATTGGTCAA(7)	0.229	0.000246
108	43	43	Motif-57	CAATCAHM (35)	0.17	0.16	17-TGATTGGTCAA(7)	0.0073	1.1e-05	1	0	0	0	0	0	0	0	0	0	1
							3-GATTGGHTRAAAWDW(7)	0.0223	2.8e-05
							10-GCCAAYCA(5)	0.0303	7.14e-05
							5-ATACCGGTAT(4)	0.421	0.00156
110	20	20	Motif-58	TYBRAGHNWTTWWTDW (18)	0.11	0.11	7-AGAGTGATGGTC(2)	0.212	0.00104	0	0	0	0	0	0	0	0	0	0	0
111	21	21		NA	NA	NA	3-GATTGGHTRAAAWDW	0.0217	2.9e-05	0	0	0	1	0	0	0	1	0	0	1
112	28	28	Motif-59	GVTAVDA (21)	0.26	0.23	NA	NA	NA	0	0	0	1	0	0	0	0	0	0	1
113	17	17		NA	NA	NA	5-ATACCGGTAT(4)	0.00963	3.78e-05	1	0	0	1	0	0	0	0	0	0	2
114	35	35		NA	NA	NA	1-DRTGTGGWCCACAYH(8)	0.00795	1.23e-05	1	0	0	0	0	0	0	0	0	0	1
117	29	29		NA	NA	NA	NA	NA	NA	0	0	0	0	0	0	0	0	0	0	1
118	19	19	Motif-60	ACAWT (19)	0.042	0.041	NA	NA	NA	0	0	0	0	0	0	0	0	0	0	0
123	28	28	Motif-61	AVHWWWTVWWRTSKCT (20)	0.47	0.39	3-GATTGGHTRAAAWDW(5)	0.0877	7.96e-05	3	0	0	0	0	0	0	0	0	0	1
126	18	18		NA	NA	NA	1-DRTGTGGWCCACAYH(6)	0.0146	2e-05	0	0	0	1	0	0	0	0	0	1	0
							3-GATTGGHTRAAAWDW(5)	0.323	0.0004
130	21	21		NA	NA	NA	12-AACTTCAAC(4)	0.24	0.000212	3	3	0	0	0	0	0	0	0	0	0
131	17	17		NA	NA	NA	5-ATACCGGTAT(4)	0.0888	0.000262	2	0	0	0	0	0	0	0	0	0	0
							1-DRTGTGGWCCACAYH(6)	0.177	0.000262
							11-ARCCCCGYTRCA(2)	0.427	0.00254
	8444						Total motifs = 169			381	174	27	103	13	2	37	53	33	27	135

## Sheet: novel motifs genomic location 
Cluster no.	Sequence name	p-value		motif site
4	CEG42971(Scaffold_658)	0.000744	TTTGGAAAGG	CTGCT	TTCGTCGCAG
	CEG39813(Scaffold_444)	0.000744	TTTGATATTC	CTGCT	ACCCTATTCT
	CEG37350(Scaffold_287)	0.000744	CATTCTGCCA	CTGCT	CTATCGCTCT
	CEG35786(Scaffold_110)	0.000744	ACTGACTGCA	CTGCT	GCACGACAAA
	CEG41798(Scaffold_614)	0.00126	AGCTGTAGAT	CCGCT	AGCATCAGAA
	CEG36646(Scaffold_218)	0.00126	ATGCTCCTGT	CCGCT	TTGCCCTTAC
	CEG47751(Scaffold_2878)	0.002	AATACGAGAC	CTGGT	AAAATTACCG
	CEG38340(Scaffold_322)	0.00251	TATTCGTTCG	CCGGT	TCGCACACAA
19	CEG46263(Scaffold_2061)	0.00529	GCGATAGATT	ATTC	CAATATTACG
	CEG39805(Scaffold_444)	0.00529	CGTCACACAC	ATTC	TTGATTTGTA
	CEG44345(Scaffold_1211)	0.00529	TAGTAACTTA	ATTC	GTAA
	CEG44265(Scaffold_1111)	0.00529	AACATACATT	ATTC	GACAAAATAT
	CEG37636(Scaffold_289)	0.00529	AAGAGGTTAG	ATTC	ATTCGCCTCT
	CEG44131(Scaffold_816)	0.00529	TGATTTCACA	ATTC	AACGGTGGCG
	CEG50082(Scaffold_3120)	0.00529	GTCAATTTCC	ATTC	GAAAAGTGTC
	CEG44815(Scaffold_1343)	0.00529	T	ATTC	GTCATACATT
	CEG43306(Scaffold_658)	0.00529	CACTGAGTCT	ATTC	AAAATGACGT
	CEG42550(Scaffold_650)	0.00529	CCTCCATGGA	ATTC	AA
	CEG37780(Scaffold_292)	0.00529	ACTAGCTTGC	ATTC	ATATCGAATT
	CEG35921(Scaffold_110)	0.00529	TTAAAATCGG	ATTC	ACGCTTCCCC
	CEG38976(Scaffold_323)	0.00529	ACTTTTGAGT	ATTC	GACCACAATC
	CEG38119(Scaffold_322)	0.00529	CTTACTCTTT	ATTC	TTCTAGCGAT
	CEG46936(Scaffold_2386)	0.00529	GTCAGAAACT	ATTC	AACTCAAAGA
	CEG48632(Scaffold_2956)	0.0126	GCATTGATGC	GTTC	TGTGAATGCC
	CEG44173(Scaffold_816)	0.0126	ACCACACAAT	GTTC	A
	CEG36880(Scaffold_253)	0.0126	AAGTCAGTAC	ATCC	TTTCGGGTCT
	CEG45364(Scaffold_1583)	0.0126	TGTCACCTTC	GTTC	CTCGTCATTA
	CEG35442(Scaffold_42)4	0.0126	AAAATGTTAA	GTTC	TTTTCAAAAG
	CEG42369(Scaffold_650)	0.0126	TTAAGAATTT	ATCC	GCTTGCATCC
	CEG49948(Scaffold_3120)	0.0126	ACCGATACTT	ATCC	TCTCAGCATC
	CEG49107(Scaffold_3060)	0.0126	TTGCGACTTT	ATCC	AAGTGCTCGA
	CEG46445(Scaffold_2061)	0.0126	GCTGAAATTG	GTTC	CACGCTTTTT
	CEG37631(Scaffold_289)	0.0126	AGTCTTACGA	ATCC	CCTAACCCAA
	CEG49853(Scaffold_3120)	0.0126	TTCCA	GTTC	AAGAAATGAC
	CEG40114(Scaffold_470)	0.0126	GTACAGTTAT	ATCC	CTTGACTGAA
22	CEG44792(Scaffold_1343)	1.15e-06	AAGACGGCA	ACTTGAAGCGAA	GATTCAGTCA
	CEG48501(Scaffold_2956)	8.47e-06	CACAAGAGTG	ACTTGAGCTCAA	AAATCGGCTG
	CEG46127(Scaffold_2061)	7.2e-05	TTTGCTTGAC	ACTTGAGCCATA	CCACTTCATT
	CEG41469(Scaffold_555)	7.93e-05	GATCTCTCGT	ACATGAGGCTTT	ATGTAGAATT
	CEG39919(Scaffold_444)	0.000115	TCAAAAATGC	ACTAGCAGTTTA	CGTATTGGCC
	CEG48707(Scaffold_3060)	0.000137	TAAAGCAATG	CCTTTCGGTCAA	TGGTAGTTCA
	CEG46128(Scaffold_2061)	0.000229	ACCAGCGG	ACGAGAAGCGGA	CGCCAGTGTC
	CEG36653(Scaffold_218)	0.000421	TGTCGACTTT	AAATGAGGCCCT	GACAGAATA
	CEG35724(Scaffold_110)	0.000421	GCTTCTCATG	CCTCGACGTGAA	GTTGCGCACT
	CEG49716(Scaffold_3109)	0.000453	CTACTGACGA	ACTGGCAACCCA	CGTGTTCCAT
	CEG43505(Scaffold_672)	0.000879	CAGAGTCAAG	ATATTAAGTCTA	TACAGATCA
34	CEG36984(Scaffold_262)	4.68e-06	CAACCAGCGG	CACTTCCGCA	TTTGTGCAGT
	CEG35845(Scaffold_110)	1.27e-05	GTACAATCGC	CATTTCGACA	ATTTTAGCTC
	CEG41607(Scaffold_555)	2.54e-05	AACAGC	AACTTCAACA	AAGTATAGCA
	CEG46809(Scaffold_2386)	2.54e-05	TAACTTGCCC	AACTTCAACA	TGACTTCAAA
	CEG47279(Scaffold_2386)	4.4e-05	GCTCTTCAAT	CATTTCTACA	CTTGACAAGC
	CEG46584(Scaffold_2103)	4.79e-05	TGT	CACTACCACA	CTCGCCCACC
	CEG42984(Scaffold_658)	8.96e-05	CGCTTCCATA	CATTGCAGCA	GTTGGTCTTG
	CEG37303(Scaffold_287)	0.000106	TACGACATTG	AATTTCGTCA	AATTATAAAA
	CEG36374(Scaffold_194)	0.000106	ATACAAGTAG	AACTACGACA	TTAGTCTCA
	CEG45375(Scaffold_1583)	0.000129	AT	CATTGCATCA	CAATACTCCT
	CEG37650(Scaffold_289)	0.000129	TAACTTTATT	ATCTTCCGCA	TCCTTTCAAA
	CEG44960(Scaffold_1343)	0.000129	ATTAATTTCC	CTTTTCGTCA	GTCCGCGCTC
	CEG50303(Scaffold_3120)	0.000158	GCGAGTAGCT	CTTTGCGACA	TGCACAGATT
	CEG48627(Scaffold_2956)	0.000205	ATAGTCAAGA	CACTTCCAAA	TAGTAATACA
	CEG44435(Scaffold_1211)	0.000283	GTGCTTCCTT	CACTTGGACA	GTCAGTAATG
	CEG43478(Scaffold_672)	0.000435	GTGAGCTTGA	CTCTTCGTGA	TAGGAATTGA
	CEG43254(Scaffold_658)	0.000461	ATTTTGCACT	ATCTACAGCA	AGCTGCTCTA
	CEG41554(Scaffold_555)	0.000461	CTGTCATAAG	CACTACCATA	TTGAAGTGGA
	CEG41152(Scaffold_526)	0.000515	CTCACTGTGG	AACTTCTGGA	AAAAAGCAAC
	CEG44497(Scaffold_1211)	0.000515	CACGCGCACC	AACTTCATTA	TCCAATTTGC
	CEG49013(Scaffold_3060)	0.00086	AATATCCAAT	CATTGCATTA	AAAACTTGTC
	CEG48931(Scaffold_3060)	0.000909	TCTT	TACTGCTGCA	AAGGGCTATC
	CEG48784(Scaffold_3060)	0.00113	CTTTTAAAGT	CTCTTCTACT	CACTTAAATT
	CEG40221(Scaffold_470)	0.00149	TACAAAAACC	AATTTCTTAA	C
	CEG42080(Scaffold_614)	1.03e-06	GAATCGCATG	AATAAGAAACGCGT	GCGATGTAGT
	CEG45501(Scaffold_1594)	1.14e-05	TTCCTCGTAG	AGTAATAAACATAT	ATATAGTGAT
	CEG45375(Scaffold_1583)	3.61e-05	GATTGACTTG	AAGAAGAAAGTTAT	GGCTTCCGT
	CEG41398(Scaffold_555)	7.58e-05	AAATTATATC	AAACACAAAGACGT	TATTCACAAT
	CEG44435(Scaffold_1211)	8.33e-05	ACCACAAATT	ACGAATAAATTCAC	AGTTGCGCCG
	CEG48784(Scaffold_3060)	9.95e-05	GGTAAAATTT	ACACACAAATATAT	TCCTTTAATA
	CEG41607(Scaffold_555)	0.00014	AGCTTTACTT	AAGATTAAACCAAT	ATGCTACCTA
	CEG36984(Scaffold_262)	0.00014	AAGTTAACCT	AGTCCTAACTCCAT	AGTGCTAACT
	CEG40221(Scaffold_470)	0.000178	CCTGTATTCT	AGGCATCTACTCGT	TATAAGCACT
	CEG36374(Scaffold_194)	0.000237	ATATCGCTTG	AAGTAGATACAAGT	AGAACTACGA
	CEG35845(Scaffold_110)	0.000253	AGAATCCC	GCTACCCAACGCAT	AAGCTGTACA
	CEG48931(Scaffold_3060)	0.000416	GGGCTATCTG	ACTTCGAACTGAAT	GAAAAATTGG
62	CEG42433(Scaffold_650)	0.00529	AAGGCCGTCA	TCTA	AGAGCAAGCG
	CEG39581(Scaffold_430)	0.00529	GGCGGGCTAG	TCTA	AAAGTGAT
	CEG36757(Scaffold_247)	0.00529	GTTTTATCTT	TCTA	AACCAATCCC
	CEG36466(Scaffold_208)	0.00529	GTTGGCTTTC	TCTA	CATATTCAAC
	CEG41557(Scaffold_555)	0.00529	CCTTTCTCAT	TCTA	TATAAGCTGT
	CEG48258(Scaffold_2935)	0.00529	GTTTTAAAAT	TCTA	GTAATTTTCT
	CEG42709(Scaffold_650)	0.00529	AATGACATCC	TCTA	TAATATGCTG
	CEG43046(Scaffold_658)	0.00529	AGTTTTTC	TCTA	CCTGTTACAT
	CEG39054(Scaffold_350)	0.00529	TTTTCTG	TCTA	TCTTCTGTAG
	CEG35134(Scaffold_7)14	0.00529	CTTACAAACT	TCTA	GTCAGGGAAT
	CEG49020(Scaffold_3060)	0.00894	ATATAAGTAA	TCTC	GAC
	CEG35313(Scaffold_42)5	0.00894	AACCTAAATA	TCTC	GAC
	CEG43072(Scaffold_658)	0.00894	TGACGACCTC	TCTC	CCAACTTGTC
	CEG47612(Scaffold_2680)	0.00894	CGCTTCTTGG	TCTC	CACAATAGCA
	CEG39985(Scaffold_470)	0.00894	GGCGCAGCAA	TCTC	TCCATTAGTA
	CEG38206(Scaffold_322)	0.00894	ATTGTTCGTT	TCTC	AACCAAGAGC
	CEG49530(Scaffold_3073)	0.0166	TGTTTGAAAC	TATA	CTGACCGAGT
	CEG47648(Scaffold_2680)	0.0166	ATCGAGTGGT	TATA	ATAGCTAGTC
	CEG44229(Scaffold_892)	0.0166	TTTTCATGGT	TATA	TAGGTAGTGA
	CEG49082(Scaffold_3060)	0.0166	ATTATATAGC	TATA	TAACGAGTGA
	CEG45551(Scaffold_1594)	0.0219	A	TATC	GATGATTCTG
	CEG41380(Scaffold_555)	0.0219	ATTCGGGTCT	TATC	CTGCTGTG
	CEG49179(Scaffold_3060)	0.0292	TGTCCTGACT	CCTA	TGCACAAATA
	CEG43444(Scaffold_672)	0.0342	CTTGGACTTG	TCCC	AGAATAGTCG
	CEG42433(Scaffold_650)	3.91e-06	AAGACGACCT	CTTGTATGCTTGG	AATGCGGTCG
	CEG36757(Scaffold_247)	2.91e-05	CCTGCGCTTT	CTCTTTTGATTGG	GTGAATAATA
	CEG49082(Scaffold_3060)	4.58e-05	AAGCTTGCTA	CTTATACCTTTCG	ATATGGATAC
	CEG45551(Scaffold_1594)	5.54e-05	ATTCTGGCAG	CTACTTATTTTTG	GTTGGTGATG
	CEG43046(Scaffold_658)	8.39e-05	TTACATTTGA	CTTCATCGCTTTG	ATTACTCTTC
	CEG42709(Scaffold_650)	0.000104	AGTGACAACA	CTTTTAATTTTGT	GAA
	CEG35313(Scaffold_42)5	0.000145	ACTCAGCTTC	CTTTTTAATTTCT	TTTTGCGATA
	CEG49530(Scaffold_3073)	0.000195	CCAATGACTT	CTCGGTTTGTTTG	AAACTATACT
	CEG47612(Scaffold_2680)	0.000195	TTGTTGCCGC	CTAGTTCCGATCG	CTTCTTGGTC
	CEG39985(Scaffold_470)	0.000225	GGCAATACGA	CTCTTAAGCGGCG	CAGCAATCTC
71	CEG39907(Scaffold_444)	0.00365	TCAAAGCCAA	AACC	ACCACCGTTC
	CEG37128(Scaffold_262)	0.00365	AAGTGTAGAA	AACC	GTCATTGC
	CEG48103(Scaffold_2904)	0.00365	CAATGCCGAA	AACC	GTCTAGGAAC
	CEG45134(Scaffold_1561)	0.00365	GTTCACCACA	AACC	CCACAAT
	CEG35130(Scaffold_7)06	0.00365	ACAACGAGTT	AACC	TGACACGAGT
	CEG50449(Scaffold_117)	0.00365	GTCACGTATA	AACC	AATTTCATGA
	CEG37273(Scaffold_262)	0.00365	GGCACGTCGT	AACC	AGA
	CEG46269(Scaffold_2061)	0.00365	ATTTTAAAAG	AACC	CACACCAAC
	CEG48554(Scaffold_2956)	0.00365	TG	AACC	GCATCTTTAT
	CEG48715(Scaffold_3060)	0.00365	AGCCATGAAG	AACC	TACGAATCCT
	CEG45380(Scaffold_1583)	0.00365	AGAAAAGAGC	AACC	ACAACACGAA
	CEG37865(Scaffold_292)	0.00365	GCGGTACTGT	AACC	GAGGTTATAC
	CEG44653(Scaffold_1225)	0.00365	GCGGTTGTGG	AACC	AGTGAAGTAG
	CEG48406(Scaffold_2956)	0.00365	GCTGGACGGA	AACC	ATACNNNNNN
	CEG46283(Scaffold_2061)	0.00365	CCCATAATTA	AACC	TT
	CEG46156(Scaffold_2061)	0.00365	TGATTGGCTA	AACC	TGTTCACTGA
	CEG38670(Scaffold_323)	0.00365	ATCATATTCG	AACC	AGTGGATGAA
	CEG37865(Scaffold_292)	1.04e-05	TAAACGAATA	TTTTTTTGAC	ATGCGGTACT
	CEG45265(Scaffold_1561)	1.93e-05	CTTTGTTTTA	TTATTTTGAC	ATTTCTACCA
	CEG48554(Scaffold_2956)	1.93e-05	TGGTGGTCAC	TATTTTTGAC	AAGCTAAAAA
	CEG39968(Scaffold_444)	1.93e-05	GCAGAGATCA	TTTTTGAGAC	CTATTACTTC
	CEG38891(Scaffold_323)	4.35e-05	AGTTGAGTTA	TATTAGTGAC	CGGTATAAAC
	CEG46269(Scaffold_2061)	8.89e-05	CATAAAGCAA	TATTTTAGAC	TTCGGGTCTT
	CEG48715(Scaffold_3060)	0.000113	CTTCTATTTC	TAACTGGGAC	GCAGCCATGA
	CEG50471(Scaffold_117)	0.000177	AAAGCCTCGT	TGTTAGTGAC	AGGGTAACAA
	CEG45134(Scaffold_1561)	0.000214	CTCTTCATTT	TAAATTTGAC	GTGTTCACCA
	CEG43702(Scaffold_816)	0.000214	TTTGACTAAT	TTATTTTTAC	TCACGTCTAT
	CEG46283(Scaffold_2061)	0.000301	TATAATTTAT	TAATGGAGAC	CCATAATTAA
	CEG37273(Scaffold_262)	0.000323	GTCATTGCCT	TGATTTAGAC	TTTGTGTATT
	CEG45217(Scaffold_1561)	0.000797	AATTCATGTT	TTTTAGGTAC	ATATTAAATC
	CEG35070(Scaffold_7)49	0.000928	TTTGCACCAT	TTACTTGGCC	ATGATCCACT
	CEG50449(Scaffold_117)	0.00101	TATGCTCCAA	TTTATGTCAC	GTATAAACCA
	CEG40941(Scaffold_526)	0.0013	GATCGGAACT	TAAAAGTTAC	TTCAATTGAC
	CEG36851(Scaffold_253)	0.00159	TCTCCTTAAG	TCTTTGTACC	ATGTCAACAT
	CEG45670(Scaffold_1651)	0.00159	TGTTCTTAAA	TTTCGGTAAC	TTTTTAATTG
	CEG46156(Scaffold_2061)	0.00257	CTAAACCTGT	TCACTGATCC	CTATTAATCA
76	CEG36309(Scaffold_179)	0.000744	TGATTCCAAT	GGTTC	GGAGGCATCC
	CEG41437(Scaffold_555)	0.000744	ACGAACAACA	GGTTC	ACATTATCAT
	CEG50128(Scaffold_3120)	0.000744	CACTGTCAAT	GGTTC	ATTTATGTTT
	CEG44708(Scaffold_1343)	0.000744	TAATGCAGAT	GGTTC	GANNNNNNNN
	CEG46407(Scaffold_2061)	0.00182	AGGTACGAGT	GTTTC	ATAGCCATCA
	CEG35887(Scaffold_110)	0.00182	ACATGATGTC	GTTTC	GATTGCTCAA
	CEG42587(Scaffold_650)	0.00182	AAAGGATGGA	GTTTC	ATCTACCGTC
	CEG38594(Scaffold_323)	0.00182	ACACACTTGT	GTTTC	TTGTTCATCC
	CEG36896(Scaffold_253)	0.00182	AATTTCCA	GTTTC	CATAACTTTT
	CEG46900(Scaffold_2386)	0.0029	TGGTCCAAAG	TGTTC	CTTATCCTCC
	CEG46327(Scaffold_2061)	0.00447	ACCTCACATA	TTTTC	GACCAATTAA
	CEG36430(Scaffold_207)	0.00447	GAT	TTTTC	GAACAACCCT
	CEG43895(Scaffold_816)	0.00447	AATCCAACAC	TTTTC	TTGCAAATTA
	CEG39365(Scaffold_430)	0.00447	TCAAAGAGCA	TTTTC	GCATCTAATA
	CEG38036(Scaffold_292)	0.00447	CATTTTGCGA	TTTTC	CACATCGTAT
	CEG49325(Scaffold_3060)	0.00447	GATCTGAGAA	TTTTC	AACGTCGACG
	CEG39802(Scaffold_444)	0.00447	TCTTCGCTCA	TTTTC	CGATCAGCTA
	CEG41562(Scaffold_555)	0.00447	AAAACTTCAT	TTTTC	AATTTGCCCC
	CEG39328(Scaffold_430)	0.00447	TTTGATTCAT	TTTTC	AAGTCTATTC
	CEG38004(Scaffold_292)	0.00447	CTCGTCTTTG	TTTTC	TCTTTCTCTT
	CEG37792(Scaffold_292)	0.00498	TTCTTTGTCA	GGCTC	CAGCTGAT
	CEG38586(Scaffold_323)	0.00647	ACAATTGACT	GGTTG	CAATTGGA
	CEG45807(Scaffold_1651)	0.00647		GGTTG	GCTCATAGAG
	CEG45885(Scaffold_1787)	0.00647	AATTATTGTT	GGTTG	GTCTCAAACA
	CEG40731(Scaffold_525)	0.00829	AGCTTTTGTA	TGCTC	ATTACAATTT
	CEG43423(Scaffold_671)	0.0125	CCTCTGTGTA	GGCTG	C
84	CEG44162(Scaffold_816)	0.000148	AAATCCTATT	TTTCATTT	GATAAATAAT
	CEG43070(Scaffold_658)	0.000148	ACTTTCAAAC	TTTCCTCG	ATCTAAGTCA
	CEG48261(Scaffold_2935)	0.000148	GAATCGAGCT	TTTCATTT	TTGGCGCTCG
	CEG35519(Scaffold_54)3	0.000196	AAATTCACGG	TTTCATTG	GTTAACAGGA
	CEG42490(Scaffold_650)	0.00034	CTTACAAATC	TTTCTTCT	GGTCGGTATT
	CEG36756(Scaffold_247)	0.00034	ATCTTTATA	TTTCCTGT	TTATTACTAC
	CEG42698(Scaffold_650)	0.000579	TGGGAGCAAT	TTTAATCG	ACGATTTAAT
	CEG36960(Scaffold_253)	0.000579	CATGCGTTGC	TTTCCTGG	TGTGTAGTAA
	CEG46544(Scaffold_2061)	0.000579	GCATTTTCAC	TTTAATTT
	CEG44785(Scaffold_1343)	0.000579	ATCCACATAT	TTTCTTTT	CAGTGTTTGC
	CEG41950(Scaffold_614)	0.000612	GAACTGTGCC	CTTCCTCT	CTTTCTTGTT
	CEG45700(Scaffold_1651)	0.000755	CTGACACTCT	TTTAATTG	TCAATTTCGT
	CEG36811(Scaffold_253)	0.000755	AAAAAATCAG	TTTAATTG	GCTAAAAAAT
	CEG44177(Scaffold_816)	0.000926	TGATGATTTC	TTTCAATT	CTTG
	CEG49122(Scaffold_3060)	0.000926	CCCCCAGCGA	TTTCCATT	GAACCTTGAG
	CEG42601(Scaffold_650)	0.000926	AACGTACCAT	TTTCAATT	AATCATAACG
	CEG39945(Scaffold_444)	0.000926	TGACAATTGC	TTTCAACG	AGCACAATTC
	CEG47596(Scaffold_2680)	0.00106	GGGGCGGGTA	TTTACTGT	ATGTGTGTCT
	CEG48429(Scaffold_2956)	0.00106	AATCATCTCG	TTTATTCT	AAATGGATGG
	CEG39105(Scaffold_350)	0.00114	ACATTTTGTT	TATCATCT	GAGCTGTATT
	CEG44984(Scaffold_1343)	0.00154	TTAAAAAATG	TATCATCG	ACATCGCTAC
	CEG41719(Scaffold_614)	0.00154	GGTCTTTGCG	TATCATTT	CCCAATATTC
	CEG46259(Scaffold_2061)	0.00169	CCTCACAACG	TTTCCAGT	CGTCTAGGAA
	CEG35370(Scaffold_42)1	0.00173	ATAACACAAA	TTTATTTG	ATTAAATATG
	CEG40076(Scaffold_470)	0.00199	GTATCAACTC	TTTCCTCA	AACGTCTTTG
	CEG47437(Scaffold_2592)	0.00199	CTGAGAGAAC	CTTACTCG	GATCCGAATA
	CEG50127(Scaffold_3120)	0.00199	TCTGACTCAC	CTTACTTT	CCAATTTTCT
	CEG49120(Scaffold_3060)	0.00199	CCCCGTCACT	CTTCTTTT	CGCACGACTT
	CEG41620(Scaffold_555)	0.00199	TTCTCGTTGT	TTTCATCA	CAACATCATC
	CEG35874(Scaffold_110)	0.00314	GTCTCGTAAA	TATAATTT	TCTAATCCTC
	CEG45976(Scaffold_1878)	0.00331	AATGTATGTT	TTTATACT	AGTACCACGA
	CEG49570(Scaffold_3109)	0.00381	AGGGAATTGA	CTTACTGG	ACAGA
	CEG45597(Scaffold_1617)	0.00423	AAAGTT	CTTCTACT	CGCCCCCAGC
	CEG41959(Scaffold_614)	0.00457	AATTGTGTAG	TATAATGT	TATAGTGAAA
	CEG44895(Scaffold_1343)	0.00521	TGTCATAATC	TTTAACCT	ACTGGTTCAG
86	CEG43528(Scaffold_672)	5.33e-06	ATCATCTTCT	ATTGGCTAAAA	ATAATTATCT
	CEG50011(Scaffold_3120)	1.16e-05	TTCGCTACTG	ATTGGCTAAAT	ACTTAAGTCA
	CEG36803(Scaffold_253)	5.36e-05	CATCACTCTA	TTTGACTGACA	ATGGAAGACC
	CEG49068(Scaffold_3060)	7.47e-05	TAATATTT	TTTGTCGAACA	AAAAACAATT
	CEG38941(Scaffold_323)	0.000213	ATGACAATTT	ATTCGCTTAAT	ACCGGTATAT
	CEG38112(Scaffold_322)	0.000247	CAGGCTTTAG	TTCGATGAACA	TCATTTTTCA
	CEG45902(Scaffold_1873)	0.000324	CGAGTGATAT	ATGCGCGAAAA	AATGTCAGCT
	CEG43905(Scaffold_816)	0.000352	CTACGGAATA	ATCTACGAACT	CTATTGTGTC
	CEG35596(Scaffold_54)5	0.000388	AGACCTAAAT	TTCGTCTTAAA	TCAATACATG
	CEG41512(Scaffold_555)	0.00061	CCTTATAGTA	AGCGACTTAAT	CAATTCTACA
	CEG45848(Scaffold_1689)	0.0011	TCACATCATA	ATTCATCGACA	CAATTTACCA
	CEG39599(Scaffold_430)	0.00208	AGGGATCCTG	AATGAGCAACT	TTTGAACACG
90	CEG35780(Scaffold_110)	0.00251	GC	TCCG	TCCACTAACA
	CEG37611(Scaffold_289)	0.00251	CATGTGAAAA	TCCG	TTGGGGTGTG
	CEG46716(Scaffold_2271)	0.00251	GTTTGAAGGA	TCCG	GTGTATTCAA
	CEG50056(Scaffold_3120)	0.00251	TAGGAGCCGC	TCCG	ACAAAGCGCG
	CEG41057(Scaffold_526)	0.00251	TAGTGTCAAA	TCCG	ATTAGATGCT
	CEG38225(Scaffold_322)	0.00251	ATCCAGGTAG	TCCG	AAAGGGAGAA
	CEG43348(Scaffold_658)	0.00251	CAAAGTACAG	TCCG	ACCCT
	CEG39073(Scaffold_350)	0.00251	GTCGAATTTT	TCCG	AAAAAATTCA
	CEG35787(Scaffold_110)	0.00251	GTATTTTAAG	TCCG	ATTTACACAA
	CEG43038(Scaffold_658)	0.00251	TCGGGATGTC	TCCG	ACTCGCATTC
	CEG41124(Scaffold_526)	0.00251	AGAGTCCTGA	TCCG	AAGCTTCTCA
	CEG44447(Scaffold_1211)	0.00251	CAGGATCAGT	TCCG	TTTCAATCGC
	CEG49158(Scaffold_3060)	0.00251	GCATTCCGCA	TCCG	AAGCTTGAGC
	CEG37095(Scaffold_262)	0.00251	ACAATTTGCA	TCCG	CTAGCGTAAC
95	CEG41546(Scaffold_555)	0.00149	CTTGGAGTAG	GACTG	ACCAACCGAA
	CEG40930(Scaffold_526)	0.00149	AGAATTATTT	GACTG	ATGAATTCTC
	CEG42873(Scaffold_650)	0.00149	ACGGTACAAG	GTCTG	ACAGTTTG
	CEG43942(Scaffold_816)	0.00251	GCCCCAGGAG	GTCGG	ACAATCCAAG
	CEG42263(Scaffold_614)	0.00251	CTTGCTTTTT	GTCGG	TGTAGATATC
	CEG49361(Scaffold_3060)	0.00251	GTGCATTAAT	GACGG	ACACTCTATG
	CEG50274(Scaffold_3120)	0.00251	AAACTAGAGG	GTCGG	ATCTACCTCC
	CEG49590(Scaffold_3109)	0.00303	CAGCGCCCAT	GCCTG	ATGCATCAGA
	CEG44521(Scaffold_1211)	0.00303	G	GCCTG	GATGGAACCA
	CEG49820(Scaffold_3120)	0.00389	TATTGAGTGC	GGCTG	TCATTCTAGT
	CEG35822(Scaffold_110)	0.00527	GACTTGTAAG	GACCG	GATGACGTTC
100	CEG36130(Scaffold_110)	0.00251	AAGTCATTTG	CTGG	TTCTCTAACA
	CEG43583(Scaffold_672)	0.00251	AGCTGATCGA	CTGG	TTCGGAGACT
	CEG41281(Scaffold_555)	0.00251	TTACAATTTG	CTGG	TC
	CEG50254(Scaffold_3120)	0.00251	GTAGGCTGAC	CTGG	CTGGCTAGCA
	CEG40652(Scaffold_525)	0.00251	TAAATAATCG	CTGG
	CEG47330(Scaffold_2472)	0.00251	TATTAATTGA	CTGG	CTAAACGTTA
	CEG49305(Scaffold_3060)	0.00251	GCTTGGAGTG	CTGG	G
	CEG38972(Scaffold_323)	0.00251	AAGTAGTCGA	CTGG	ATCAAA
	CEG37938(Scaffold_292)	0.00251	TCCAGAATGA	CTGG	TTAGAGATTA
	CEG47710(Scaffold_2683)	0.00251	TGA	CTGG	TCACAACACT
	CEG37279(Scaffold_262)	0.00251	CCTGCTTAAA	CTGG	AATCGAATGT
	CEG45947(Scaffold_1878)	0.00251	GACCGAATCT	CTGG	TTTTCATTTT
	CEG37439(Scaffold_287)	0.00503	ACTTTAG	CTCG	CATTTCAATT
	CEG35281(Scaffold_42)3	0.00503	AGAATTGAGT	CTCG	CTCTTTGACG
	CEG35666(Scaffold_54)9	0.00503	GATTGTCATT	CTCG	ACGCCAATCG
	CEG38803(Scaffold_323)	0.00503	CAATTGCGCA	CTCG	AAAGCATT
	CEG49949(Scaffold_3120)	0.00503	CTGTTTTGGC	CTCG	ATCGTCTCTG
	CEG36154(Scaffold_113)	0.00503	AGACTTTCAT	CTCG	TGATTTTCAA
	CEG43029(Scaffold_658)	0.00503	GAATTGCGCA	CTCG	TAAAAACTAA
	CEG39020(Scaffold_350)	0.00503	TGCCACTAAA	CTCG	AACCGTTGGC
	CEG49089(Scaffold_3060)	0.00503	GCCATATGAC	CTCG	CGACAGTGAC
	CEG37568(Scaffold_289)	0.00867	GCCAAAACCT	CTTG	CGCTGATTGG
	CEG46072(Scaffold_1900)	0.00867	AGCCAAT	CTTG	AATGCAGTGA
	CEG49821(Scaffold_3120)	0.00867	TCCAACCAAT	CTTG	AAAACAAAAC
	CEG47068(Scaffold_2386)	0.00867	GACGACAGCA	CTTG	TAGGCTGC
	CEG47948(Scaffold_2892)	0.00867	CCAGCCATTT	CTTG	ATTATAGTAG
	CEG40060(Scaffold_470)	0.00867	CTCATTAGTT	CTTG	CATCGTACAT
	CEG38492(Scaffold_323)	0.00867	G	CTTG	CGGTGCTTTA
	CEG44408(Scaffold_1211)	0.00867	TCTCAGAATC	CTTG	TTCGACTATA
	CEG36587(Scaffold_208)	0.0112	TCACCAATAA	CTGC	GTCGCTTTTT
	CEG37433(Scaffold_287)	0.0112	TTAGGAAAAT	CTGC	AGTGCAATGA
104	CEG47775(Scaffold_2881)	1.37e-05	GAAATGTGTT	CTACCACACCAT	CTAAACCC
	CEG49878(Scaffold_3120)	1.56e-05	GTTTTTGTGC	GTACTACATCAC	TTTTATTGGC
	CEG45962(Scaffold_1878)	2.89e-05	TCGTT	TTATCTCATCAT	GCATCGTTTT
	CEG41147(Scaffold_526)	5.64e-05	ATTTCTCCTT	GTAGTTCATAAT	ATGACAATGC
	CEG48375(Scaffold_2956)	7.53e-05	TTGGAAGATC	GTGCCCCAACAT	CGACGGTGGG
	CEG47372(Scaffold_2547)	9.8e-05	GGGTCACTGT	CTTCATCACCAC	AGGATATTAC
	CEG48985(Scaffold_3060)	0.000107	CTGAAATACT	GTAATTCATCCT	AAAGTGCATT
	CEG38391(Scaffold_322)	0.000226	ACTGCTCGGC	CAAGATCTTCAT	GAACAAGTTC
	CEG43128(Scaffold_658)	0.00037	GAAAATTTGA	TCTGACCATCAT	TCTGACGCGC
	CEG47996(Scaffold_2904)	0.00037	TAAAAACTTA	TAACTTCAACTT	GTTCTTTGAC
105	CEG44949(Scaffold_1343)	9.13e-05	TCAGATGCAA	AGCTTGATATT	CACGTTAGTA
	CEG35133(Scaffold_7)10	0.000177	ATTTGTAAGA	ACTAAGCTAAA	AGACTCAATT
	CEG35471(Scaffold_54)8	0.000259	ATTGGATAGC	ATTATTCTAAA	TGAATTTATC
	CEG43179(Scaffold_658)	0.000259	ATTAATTTAA	ATTGTGATAAT	AAGAGGCTTG
	CEG38986(Scaffold_350)	0.000313	TGGGATTCCT	AGTGAGCTAAT	TAAAAGCATA
	CEG45011(Scaffold_1343)	0.000576	AGTTTTTAAT	ACCAAGATAAA
	CEG45677(Scaffold_1651)	0.000576	CTGACTATTG	ATTTTGCTAGA	TCAATTCGAA
	CEG49838(Scaffold_3120)	0.000576	GATAATCGAA	ATTGTGCTAAC	ATTGCTAATT
	CEG39280(Scaffold_410)	0.000967	TAACTTGCCC	ATTATGAAAAT	CAATCATTTC
	CEG49088(Scaffold_3060)	0.000967	AAGTAGCTTT	AGCATGCTAGA	TCGTTGCATT
	CEG49276(Scaffold_3060)	0.00124	CTTTTCATCT	CGTGTGCTAAA	CACGATTCAA
	CEG49443(Scaffold_3073)	0.00124	AGATAATTTA	AGTTAGCTACA	AGCCTTAGCT
	CEG37426(Scaffold_287)	0.00157	AATTTTTAAA	CATTTGATAAT	CAC
	CEG43679(Scaffold_816)	0.00157	AAATTTTGTT	CATTTGATAAT	TAAAACAACC
	CEG37858(Scaffold_292)	0.00157	TCAAAGTAGT	AGTTCTATCAT	CATACTACTA
	CEG46477(Scaffold_2061)	0.00175	AAATGA	AATAATCTCAT	CAGTGTTTTC
	CEG46927(Scaffold_2386)	0.00198	TTGTTAA	ATTTTTAAATA	CATTTGAATA
	CEG45490(Scaffold_1594)	0.00219	AGCCATAACG	AGCAAGCACTA	ATTGATGTAT
	CEG41693(Scaffold_589)	0.00245	TGGATCAGA	AACGTTCTAAA	GTACGATCGG
	CEG47239(Scaffold_2386)	0.00245	GCACTAAAAT	ATTATGGTCTT	GACCTAAATT
	CEG43191(Scaffold_658)	0.0027	CTTGAAGCTC	ATTTAGCTTTT	TAAT
	CEG36595(Scaffold_208)	0.00301	CATTTTAGGT	ACTTTCATCTT	AAATTAAATG
	CEG40732(Scaffold_525)	0.00331	GCATACAAAA	GCTTAGATAAA	GTCAAAAATC
	CEG40307(Scaffold_474)	0.00331	ATTGGGTATC	ATTGTCATAAT	TATTGTCAAC
	CEG45046(Scaffold_1548)	0.00368	TTGAA	ATTACGAAATC	GTCAAACTGA
	CEG47709(Scaffold_2683)	0.00402	CCAGTCAAAC	AGCTCGCACTT	AGGAATTTCA
	CEG39899(Scaffold_444)	0.00402	ATGTTTAAAT	AATTATCAATA	TTAAGATTTG
	CEG49081(Scaffold_3060)	0.00483	CCGTCAACAA	AACTTGATCCA	GTGGAGCATT
	CEG38239(Scaffold_322)	0.00577	AATCATAGGT	GATTTTATATT	ACAATATTAT
	CEG41920(Scaffold_614)	0.0063	AAATTCATAT	AACAAGATTTA	ATTTCTTTAC
	CEG35418(Scaffold_42)2	0.00684	ATCTTGATGC	GTTTAGATCAC	GTGAGAAGCA
	CEG37541(Scaffold_289)	0.00684	ACTGGCAACA	AGCTGGCTATC	GAGTGAAGTG
	CEG43527(Scaffold_672)	0.00684	ATTTGTATGC	AGGTCTATCTA	AACCACCATA
	CEG38454(Scaffold_323)	0.00744	TAGAAATACC	AGTACTATTTA	CGGTTTTCAA
	CEG42708(Scaffold_650)	0.00806	CTGTAACTCT	ACGATTATCAT	TTGTCATCCC
	CEG49467(Scaffold_3073)	0.00806	TATCGGACCG	ATTAACCAATT	CTTAAGCCAT
	CEG38450(Scaffold_323)	0.00874	ACAATTGATA	ATTGCTCAATT	CGCATTTTAT
	CEG39491(Scaffold_430)	0.0102	TTGTGAATCT	ACTAATGTCTA	TTTCCCATTT
	CEG44394(Scaffold_1211)	0.011	TTTACCGCAA	CTTATGATCGC	CAATAATACA
	CEG43952(Scaffold_816)	0.018	G	TCGATGATATA	AAAAACACCA
	CEG46079(Scaffold_1902)	0.0204	CTTNNNNNNN	NNNACGATCAC	CCCGGTGGTC
	CEG36743(Scaffold_247)	0.0217	GCAACATTAC	AAAATTATATC	CGGACAAGCA
	CEG39693(Scaffold_437)	0.0231	GAGTTTAACC	TGCATCCTCTA	TAAACAC
	CEG38820(Scaffold_323)	0.0245	ACCTTCGGTA	AACTATTTATA	CAAATACATC
	CEG48189(Scaffold_2904)	0.0259	AAGCCACCTC	CTTTAAATATA	CGGTTCACGC
108	CEG40163(Scaffold_470)	1.93e-05	TAATCAAAGC	CAATCAAC	CAA
	CEG46730(Scaffold_2321)	3.26e-05	TTATTGCCAC	CAATCACC	CACCCAATTA
	CEG36290(Scaffold_179)	7.99e-05	TAATATTTCG	CAATCATC	AACGATTTGT
	CEG47865(Scaffold_2881)	7.99e-05	CTTTGGAAAC	CAATCAAA	C
	CEG46277(Scaffold_2061)	7.99e-05	ACATTTCTAC	CAATCAAA	ATGGTTAAAG
	CEG37339(Scaffold_287)	0.00015	ATTTATAAC	CAATCATA	AAGGATTCTG
	CEG45880(Scaffold_1787)	0.000209	TCCTTTCCTG	CAGTCACA	ACGCCCTCTT
	CEG39691(Scaffold_437)	0.000247	TGACACATAC	CAGTCATA	TTTAGCTACG
	CEG37355(Scaffold_287)	0.000247	AAGAGC	CAATCAGA	TGCTGAAGCT
	CEG38542(Scaffold_323)	0.000304	AGTTCAAGAA	CAATCAAT	CTTCTCTTCA
	CEG35665(Scaffold_54)9	0.000336	GAATGA	CAATCACT	CTGTGGGAAT
	CEG43242(Scaffold_658)	0.000388	CCCACGCGCG	CAATCAAG	CCAAATCACA
	CEG35377(Scaffold_42)4	0.000388	TGTATTTGGA	CAATGAAC	CACGTGATAT
	CEG37307(Scaffold_287)	0.000532	TTATTGATTA	GAATCAAC	TCGTGGTTGG
	CEG41069(Scaffold_526)	0.000696	TGCCGGACGC	CAGTCACT	TGGACAAGTG
	CEG48555(Scaffold_2956)	0.000696	AACGCTTAGA	CACTCATC	ACTCTTCAAT
	CEG42370(Scaffold_650)	0.000696	AATCTTTGCC	CAATCATG	TAGTTCGAGC
	CEG39754(Scaffold_444)	0.000849	GGTTGGTGCT	GAATCAAA	TTCACTTGCT
	CEG44766(Scaffold_1343)	0.000849	CTTTGCATCC	GAATCAAA	CCATGTCAAT
	CEG44995(Scaffold_1343)	0.000933	TGAGCAGCAC	CAGTCATT	CGATAACCAA
	CEG48276(Scaffold_2935)	0.000933	ACGTGGCACA	CATTCAGC	AAAAAAATGG
	CEG40895(Scaffold_526)	0.0011	TCCTGCATTC	CAGTCATG	CTATGATTGG
	CEG47091(Scaffold_2386)	0.00122	TGCAGTCTTT	CATTCAGA	ACGGGAGATA
	CEG45576(Scaffold_1594)	0.00141	CGATCGCTCA	CAACCATC	GTCATTGTGC
	CEG49003(Scaffold_3060)	0.00156	AGAGCTTTTG	CAACCACA	GCTTAAAATA
	CEG43290(Scaffold_658)	0.00183	GGATGTCGTC	TAATCAAC	TTTCCAGACA
	CEG46780(Scaffold_2364)	0.0022	GAATTGCGCG	CCATCAGC	GTCTAGCTCT
	CEG38658(Scaffold_323)	0.00229	TTGAGAAAAA	CATTGACA	TTTGCCATTT
	CEG43318(Scaffold_658)	0.00229	CTAGTGTCCC	CATTGACA	ACTTCTTCCA
	CEG37137(Scaffold_262)	0.00229	TGAAGTAAAT	CATTGACA	ACCAGTCGCA
	CEG50120(Scaffold_3120)	0.00252	GGGGGCAACC	CACTGATC	AGTTAGAAGT
	CEG42630(Scaffold_650)	0.00266		GAGTCAAT	AATGTATGGC
	CEG42934(Scaffold_650)	0.00309	TTGTAGACTG	GAGTGAAC	AGCCTCAATA
	CEG36547(Scaffold_208)	0.00347	ATCGCAACAT	TAGTCAAA
	CEG44761(Scaffold_1343)	0.00347	ATTG	CCCTCAAC	TTTTTCGTAA
110	CEG44627(Scaffold_1211)	1.91e-06	GGCAAATAGT	TCCGAGCTATTTTATT	TTCTAATTCT
	CEG38748(Scaffold_323)	3.54e-06	ACCATGAAAT	TTCAAGAGTTTTTTAT	ACCGCAAATT
	CEG36630(Scaffold_210)	3.78e-05	ATAAGAATTT	TTTGAGAAATTAATGT	ATTTTGGTGG
	CEG35216(Scaffold_34)0	0.000143	CGCCCAGACC	TCGAAGCTTAAAATAA	AGTCTCCTTC
	CEG45416(Scaffold_1583)	0.000255	CTTTTT	CCTAAGCGAGTCATGA	CTTCGTCGAA
	CEG50480(Scaffold_117)	0.000255	TTCAGTGCAG	TATAATCATTTTTTAT	TGCTACTCTG
	CEG36145(Scaffold_113)	0.000392	AGCGACCACT	TCGGAGTGATTGTCAA	CTCCGCAATA
	CEG46858(Scaffold_2386)	0.00053	GCACACGTCA	ATCAAGTATTTATATT	TATTTTAAAC
	CEG43184(Scaffold_658)	0.000642	GATCACCGTT	CAGATGCGATTTTTGA	ATAGTAAACT
	CEG50431(Scaffold_3160)	0.00119	CACTACTTTT	TCTCAACCTGTTTTTA	TTCATAAACT
	CEG36056(Scaffold_110)	0.00119	ATG	TCCGGGCCAACATTTT	ACGGAGCAAA
	CEG44279(Scaffold_1144)	0.00152	GTGAGCGC	ACCGACTTATAATAAT	ATATCATTTA
	CEG36488(Scaffold_208)	0.00152	CATATTCCAT	CTGAATCCTTTAAAAA	TATTTTGGCG
	CEG38445(Scaffold_323)	0.00192	GTTACAGCTG	CTCCACATATAATTGT	CATCTCATTT
	CEG37618(Scaffold_289)	0.00255	CAACGAGCCG	ACTAATTGTTAGATGA	CTCA
	CEG41695(Scaffold_589)	0.00334	AAATAACTGA	TATAGATTTATTTTGA	GTACTCTACT
	CEG48903(Scaffold_3060)	0.00402	AAGTTTGACG	ACTGAGAAAATTGACT	GTAAGGATAG
	CEG35501(Scaffold_54)8	0.0048	TACC	TTCGAAATGATTATCT	GAGAAGATAT
112	CEG37078(Scaffold_262)	0.000232	GCTAGAGCAG	GATAATA	TTCCTCGCAC
	CEG40573(Scaffold_525)	0.000551	AAAACCAAAA	GCTAATA	AGAAATCAGC
	CEG35844(Scaffold_110)	0.000848	AATGAGTTTT	GATAAAA	ATGCGTGACT
	CEG38645(Scaffold_323)	0.00126	GTAAGAGATA	GCTAAAA	G
	CEG49662(Scaffold_3109)	0.00126	ACTCCTGAGT	GCTAAAA	TTGAAATTTG
	CEG45569(Scaffold_1594)	0.00151	GTTCAAAAAA	GATAGGA	ACAAAAATTG
	CEG40568(Scaffold_525)	0.00196	TTAAGTTACC	GGTAGTA	ATAGTGCAAA
	CEG39049(Scaffold_350)	0.00218	CACTGAAAGT	GATAGAA	TATTCCTTAG
	CEG45383(Scaffold_1583)	0.00254	TGTTACTGTT	GAGAATA	CAATGTTTCC
	CEG41539(Scaffold_555)	0.00285	ATACAAACTT	GGTACCA	ATCGCCATGT
	CEG38629(Scaffold_323)	0.00365	T	GGGACTA	AAAATATAGT
	CEG42734(Scaffold_650)	0.00365	GCAAAAATCA	GACAATA	ATGCAATATT
	CEG35662(Scaffold_54)8	0.00365	AACTCCTTTC	GCGACTA	TGTTCTTTAA
	CEG36524(Scaffold_208)	0.00456	TTGTCCATCA	GACACGA	TTCTATTGCT
	CEG47713(Scaffold_2695)	0.00622	AGCCTTTCGG	GCAAAGA	GTACTTGTTT
	CEG36882(Scaffold_253)	0.00622	TAATT	GGGACCA	AACGTTCTGA
	CEG44155(Scaffold_816)	0.00764	TTCGATTTGA	GGCACCA	TTTGAAAGCT
	CEG45539(Scaffold_1594)	0.00764	CGCACGCGAT	GAAAGGA	TCAAACAATA
	CEG41487(Scaffold_555)	0.00861	TGTCAATGCT	GCAAGAA	TTTTAGTTGA
	CEG43157(Scaffold_658)	0.00924	AACTTTGCTT	GGTAAGG	TGAGCTTTCG
	CEG40639(Scaffold_525)	0.0099	GAGTT	GATAAAN	NNNNNNNNNT
118	CEG46721(Scaffold_2298)	0.00157	ATCGGTCGAA	ACATT	TCATTGCTAC
	CEG38661(Scaffold_323)	0.00157	TCAGTCCATA	ACATT	GCCCTGACGT
	CEG40864(Scaffold_525)	0.00157		ACATT	TCGCAGCTGT
	CEG47509(Scaffold_2604)	0.00157	CACGAAGCAG	ACATT	AAGCAGT
	CEG37248(Scaffold_262)	0.00157	TGGTGCACGA	ACATT	TTCTTGGGTC
	CEG41891(Scaffold_614)	0.00157	TTTGATAATA	ACATT	GCTATCTCT
	CEG44744(Scaffold_1343)	0.00313	CGAAACGTCT	ACAAT	TCTGTGAGAA
	CEG46406(Scaffold_2061)	0.00313	AGCATCACGG	ACAAT	CTTGAGGCAA
	CEG44025(Scaffold_816)	0.00313	GGAATGATCG	ACAAT	ATTTCACAAA
	CEG35559(Scaffold_54)8	0.00313	TCTTTTCGCT	ACAAT	GTTTGCG
	CEG44316(Scaffold_1211)	0.00421	GAAATTAAAC	ACCTT	TCTCCGCGCA
	CEG49002(Scaffold_3060)	0.00421	TGTGGTCAGT	ACCTT	ACCGGTATAT
	CEG45249(Scaffold_1561)	0.00529	TACCAATTAA	ACCAT	ATACAACCAA
	CEG48610(Scaffold_2956)	0.00529	CGAGATTACA	ACCAT	CATCCAGAAG
	CEG36201(Scaffold_113)	0.00686	ATCCTTCGTT	ACTTT	GCTTTGGGTT
	CEG37316(Scaffold_287)	0.00686	AAAGCTACGA	ACTTT	TTTCTCGAAG
	CEG38926(Scaffold_323)	0.00842	ACTTGCATTC	ACTAT	TACTTAAGTA
	CEG36058(Scaffold_110)	0.0107	GCCT	AAATT	GTACGTAAGC
	CEG41181(Scaffold_555)	0.0107	GCGGCGTTGT	AAATT	GGGCAAGGAA
123	CEG37107(Scaffold_262)	2.58e-07	ATCGTTTTTC	ACCAAATCATATCGCT	TTATTTAAAA
	CEG43277(Scaffold_658)	7.94e-06	GGATCGCAAC	ACAAATTGTAATGTGT	TTTACATATA
	CEG46427(Scaffold_2061)	2.4e-05	AATAAGCAGT	AGCATTTCTAGTCTCA	CGTCAACACA
	CEG48972(Scaffold_3060)	2.76e-05	TGATGATAAA	AACAAATCATCTGCCT	GACCCAGTTA
	CEG35463(Scaffold_54)1	5.34e-05	ACAACAACCA	AGAAAAAGAAGTCTCT	TCTGGCGAGA
	CEG39816(Scaffold_444)	9.6e-05	TTCATCGCTC	ACTATTTGATCTCCGT	TCCAGCCAAT
	CEG47272(Scaffold_2386)	0.000107	TGGAGCGTGG	ACCGTACATAATGGCT	TCATGACCCG
	CEG43693(Scaffold_816)	0.000107	ATCCTGATTA	AAAAAATGAAATTTAT	CATCACACCT
	CEG49188(Scaffold_3060)	0.000147	TAGTTATCTA	AGTTAATCATTTCGCC	AAAGTAG
	CEG39159(Scaffold_350)	0.000217	CTGTATTTTA	ATTAATTCTGATGTAT	TAGATTCTAA
	CEG39784(Scaffold_444)	0.00031	TACCACGGTA	ACCTAACCTAGGCCAT	ACCAACCAGC
	CEG49284(Scaffold_3060)	0.00031	TGCGTAGTCA	AGTAATTATTTTGGCA	AACATTTTGT
	CEG42354(Scaffold_614)	0.000338	GATTGGACAC	AGTGAAAATATTCGCT	AC
	CEG39695(Scaffold_437)	0.000367	GGCCAATCAC	CATTTTTCAGGTCTCT	GCTCCAGTCA
	CEG49705(Scaffold_3109)	0.000399	TTTAAAACAG	CACAATTGTTATGGTT	TACCGACCAC
	CEG44908(Scaffold_1343)	0.000399	TACCGCATTC	AATATACATAGTCTGC	AAGAATGTAG
	CEG39860(Scaffold_444)	0.000546	ATGATTGCCC	AATTATCAAAATTCGT	TTGCCGCCAA
	CEG36965(Scaffold_253)	0.000681	TGGTTCTGAA	ATTTTTTGTTATTTAT	ATATATCTCA
	CEG35973(Scaffold_110)	0.00187	AACAAGTCAC	ACAGTATGTAGGTTTT	ATAATTCAAA
	CEG47974(Scaffold_2904)	0.0206	TATTCCAGCA	AAATATTCNNNNNNNN	NNTACAATTT
