# Supplementary material for: High-throughput time series expression profiling of Plasmopara halstedii infecting Helianthus annuus reveals conserved sequence motifs upstream of co-expressed genes
Source: BMC Genomics. 2023 Mar 21;24:140. doi: 10.1186/s12864-023-09214-7 (PMC10031896; doi:10.1186/s12864-023-09214-7)
Supplement: Supplementary file 6 — Additional file 6. [file 12864_2023_9214_MOESM6_ESM.xlsx]

## Sheet: Secreted_genes
Additional file 6: Cluster number, time-series expression values for each cluster, adjusted p-value <0.01, and description of genes coding for pathogenicity-related proteins and key cellular processes. Detailed information is provided in Additional files 7-9.
			Zoospore release phase (ZS)	Establishment of infection (IF)						Colonization phase (CO)			Induction of sporulation (SP)
Gene id	Cluster number	Gene Description	foldchange_T15min_T5min	foldchange_T4h_T15min	foldchange_T8h_T4h	foldchange_T12h_T8h	foldchange_T24h_T12h	foldchange_T48h_T24h	foldchange_T72h_T48h	foldchange_T120h_T72h	foldchange_T221h_T120h	foldchange_T288h_T221h	foldchange_T290h_T288h	foldchange_T292h_T290h	foldchange_T294h_T292h	foldchange_T296h_T294h	foldchange_T296ph_T296h	adjusted p-value (padj)
CEG35595	1	cutin_hydrolase	-0.276053	4.86333	4.29277	0.135324	-0.945724	-6.06241	-3.9753	-3.06485	0.766633	3.09502	-0.770713	0.440846	-1.58309	-0.143113	-1.42887	0	0
CEG35767	1	RxLR-like_protein	0.503403	1.75018	1.67773	0.973942	-1.04551	0.294283	-0.542087	-2.11805	-4.57994	1.47566	-0.834305	0.341781	0.667898	-0.210682	0.276738	3.31e-117	116.48
CEG36326	1	RxLR-like_protein	-0.289923	1.00631	0.801007	-0.702661	-0.296167	-1.8691	0.24008	-0.779713	-0.34085	-0.246188	-0.00371351	-0.370246	-0.394683	0.847015	0.431928	1.29e-178	177.889
CEG39160	1	glucanase_inhibitor_protein_3	0.568525	9.97245	0.4367	-0.899825	-1.14771	-3.74173	-2.83931	-4.87553	0.0341367	1.52317	0.0981563	-0.0807568	0.326462	-0.122948	-2.01911	0	0
CEG39825	1	RxLR-like_protein	-1.01223	6.08615	-2.23068	0.622466	0.0110725	0.633363	-3.27295	-2.81539	-2.00296	1.05271	-2.96479	3.58004	-0.254613	0.828559	-0.373611	4.81e-180	179.318
CEG39936	1	hypothetical_protein	-0.0804176	2.46104	0.36296	1.09265	-2.41778	0.8582	-0.83757	-2.6857	-4.09069	1.16832	-0.135302	1.35255	-2.39618	0.843937	1.36102	2.48e-76	75.6055
CEG40262	1	hypothetical_protein	-0.142205	-0.493967	0.554003	0.333871	-0.0458069	-1.2245	-1.42256	-0.944263	-0.718332	0.41419	-0.0585452	-1.11404	0.595468	-0.269835	0.534304	1.1e-70	69.9586
CEG42619	1	CAP_domain	0.296609	-0.0955924	1.95906	-0.508333	-0.371482	-2.70019	-0.915605	-0.195164	0.0645323	-0.312351	-0.240978	-0.396043	2.14588	-0.780382	-1.08752	7.41e-231	230.13
CEG42919	1	hypothetical_protein	-0.0814284	0.667649	1.40708	-0.0270526	-0.281734	-1.40734	-1.27967	-5.05525	1.52284	0.4523	0.634171	0.420976	1.36549	-2.43334	0.483184	9.57e-235	234.019
CEG45303	1	aldose_1	0.109908	3.6985	1.91811	-0.311034	-1.56405	-2.22938	-0.233903	-0.132261	-3.27105	0.0404033	0.551262	0.711242	-0.0518776	-2.38565	-0.58556	0	0
CEG45631	1	pgl	-0.197712	2.85495	3.22294	-0.408388	-1.28944	-2.17551	0.15192	-0.36147	-4.15082	2.16575	-0.132073	-0.382669	0.453827	-0.627006	1.74387	2.56e-210	209.592
CEG45767	1	hypothetical_protein	-0.0537046	4.61437	2.83255	-0.588365	-1.19002	-3.38813	-0.740021	-0.864994	-2.76196	0.840405	0.106958	0.226275	1.92457	-2.5126	0.191546	0	0
CEG46091	1	RxLR-like_protein	0.428394	9.2589	-2.53668	0.530901	-2.14351	0.298861	-2.23982	-5.92314	0.113715	-0.0283266	-2.33692	1.53815	0.709424	1.73468	-3.37852	2.01e-187	186.697
CEG47306	1	RxLR-like_protein	-0.0143989	1.59536	1.08424	-0.464796	0.136037	-1.9225	-0.360854	-0.811563	-0.0917029	0.0634377	-0.079225	-0.0822013	0.999339	-0.748196	-0.116905	5.14e-181	180.289
CEG47402	1	Mannose-binding_lectin	1.09537	7.47272	3.21041	-0.227825	-1.40964	-3.91123	-3.33179	-5.0595	-0.0902637	-0.284828	0.1474	0.281407	0.0444063	1.02937	-1.54468	0	0
CEG48333	1	RxLR-like_protein	-0.152426	2.38868	-0.599703	-0.132913	-0.489679	-1.33835	-0.986603	-0.585556	-3.53363	-0.351121	1.04569	0.6634	1.08492	0.162864	-0.188382	6.35e-235	234.197
CEG50476	1	RxLR-like_protein	0.0770433	0.101642	3.39515	-0.248986	-0.0909652	-1.48626	-1.80546	-0.625717	-2.08228	0.0186712	0.425593	0.0960037	-0.603584	1.36432	0.583568	7.1e-297	296.149
CEG35708	2	RxLR-like_protein	-0.19499	-4.60374	0.787834	-0.0621307	-0.437478	-1.99319	3.32633	0.186642	2.20552	0.0248972	0.516453	0.23868	-0.318771	0.581689	0.549087	3.78e-85	84.4225
CEG37125	2	hypothetical_protein	-0.364129	-4.95381	-2.03418	0	0	0.385912	-0.755218	0.38953	4.80923	0.506812	-0.672306	2.53568	1.92386	2.69064	-0.567276	4.28e-269	268.369
CEG37915	2	calcineurinlike_phosphoesterase	-0.170325	-0.533551	-1.5615	-0.707513	-2.00565	1.08438	-1.39583	0.558865	4.90385	-1.47495	1.55737	1.96474	0.391655	0.0460262	-0.892044	7.38e-210	209.132
CEG38887	2	Stress_up-regulated_Nod_19	0.0201878	-3.00411	-1.82088	-0.0576549	2.58891	1.37957	-0.0683236	-1.85095	0.979061	0.696302	1.52162	0.243947	-0.593701	-0.0287365	0.663354	9.76e-81	80.0106
CEG39093	2	RxLR-like_protein	-0.110793	-0.439274	0.486523	0.401202	-0.383074	-0.637043	0.129989	0.107042	-0.178225	0.787119	0.15214	0.0780545	-0.193147	0.252793	0.217919	0.000608954	3.21542
CEG40719	2	RxLR-like_protein	0.394918	-1.96834	0.375174	-0.464693	-0.434825	0.580212	0.949579	-1.27509	1.01344	0.459838	0.350589	0.159919	0.427564	0.455171	0.191314	3.26e-56	55.4868
CEG40763	2	hypothetical_protein	-0.138419	-3.22656	-1.37572	-0.764208	1.38642	-1.83993	1.42855	1.00371	3.54337	-0.185523	0.738633	0.597358	-0.236921	0.119002	0.185466	2.36e-171	170.627
CEG41957	2	Protein_notum_homologue	-0.0166453	-1.82978	-1.56318	-2.27649	0	0	0	0	8.97229	-0.224552	0.930038	2.29576	0.778475	0.141587	-2.98455	2e-272	271.699
CEG43342	2	RxLR-like_protein	1.57165	-2.74172	-0.730832	0	0	0	0	0	5.39759	0.0081094	0.762615	0.413371	-0.606083	0.343273	0.430132	1.29e-59	58.8894
CEG45716	2	RxLR-like_protein	0.17511	-2.34004	2.20038	-1.87254	0	0	0	0	5.33043	-0.269116	0.133316	-0.855213	-0.921311	1.33132	2.65823	4.35e-29	28.3615
CEG45794	2	hypothetical_protein	-0.158032	-4.87496	-1.20849	2.95863	-2.27585	1.76534	-0.364349	-0.22816	3.22724	0.342906	0.297849	0.693784	-0.497373	0.438973	0.412323	1.56e-98	97.8069
CEG48712	2	Apple-like	-0.0899589	-2.7093	0.944503	0.584416	-1.71168	-2.81758	1.04811	-2.15809	10.0289	-0.0121802	0.561047	2.46811	0.791395	0.0226297	-1.79976	7.16e-281	280.145
CEG48713	2	RxLR-like_protein	-0.178883	-4.92398	0	0	0	0.411828	-0.783434	0	7.58442	0.240732	1.89322	1.21213	0.293921	1.96697	-0.357279	0	0
CEG49779	2	RxLR-like_protein	-0.0704235	-1.16739	-2.79592	0	0	0	1.61619	-2.09491	9.91305	-2.56081	0.211133	3.17912	2.11365	1.54771	-1.04136	1.55e-282	281.81
CEG35635	3	hypothetical_protein	-0.212775	-3.67517	-1.99708	0	0	2.51905	0.527763	-0.0408043	1.78249	-0.0113505	0.314953	0.60973	-0.276508	-0.575562	0.279843	1.64e-92	91.7852
CEG35747	3	RxLR-like_protein	-0.502614	-4.34037	0.0183777	-2.14226	1.36167	0.788202	-0.0570934	1.79923	7.03535	0.177741	-0.145761	1.03903	-0.779645	-1.40145	0.355448	5e-214	213.301
CEG35748	3	RxLR-like_protein	-0.707586	-2.24819	-0.930703	-0.358261	0	0.395136	0.513678	0.641144	8.05037	-0.615863	0.562005	0.902785	-1.32014	-3.43252	-0.0677885	0	0
CEG36615	3	hypothetical_protein	-0.125238	-2.38908	0.778665	2.96955	-3.03826	2.00236	-0.966223	1.32894	0.943043	-0.314055	0.349526	-1.2076	-0.0638313	0.588007	0.201104	7.37e-13	12.1325
CEG37573	3	Protein_kinase-like_domain	0.167712	-2.40103	0	0	0	2.4608	-1.38155	0.770957	0.129313	0.371125	0.208271	-0.198671	-0.0129618	-0.19147	0.742033	1.26e-09	8.89963
CEG37716	3	conserved_hypothetical_protein	0.12166	-2.65678	-1.38752	1.87552	0.843616	1.29454	0.358091	0.524756	0.461458	0.00565132	0.229281	0.37929	-0.424834	-0.155736	0.228947	5.42e-199	198.266
CEG37786	3	hypothetical_protein	-0.00376219	-2.25155	2.71388	-2.38115	0	1.8683	-1.46082	1.75541	0.895234	1.00726	-0.832469	0.838717	-0.759056	-1.88152	0.0446223	3.83e-22	21.4168
CEG38479	3	RxLR-like_protein	-0.0315005	-4.13959	0	2.24	-1.55702	0	0	0	6.1114	-0.365044	0.702057	0.395871	-0.593714	-0.729711	0.550365	8e-76	75.0969
CEG38482	3	RxLR-like_protein	0.0847252	-2.95342	-2.25762	2.74518	-3.16588	3.25145	0.791354	0.0456053	2.12521	0.356955	0.842488	0.680246	-0.701552	-0.347452	0.538215	6.09e-220	219.215
CEG40840	3	n-(beta-n-acetylglucosaminyl)-l	0.302712	-0.636882	-1.2844	-0.388335	1.72164	0.284727	0.992208	-0.112925	0.361438	0.0986146	0.265265	0.0911798	-0.676192	0.237714	-0.455489	1.1e-44	43.9586
CEG41412	3	RxLR-like_protein	0.273173	1.22158	-0.626898	-1.64967	1.68343	0.760113	1.66756	0.594179	2.10561	-0.385689	-0.374271	-0.388277	0.367196	-0.0705466	0.184826	6.18e-135	134.209
CEG42383	3	RxLR-like_protein	0.367927	1.53192	-2.79413	0	0	1.65453	-2.02725	4.01897	4.16544	-0.0329535	1.09749	0.0681986	-0.959366	-1.94334	0.676503	1.95640328518861e-314	0
CEG45826	3	RxLR-like_protein	-0.039542	1.43004	-1.83567	0	0	2.36226	0.150528	-3.60855	4.82253	0.313814	0.437096	0.0828868	-0.870139	-1.24328	0.34328	7.22e-142	141.141
CEG46570	3	tkl_protein_kinase	-0.0250726	0.0933072	-0.447719	0.94117	-1.09981	0.919451	0.455013	-0.953269	1.70563	-0.196177	-0.0141433	0.516682	-0.1222	-0.667255	0.108105	3.09e-23	22.51
CEG46640	3	RxLR-like_protein	0.243694	-0.52714	-1.44995	1.37273	0.466182	0.262908	-0.469396	1.2112	0.291267	-0.0671138	0.415016	0.339043	-0.940855	-0.174232	0.624883	3.33e-32	31.4776
CEG50003	3	hypothetical_protein	-0.352081	-3.5624	-1.88179	-0.355107	0	1.56353	0.716407	0.980759	2.97133	0.257392	0.518141	0.587685	-0.288553	0.0769453	0.410902	1.07e-205	204.971
CEG50174	3	RxLR-like_protein	0.238858	-4.72652	2.55569	-2.15004	2.85783	1.06404	0.189165	-0.995846	1.38891	0.222827	0.535457	-0.0113934	-0.354984	-1.05503	-0.00616487	2.71e-56	55.567
CEG39988	4	Protease_inhibitor_protein	-0.246124	-2.36498	-2.42835	0.944702	-0.480998	-0.684181	1.21834	-0.266808	-0.296871	-0.0305759	-0.210199	-0.457069	0.54535	-0.893238	1.02627	4.5e-139	138.347
CEG38371	5	hypothetical_protein	0.0634469	2.89935	-0.199711	-0.916768	-0.329998	-1.12029	-0.244086	0.401374	-0.383752	-0.044194	-0.156346	-0.925138	0.329355	-0.225073	-1.02857	9.58e-63	62.0186
CEG39134	5	Mannose-binding_lectin	-0.461113	3.85152	3.00482	-0.36846	-2.88693	-1.12969	0.874107	-1.14003	-3.28485	0.190737	-0.576991	0.814919	-0.0835922	-2.77974	-1.28242	1.18e-181	180.928
CEG43309	5	NLP-like_protein	0.292138	5.46035	-4.06546	-0.13315	-0.171732	1.64428	-1.30175	-0.402824	-1.69662	0.172974	-0.266691	0.0745496	-0.888209	-0.503214	-1.30724	1.27e-99	98.8962
CEG44940	5	RxLR-like_protein	0.367114	4.37902	-1.55409	-1.65348	-0.486453	0.0103048	-1.24786	-0.870116	0.793176	-0.234339	0.462148	-0.92546	-0.435736	-0.702634	-0.980053	6.92e-125	124.16
CEG45746	5	endo--beta	-0.12776	1.74384	2.9174	-0.235036	-0.1567	-2.92649	-0.112101	-0.457719	-0.976624	0.15368	-0.459511	-0.190968	-0.446692	-1.17998	-1.02045	0	0
CEG45762	5	hypothetical_protein	0.353173	2.19058	1.57538	-0.833609	-2.25717	-1.44676	-0.241761	0.235622	-0.987068	0.0132268	-0.302717	-0.0171121	0.0744062	-1.41513	-2.40927	8.41e-157	156.075
CEG46848	5	RxLR-like_protein	-0.255778	4.12381	-1.73238	-0.256862	-0.917445	-0.220709	-1.39226	0.774946	-0.738039	-0.00922368	0.088728	-0.639315	-0.26526	-0.176358	-0.456698	5.43e-140	139.265
CEG49256	5	hypothetical_protein	-0.0418445	2.35019	-0.371015	-0.558436	-0.932637	1.02852	-2.16503	0.497635	-1.28391	1.56558	-0.417991	-1.04541	-1.38958	0.141283	0.0642569	1.41e-59	58.8508
CEG35765	6	hypothetical_protein	3.29123	5.47402	1.413	-0.138484	1.04742	-2.61445	-0.904177	-2.73778	-2.59112	0.56407	1.5987	0.293522	2.94329	-2.70767	-3.8021	2.19e-79	78.6596
CEG36005	6	hypothetical_protein	-0.0440471	5.35307	2.06588	-0.444425	-0.802277	-2.88812	-0.867321	-0.606332	0.0155052	0.592843	-0.428777	0.0684121	1.76308	-1.58816	0.248424	0	0
CEG36014	6	Protease_inhibitor_protein	-0.413838	6.48284	-3.12745	-0.0866758	-0.036418	-0.0621052	-1.04359	-0.838121	-0.497289	0.245164	0.291268	-0.124178	0.290927	-0.53112	-0.336318	7.75e-244	243.111
CEG38723	6	hypothetical_protein	0.222461	7.87992	1.8525	-0.779362	-1.71436	-1.73033	-0.5947	-0.87558	-3.8655	0.937694	0.61539	0.975576	2.9992	-2.27763	-2.17793	0	0
CEG44311	6	RxLR-like_protein	-0.826604	3.5324	1.53904	-0.362766	-1.2972	-0.582627	0.548237	-1.58998	0.15368	0.523735	-1.05861	0.36426	2.03512	-0.421901	-2.74185	1.21e-25	24.9172
CEG44318	6	elicitin-like_protein	0.160788	7.71642	0.288108	-0.612614	-0.225756	-3.99388	-0.777329	-0.165379	-0.725094	0.809612	-0.0104868	0.234588	0.32537	-2.59329	-2.38721	0	0
CEG45659	6	hypothetical_protein	-0.610488	10.1619	2.72167	-0.435868	-1.18033	-3.03741	-0.795889	-0.736999	-3.06196	2.35385	0.238511	0.491653	1.95073	-3.03885	-4.27164	0	0
CEG45964	6	hypothetical_protein	-0.123196	7.90981	1.76456	-0.628538	-0.567748	-2.87844	-1.7328	-1.17604	-1.28754	0.642742	0.61301	0.406081	1.22162	-1.98088	-0.636076	0	0
CEG48422	6	hypothetical_protein	-0.359833	6.02891	3.20812	-0.422325	-0.378668	-3.65109	-1.18654	-1.48208	-0.908588	1.17322	-0.22282	0.0661361	1.74248	-2.50312	-2.86204	0	0
CEG48576	6	hypothetical_protein	-0.601624	4.68124	0.183815	-0.391157	-0.395832	-1.53549	0.514916	-0.868283	0.261184	-0.280997	0.000625104	0.584248	1.68419	-0.636443	-1.90147	2.69e-85	84.5702
CEG36175	7	RxLR-like_protein	0.618364	6.9093	1.66308	-0.897527	-1.49591	-3.78601	-2.03353	-0.172964	-0.342452	1.30638	0.198177	-0.124444	0.555956	-2.35251	-0.13079	0	0
CEG35333	8	RxLR-like_protein	-0.156287	5.11966	1.76558	-0.509377	-1.55609	-1.83161	-0.3642	-0.428701	-1.45039	0.271139	0.243261	-0.0302584	0.750021	-0.248628	-0.596613	0	0
CEG38045	8	RxLR-like_protein	0.19352	5.04691	3.19641	-0.34902	-1.245	-1.87935	-1.17577	-0.561304	-2.88559	0.564671	0.273713	-0.200817	1.87201	-3.22216	-2.49462	3.2e-195	194.495
CEG38064	8	RxLR-like_protein	0.27663	6.99871	1.87795	-0.423514	-0.994908	-2.35001	-0.692595	-0.567746	-1.93005	-0.0337161	-0.0540581	-0.113695	0.218756	0.20386	-0.0857147	0	0
CEG38600	8	RxLR-like_protein	-0.575418	1.60228	3.14148	0.113203	-0.0733695	-2.6991	-0.739901	-0.560827	-4.92794	1.79818	0.258799	0.888137	3.31008	-2.15592	-0.291726	6.13e-130	129.213
CEG38768	8	serine_protease_family	0.256327	2.53375	0.354925	-0.657875	-0.296844	-0.752209	-0.544298	-0.0397936	0.303605	-0.115303	-0.273178	-0.630731	0.316108	-0.0918271	-0.34581	1.75e-85	84.757
CEG39182	8	hypothetical_protein	-0.0570372	2.72944	0.237267	-0.781647	0.985453	-1.45274	-0.333169	-0.0852694	-0.5599	0.42147	-0.591634	0.484058	0.461366	-0.56613	-1.62883	5.2e-57	56.284
CEG40466	8	hypothetical_protein	-0.183813	9.65845	1.33786	-0.602002	-0.663576	-2.18357	-0.264187	0.3043	-1.85481	0.746116	0.410473	0.182501	1.69532	-1.38357	-3.54438	2.85e-285	284.545
CEG41964	8	RlpA-like_double-psi_beta-barrel_domain	-0.55745	3.99557	3.69769	-0.628235	0.545819	-3.67791	-1.85399	-0.20744	-5.1809	0.762282	0.619675	1.04821	2.6638	-1.76372	-1.17906	0	0
CEG42541	8	RxLR-like_protein	0.134482	4.60553	-0.353232	-0.00194525	-0.532275	-1.18255	-0.917486	0.376592	-0.195858	0.433643	-0.222498	-0.392697	0.261599	-0.796862	-0.64672	7.92e-70	69.1013
CEG42618	8	CAP_domain	0.21517	4.51698	1.01348	-0.288156	-0.215702	-1.63825	0.162212	-2.07843	-1.297	0.494732	-0.109834	-0.208746	1.91699	-0.00550661	-1.33969	1.92e-164	163.717
CEG44611	8	carbonic	0.0696424	8.34511	2.08118	-0.212413	-0.692245	-3.1606	-0.921166	-4.44306	-0.776232	-0.51561	-3.12081	5.74493	-0.795888	-1.8641	-4.67599	1.14e-109	108.943
CEG45211	8	hypothetical_protein	-0.97577	8.9333	3.53028	-0.145167	-0.425692	-3.29535	-1.63853	-0.65826	-5.88503	-1.17185	2.41407	1.26856	0.94316	-3.06927	-3.14542	0	0
CEG45621	8	RxLR-like_protein	-0.547008	11.739	-0.16179	-0.71095	-0.907016	-1.30777	-0.544625	-0.490987	-2.11313	-0.245202	-0.17542	0.142374	0.681757	-1.4226	-3.47556	3.72031431318459e-321	0
CEG45625	8	hypothetical_protein	0.490673	15.9017	-3.06615	0.570902	-1.64328	0.0290336	-1.64805	-5.95935	-2.77002	-1.29833	0.631983	2.05237	-2.44204	2.27973	-2.85222	0	0
CEG45770	8	hypothetical_protein	-0.677492	6.80445	2.05225	-0.706261	-2.74884	-1.10317	-0.529263	-1.2124	-2.08324	0.726558	-0.536899	0.848557	0.912107	-3.5991	-2.36421	0	0
CEG46439	8	hypothetical_protein_F443_12708	-0.418154	6.27691	3.23601	-0.789314	-0.450655	-4.32132	-2.47004	-0.250702	0.393881	-0.423987	-0.327981	-0.20288	0.207575	-0.0388006	-0.524918	0	0
CEG46790	8	RxLR-like_protein	-0.688981	10.4395	-1.33116	-0.106561	-0.565866	-1.17321	-0.683996	-0.102744	-0.36742	-1.13247	-3.39083	-0.135959	1.63314	2.38726	-6.38097	3.06e-56	55.5143
CEG46932	8	glycosyl_hydrolase_family_6_protein	0.0110538	4.48877	1.6778	-0.329677	-0.365035	-2.42143	-1.2939	-0.747941	-4.26912	3.1775	-0.355619	0.810987	2.23007	-2.83968	-2.92988	0	0
CEG47028	8	RxLR-like_protein	-0.090723	4.47326	0.955515	-0.263029	-0.266812	-2.54158	-1.24107	0.0383176	-0.769535	-0.306416	0.0229644	0.0801721	-0.22418	-0.919814	0.48553	0	0
CEG47827	8	RxLR-like_protein	0.793616	7.86771	1.89397	-0.573932	-0.162228	-2.18638	0.422287	0.0181644	-5.81512	-0.187113	1.67498	1.3871	3.30426	-2.89596	-3.45447	7.02e-190	189.154
CEG48134	8	RxLR-like_protein	0.873486	6.31522	2.59106	-0.680647	-0.907579	-2.6607	-0.691192	0.24831	-4.05332	1.07755	-0.488729	0.786806	0.997764	-0.995391	0.325079	0	0
CEG48200	8	Mannose-binding_lectin	-0.841508	10.6949	0.090126	-0.966856	-1.93574	-0.602039	-0.177875	-0.823335	-4.84332	-2.03374	3.40774	0.281123	0.356369	-3.49343	-0.338492	8.63e-195	194.064
CEG48423	8	metalloprotease_family	0.681689	4.81692	2.28871	-0.993292	-0.563095	-3.77343	-1.02554	-0.908784	-0.585641	1.12959	-0.605249	0.255576	1.60451	-2.24012	-2.95011	0	0
CEG48504	8	hypothetical_protein_L916_00514	0.0499449	5.768	2.13909	-0.776407	-1.83505	-2.45059	-0.042243	-0.891667	-0.999552	-0.489686	0.296956	-0.515313	0.682574	0.18857	0.0264041	0	0
CEG48669	8	thioredoxin_reductase_1	-0.34163	6.09572	-2.19723	-0.741608	0.125633	-0.68208	-0.340661	-0.605777	-0.187145	0.197904	-0.113987	-0.271033	0.277967	-1.11373	-0.938885	6.01e-163	162.221
CEG49249	8	hypothetical_protein_L916_05558	0	11.6895	0.209194	-0.578796	-0.856997	-3.00462	-3.46099	1.53177	-4.49432	0.419641	-1.217	1.07126	1.99867	1.07429	-2.98161	8.8e-73	72.0555
CEG35204	9	hypothetical_protein	0.840365	7.94984	1.74755	0.262299	-1.73621	-3.45796	-1.30367	-2.93352	0	2.06497	3.17606	-0.228974	2.51857	-2.6355	-2.78228	2.74e-115	114.562
CEG38506	9	hypothetical_protein	-0.133106	5.46277	0.617722	-0.454815	-0.604816	-3.92028	-3.34869	-2.18289	-1.28876	-0.0613523	2.53303	0.88026	4.58861	3.9991	0.0129845	2.53e-289	288.597
CEG40468	9	hypothetical_protein	-0.758934	4.89689	2.04978	-0.381158	-0.395793	-2.41972	-0.40242	-0.0139023	-0.369013	0.661726	-0.334322	0.121152	1.42549	0.361704	-0.398881	2.06e-209	208.686
CEG43579	9	RxLR-like_protein	0.432439	3.4405	0.373406	-0.140834	-0.601047	-1.07012	-0.686073	-0.575492	0.141217	0.442346	0.353516	0.552343	0.810893	0.943596	-0.519713	4.03e-117	116.395
CEG43984	9	Apoptotic_ATPase	-0.156486	3.84567	2.889	-0.161069	-1.21649	-2.43512	-0.557977	0.312533	-2.99104	0.701925	0.260556	1.94586	2.8457	-1.15606	-2.27999	1.07e-275	274.971
CEG45091	9	RxLR-like_protein	-0.360012	5.37941	-0.0602305	0.0497921	-0.656591	-1.34377	-0.545371	-1.43693	-0.765108	0.474604	0.00581304	-0.135665	-0.220135	2.24373	-0.170697	6.04e-80	79.219
CEG46355	9	hypothetical_protein_PHYSODRAFT_539865	-0.404748	8.64078	0.147792	-0.433236	-0.132037	-2.66781	-1.27468	-0.828195	-0.428041	0.0033405	0.867166	1.30546	1.34295	0.951219	-1.27792	8.13997356787575e-315	0
CEG48399	9	hypothetical_protein	0.212574	3.72805	0.573736	-0.505846	-0.619877	-2.07933	-0.395504	-0.338874	0.196256	-0.0454803	0.0707811	0.3355	1.2351	0.491124	-1.33222	6.47e-236	235.189
CEG35727	11	Teneurin-1_and_related_extracellular_matrix_proteins,_contain_EGF-like_repeats	-0.0624539	-5.363	-1.35611	0.239829	0.0476254	-0.541788	-0.954048	0.285457	4.85567	0.0231964	1.10255	1.12636	-0.648239	0.802325	0.58004	7.48e-240	239.126
CEG35846	11	transmembrane_emp24_domain-containing_protein_2-_like	-0.104808	-2.60529	0.306775	0.0523065	0.605891	0.157546	-0.307459	0.31649	0.158351	-0.147687	0.215808	0.308431	0.236822	0.897759	-0.0476319	1.53e-64	63.8153
CEG35858	11	hypothetical_protein	-0.520113	-2.71172	-3.15603	1.7342	0.789019	-0.840577	2.11264	-0.157305	-1.11834	0.320742	0.0286592	0.37162	-0.369005	0.857219	0.225815	1.97e-123	122.706
CEG36082	11	Protease_inhibitor_protein	0.130425	-3.88345	-3.42051	0.426459	0.305154	2.94835	2.73748	-5.90471	2.94425	2.75965	0.251492	0.30156	-0.223946	0.632914	-0.555115	1.95e-88	87.71
CEG36609	11	hypothetical_protein	0.217524	-3.24412	-1.59237	-0.0538946	0.680497	0.83563	0.67225	0.914738	0.0678609	0.0811707	0.886285	-0.0538063	-0.0776543	0.316962	0.165971	4.91e-116	115.309
CEG36703	11	hypothetical_protein	0.171101	-2.51257	-3.84486	1.66892	2.45336	-0.461602	-0.55024	-1.23153	2.1948	1.50869	-0.583275	0.369823	0.059046	-0.0592215	-0.149753	4.27e-98	97.3696
CEG38528	11	RxLR-like_protein	0.417422	-2.36391	-1.24874	-0.616424	1.39123	2.27992	-1.12574	-0.284528	1.08507	0.096973	0.0791797	0.485679	-0.0687008	-0.568335	0.341696	5.15e-31	30.2882
CEG41011	11	RxLR-like_protein	0.313092	-2.18087	-2.59998	2.21969	-0.154186	0.932567	-0.170821	-1.06954	1.45286	0.117662	0.215054	0.0711695	-0.168026	-0.263883	0.760756	9.26e-26	25.0334
CEG41608	11	RxLR-like_protein	0.200706	-4.3166	-0.486053	-1.6232	3.44334	0.671855	-0.672651	1.24297	0.320547	0.278987	0.319493	0.309086	-0.573321	0.233058	0.462197	4.31e-70	69.3655
CEG42171	11	monoacylglycerol_oacyltransferase	0.079412	-1.97368	-0.350326	-0.44921	0.394125	0.406067	0.0763985	0.245491	-0.185472	0.0608578	0.0997946	0.354486	0.0155593	1.39647	0.211589	1.29e-46	45.8894
CEG42284	11	hypothetical_protein	-0.0683266	-6.63292	0	0	0	0	0	0	6.68602	0.347259	0.521946	0.523836	-0.434618	-0.0927694	0.503103	7.61e-128	127.119
CEG43553	11	glycosylphosphatidylinositol-anchor_transamidase	-0.233414	-3.34004	0.730719	0.289871	-0.280783	1.02184	-0.330784	0.199717	0.495502	-0.0772503	0.350076	0.410657	0.111047	1.34413	0.0861268	1.87e-73	72.7282
CEG43850	11	RxLR-like_protein	0.170413	-4.91206	-2.00197	0.372053	2.41223	-2.31167	0.457868	-0.227471	3.00319	0.284378	-0.0894729	0.272882	-0.0690838	1.16689	0.49241	9.65e-143	142.015
CEG44246	11	RxLR-like_protein	-0.5422	-1.37432	-1.07752	1.98892	0.86946	-1.2093	-0.182522	0.316486	-0.578839	0.342006	0.0206899	-0.37253	-0.587161	2.42131	0.387325	4.84e-09	8.31515
CEG44824	11	RxLR-like_protein	-0.799181	-3.42273	0.403537	0.562699	-0.412609	-0.0750688	1.36865	-0.789468	0.0184566	0.256517	0.200011	0.204217	0.162165	1.93606	0.602738	6.72e-76	75.1726
CEG45511	11	hypothetical_protein	0.0732621	-4.89598	0	2.812	1.14394	-0.0921007	-0.633623	0.354981	1.0377	-0.029838	-0.117475	-0.260872	0.0600301	-0.3518	0.737718	2.88e-19	18.5406
CEG45949	11	RxLR-like_protein	0.026088	-3.10989	-1.13162	0.62173	-1.62325	2.35012	-0.135947	0.496565	0.740566	-0.131788	0.479227	0.499073	-0.289335	1.16008	0.358404	7.79e-124	123.108
CEG46085	11	Teneurin-1_and_related_extracellular_matrix_proteins,_contain_EGF-like_repeats	-0.751988	-3.30258	0	0	0	0.0620868	-0.432271	0	2.7486	0.532993	-0.0415152	-0.0438542	-1.71007	1.0387	0.980353	2e-20	19.699
CEG46928	11	RxLR-like_protein	0.366637	-2.42414	-2.76917	-1.3442	2.82185	0.227881	-0.233068	1.53394	0.00706266	0.08897	-0.380702	0.135848	-0.594287	0.920074	0.329029	2.13e-90	89.6716
CEG47109	11	RxLR-like_protein	-0.0965653	-4.32169	-1.71867	-2.27126	3.06435	-0.0858646	-0.487944	0.885736	1.80161	0.0330058	0.273475	0.396379	-0.197926	1.5237	0.53282	7.89e-143	142.103
CEG47304	11	hypothetical_protein	-0.0626378	-1.26528	-0.284041	-1.56634	3.46881	-1.87469	-0.428853	-0.832484	1.50995	0.0986298	0.514846	0.109611	-0.180907	0.542034	0.654335	2.05e-05	4.68825
CEG47924	11	RxLR-like_protein	-0.33062	-4.66738	-0.109717	-0.203111	0.976224	-2.09001	1.79014	3.43281	-2.9278	-0.581639	1.06853	0.733638	0.0733831	0.725993	0.567991	5.18e-43	42.2857
CEG48347	11	RxLR-like_protein	-0.615981	-4.68248	1.9696	-2.34738	3.83329	-0.0697731	0.8434	-2.52517	2.57815	-0.138215	0.40955	-0.129733	-0.466557	0.237193	0.22756	7.61e-27	26.1186
CEG48381	11	RxLR-like_protein	-0.409054	-4.41696	0	0	2.63439	-2.21619	1.53117	-0.570723	0.94796	0.141277	-0.306312	0.0282901	0.0973464	0.680251	0.0722699	7.96e-23	22.0991
CEG49375	11	hypothetical_protein	0.161367	-2.2661	1.05164	-0.0594466	-0.070177	0.0268032	-0.373878	1.0687	-0.0472433	0.0375406	0.12551	0.427968	-0.286704	0.394665	0.210438	2.13e-28	27.6716
CEG35416	12	RxLR-like_protein	0.675511	0.116694	-2.02973	-0.231253	4.19254	1.94969	0.623377	0.72665	0.404666	-0.0255643	0.412032	-0.0481966	-0.504927	-1.65937	-0.461342	6.27e-267	266.203
CEG36235	12	RxLR-like_protein	-0.40197	1.27126	-1.6555	3.51921	-0.12992	1.63157	0.811783	1.3471	-0.0286192	-0.0135568	0.29162	-0.0211922	-0.82869	-1.83572	-1.63839	1.3e-107	106.886
CEG36729	12	RxLR-like_protein	-1.15971	-0.457205	0	2.71212	1.66543	1.85375	0.534701	1.17572	1.27593	-0.0334664	0.0460882	-0.971694	-0.204457	-0.55491	-5.69186	3.53e-87	86.4522
CEG37165	12	RxLR-like_protein	-0.728847	0.702883	-0.549931	-0.378637	0.987904	1.47612	-0.376727	0.22306	-0.696227	0.0975616	0.0763708	0.4141	-0.205451	-0.868683	-0.452072	9.03e-25	24.0443
CEG39192	12	RxLR-like_protein	-0.394305	-0.627284	-0.659142	-0.245804	1.95609	1.62585	0.265281	0.10843	-0.406508	0.0589423	-0.517147	0.507001	-0.0906154	-0.672781	-0.39568	3.93e-42	41.4056
CEG39489	12	WD40_repeat_protein	-0.223564	1.0558	0.814746	-0.0913037	1.35626	0.843489	-0.171145	0.836369	-0.0554936	-0.1058	0.364786	0.193423	-0.476568	-0.968518	-0.266667	4.19e-131	130.378
CEG40277	12	RxLR-like_protein	-0.00745028	-0.452427	-1.01572	0.0641879	1.07531	1.0651	0.0840464	-0.118443	-0.506222	0.250957	0.127784	0.095308	-0.424425	-0.67929	-0.012217	4.37e-28	27.3595
CEG41968	12	RxLR-like_protein	0.0879798	-0.38352	-0.00780516	-2.25144	4.48886	1.54729	1.15355	0.234152	0.094604	-0.0796059	-0.12642	-0.117142	-0.473097	-1.53805	-1.97023	6.11e-91	90.214
CEG42109	12	RxLR-like_protein	-0.0736256	-1.08181	0.95891	0.724017	-0.261605	0.155578	-0.0128309	0.203016	-0.254862	0.193554	0.192403	-0.0187974	-0.276443	-0.595517	0.0954218	7.09e-11	10.1494
CEG42729	12	RxLR-like_protein	-0.457932	-0.25548	0	0	6.61493	0.843961	1.22218	0.320671	0.349566	-0.42713	-0.390069	-0.675111	-0.0976799	-0.565271	-6.93708	5.31e-103	102.275
CEG46819	12	cathepsin_h	0.456422	-3.29861	0	2.91135	1.91559	2.72922	-0.261242	1.05288	0.142569	0.197548	-0.049909	-0.0186216	-0.550073	-1.38573	-0.209681	3.01e-293	292.521
CEG48340	12	protein_disulfide-isomerase_domain	0.146915	3.09427	-2.6446	0.244646	2.28136	1.93181	0.00870433	0.395452	-0.547366	0.321314	0.34349	0.145342	-0.639224	-2.03235	-0.992099	1.29e-290	289.889
CEG36738	13	gamma-glutamyl_hydrolase_a	0.306667	-4.48607	0	1.06551	2.4511	1.29242	1.05098	0.755731	-0.378261	-0.0659334	0.0872806	0.319138	-0.519973	-1.01123	-0.0778443	2.76e-80	79.5591
CEG39174	13	RxLR-like_protein	0.0480722	-1.61106	0	1.07493	-0.404773	0.600454	1.6593	-1.4232	1.96387	0.280535	0.285223	0.0583043	-0.928488	-1.46438	-0.680301	6.09e-14	13.2154
CEG39890	13	RxLR-like_protein	0.101986	-3.14318	0	1.68181	-0.997334	2.99905	2.48736	0.0476776	-0.864963	0.501199	-0.379337	0.336725	0.0264405	-0.288727	-0.376629	1.82e-113	112.74
CEG41212	13	RxLR-like_protein	-0.193821	-1.11726	-3.27449	2.04135	-0.114428	3.79222	1.31399	-0.53339	0.683313	-0.0693465	-0.68887	0.154322	-0.464094	-0.899594	-0.255685	1.03e-60	59.9872
CEG41840	13	Endonuclease/exonuclease/phosphatase	0.102327	-1.50296	-2.73652	0	0	0	2.70262	2.30287	1.54403	-0.141904	0.166633	-0.788109	-0.167968	-0.156918	-1.64099	9.7e-47	46.0132
CEG41867	13	serine_protease_family	0.323319	-3.39802	-1.20319	1.62622	-0.227275	4.85958	-0.253675	0.966714	0.236602	-0.400049	0.341745	0.080658	-0.763934	-1.94206	-0.158473	7.26e-128	127.139
CEG42046	13	RxLR-like_protein	0.656701	-4.06926	-3.01121	1.92799	2.42639	2.10426	0.566229	0.559861	-0.122418	0.00381079	0.181684	0.354044	-0.518963	-1.09444	-0.0622115	2.31e-212	211.636
CEG43951	13	RxLR-like_protein	0.106197	-3.97745	-1.16423	1.04222	1.61393	3.88611	-0.0965379	1.1236	0.206139	-0.0416448	0.535762	0.017779	-0.695329	-2.37758	-0.128002	2.8e-147	146.553
CEG46272	13	reverse_transcriptase	0.796421	-2.19002	0	0	0	2.42262	0.398055	0.599916	-0.526806	0.0434964	0.190526	-0.303673	-0.622155	-0.84301	-0.197899	7.18e-19	18.1439
CEG47860	13	RxLR-like_protein	0.480528	-1.79263	-0.180312	0.529083	-0.721963	2.02899	-0.395128	0.641387	-0.162752	0.0843055	0.311267	-0.129968	-0.599789	-0.864176	0.787741	7.31e-10	9.13608
CEG48805	13	RxLR-like_protein	-0.544457	-0.389659	-2.59502	3.64689	-2.96406	2.09772	1.2246	-0.104189	0.560278	-0.262363	-0.0997497	0.356212	-0.0327119	-1.14772	-0.985282	1.05e-24	23.9788
CEG50177	13	type_peptidyl-prolyl_cis-trans	0.292505	-2.8053	0.585121	-0.200189	-2.07719	4.10569	0.924629	-0.00401792	-0.283834	0.203346	0.0291235	0.267205	-0.472725	-0.896976	0.139528	1.34e-71	70.8729
CEG35520	14	RxLR-like_protein	-0.0176053	7.11528	-1.77905	0.681333	-1.61028	1.10041	-0.42268	-0.673712	0.0575508	-0.784086	-0.471501	-0.982204	0.0477859	-0.183879	-2.08249	1.04e-128	127.983
CEG35986	14	elicitin-like_protein	-0.133467	7.09162	-1.12128	-0.385933	-1.50788	-0.295016	0.474622	-0.278113	-0.746937	-0.443816	-1.56151	-0.700265	0.401756	0.91723	-3.88779	1.29e-81	80.8894
CEG36009	14	hypothetical_protein	-0.101689	5.29256	-0.396512	-0.654104	-0.327949	-0.884565	-0.227044	-0.528364	-1.03348	0.173589	-0.304924	-0.580823	-0.282107	-0.412345	0.26691	1.01e-260	259.996
CEG36107	14	hypothetical_protein	0.108053	5.00118	-1.91901	0.966393	-0.384439	0.830274	0.338957	-0.996328	-0.999413	-0.0653316	-1.92711	-0.850359	0.672598	0.720171	-3.7343	1.38e-63	62.8601
CEG36280	14	RxLR-like_protein	-0.862553	4.13352	-0.129344	0.700302	-0.135336	0.186993	-0.564199	-1.58982	0.199508	-0.373835	-0.695028	0.00773004	-0.608486	-0.225583	-0.5431	1.96e-106	105.708
CEG37612	14	RxLR-like_protein	0	12.035	-3.55622	-0.835881	-0.136656	-0.155242	1.17915	0.414382	-4.1834	-1.23288	-1.60086	1.1158	-0.586168	0.263722	-1.4451	3.6e-48	47.4437
CEG37662	14	elicitin-like_protein	-0.285052	9.27349	-2.0727	0.89763	-1.6778	1.10603	0.59282	-0.188104	-1.71082	-0.183488	-1.19035	-1.23311	0.0361976	0.364122	-4.77841	1.63e-96	95.7878
CEG38366	14	NLP-like_protein	-0.603953	11.3673	-1.91325	0.0471057	-0.277819	0.354217	0.00546138	0.264265	-1.14474	-0.484029	-2.00453	-0.68325	0.0362028	1.22571	-6.98523	3.24e-82	81.4895
CEG38368	14	NLP-like_protein	-0.306586	9.4977	-1.89199	0.171975	-0.863453	0.688128	-0.241416	-0.100036	-1.26018	-0.550517	-1.32721	-0.73262	0.114495	0.641179	-3.25686	9.92e-134	133.003
CEG38899	14	RxLR-like_protein	-0.0330872	9.31793	-1.11401	0.857379	-0.640316	0.412998	-0.128214	-2.47976	-1.83901	-0.687146	-1.79718	-0.657638	1.62635	1.19267	-5.8267	3.72e-94	93.4295
CEG39196	14	hypothetical_protein_F442_07443	-0.425497	5.03253	0.034005	-0.0727614	0.571657	1.03674	-1.2579	-1.39837	-1.61323	-0.653573	-0.700056	0.256159	-0.343724	-0.607839	-2.06043	4.85e-106	105.314
CEG39244	14	RxLR-like_protein	-0.130672	7.92854	-3.75592	0.832674	-0.842085	1.53704	-0.537143	-0.766503	-2.35294	1.42251	0.0339745	-1.03957	-0.386691	-0.860868	-3.0007	1.64e-52	51.7852
CEG39650	14	hypothetical_protein_PPTG_11389	0.216279	7.16782	-2.48732	-0.528448	0.6768	0.191758	-0.583286	-0.605319	-1.48381	-0.207517	-0.586049	-0.0355748	-0.110542	-0.0535364	-0.173393	1.19e-278	277.924
CEG41472	14	RxLR-like_protein	-0.489242	5.45598	0.245196	0.0453918	0.610561	-0.183236	-1.29334	0.20317	0.694069	-0.846845	-1.50694	-0.601718	0.483677	0.087118	-4.83504	3.93e-46	45.4056
CEG42169	14	RxLR-like_protein	-0.0429794	6.01251	-2.2093	-0.605922	0.00394638	0.818368	-0.0522537	-1.60374	0.0309063	-0.677074	0.56979	-0.0805047	-0.563308	-2.5334	-1.37911	1.28e-60	59.8928
CEG42368	14	hypothetical_protein	0	11.6365	1.20044	-0.0767419	0.750968	-1.06899	0.551659	-1.62734	-2.32422	-0.905364	-0.425516	1.16162	-0.772391	-0.572542	-4.69228	1.74e-69	68.7595
CEG42762	14	Epidermal_growth_factor-like_domain	0.478529	3.49367	0.150039	-0.229241	-0.691418	-0.674406	0.104897	-0.144063	0.0670911	-0.247598	0.0291329	0.164951	-0.220107	-0.323194	-0.0217841	4.97e-182	181.304
CEG43077	14	RxLR-like_protein	-0.461336	7.98253	-2.20021	0.185442	-0.814423	0.305807	-0.378983	-0.864379	-0.872296	-0.243663	-0.551812	-1.65601	0.0756888	0.293274	-6.34987	3.07e-142	141.513
CEG44167	14	NLP-like_protein	0.7689	8.70395	-0.0126766	-0.44114	-0.74996	-0.122107	-0.166049	0.325696	-1.10344	-0.815834	-0.514579	-1.04101	-0.362441	0.357159	-4.24113	3.4e-98	97.4685
CEG44325	14	hypothetical_protein	0.203659	8.02878	-1.60757	-0.268657	-1.24309	-0.743772	-0.218796	-0.284047	-1.59129	-0.399538	0.000215954	-0.169537	-0.283657	-0.515879	-0.538466	0	0
CEG45197	14	RxLR-like_protein	0.333645	6.42079	-2.42812	-0.258924	-0.0348751	1.77798	-0.666303	-2.00503	-0.0480662	-0.23684	0.486793	-0.478309	-0.26009	-0.816617	-2.11159	1.99e-129	128.701
CEG45628	14	pgl	0.0250407	2.93418	-0.846739	-0.489466	0.395434	-0.266016	0.786676	0.415484	-1.72669	-0.461153	-0.112412	0.0325944	-0.0210706	-0.496915	0.125325	1.74e-59	58.7595
CEG45744	14	RxLR-like_protein	-0.220011	9.10917	-0.837172	-0.220304	0.0328495	-0.378889	-0.684311	-0.510852	-0.816861	-0.195355	-0.304156	-0.88674	-0.136412	-0.493024	-2.83329	8.41e-149	148.075
CEG46486	14	Mannose-binding_lectin	-0.169681	8.05043	1.6867	-0.588691	-0.37596	-3.57063	-2.21305	-0.678783	-1.27559	0.115066	0.162016	-0.989186	0.261339	-0.346828	-1.04723	0	0
CEG46774	14	RxLR-like_protein	-0.72987	1.78675	0.603803	0.0534227	-0.318474	0.146315	-0.257325	-0.396434	-0.178822	0.177824	-0.147749	0.133428	-0.10819	-0.966842	-0.2121	8.32e-29	28.0799
CEG46894	14	RxLR-like_protein	1.09897	9.09977	-2.71831	-0.0734751	-1.48434	1.83892	-0.900921	1.40052	-0.991201	-0.771102	-1.22032	-0.804646	-0.318303	0.956843	-0.95158	3.95e-89	88.4034
CEG46922	14	NLP-like_protein	0.136377	6.81434	-2.88364	0.961645	-0.666466	1.49954	0.155439	0.559565	-1.06368	-0.608662	-0.626117	-1.83826	0.319668	0.824049	-5.70895	1.09e-60	59.9626
CEG47762	14	RxLR-like_protein	2.66588	6.80395	-0.138002	-0.432144	1.38089	-3.71011	-0.067527	0.637633	-2.91125	1.70759	-1.36789	-0.688583	-0.766136	-1.12037	-1.93813	6.18e-210	209.209
CEG48414	14	Protein_notum_homologue	0.216603	4.00649	0.244026	0.312511	-1.39675	-1.22141	1.31455	1.55301	-1.48962	-0.600063	-0.864288	-0.207606	-0.620368	-0.561548	-2.22935	1.34e-68	67.8729
CEG49100	14	RxLR-like_protein	-1.32384	9.28281	-0.932777	0.0485102	-1.09092	1.79648	0.0950393	-1.42596	-1.153	0.381482	1.57295	-1.45827	-0.0707254	-1.13312	-5.66548	4.63e-63	62.3344
CEG49531	14	beta-lactamase	-2.35196	8.05448	-0.419554	0.392693	0.550683	-1.21873	0.0131643	-2.37014	-1.79214	-0.8073	0.362578	-0.349987	-0.835337	0.666091	-2.43911	2.72e-67	66.5654
CEG50047	14	ricin_b_lectin-like_protein	0.205696	5.57634	-0.317883	0.68506	-0.777018	0.182637	1.3123	0.43374	-1.01911	-1.04958	-0.555344	-1.53862	-0.109743	0.614542	-4.4717	3.88e-54	53.4112
CEG50072	14	RxLR-like_protein	-0.0491988	10.4731	-1.69206	-0.109973	-0.786998	0.128192	0.112335	-0.803835	0.194517	-0.559208	-2.2623	-0.496689	0.251843	0.188434	-3.82014	1.93e-91	90.7144
CEG47845	15	RxLR-like_protein	-0.471592	-2.20207	1.39626	0.50315	-0.441136	-0.41047	0.0323544	0.45819	-0.0576863	0.447624	0.435291	0.0644374	-0.783137	0.282268	0.53107	2.67e-14	13.5735
CEG45194	16	protein_os-9	0.467606	0.695646	-1.50181	-0.457537	0.185278	0.201513	-0.527977	0.96545	-0.363616	-0.110815	0.265697	0.146465	-0.277569	-0.286477	0.0810405	5.91e-20	19.2284
CEG48818	16	hypothetical_protein	-0.375164	2.00731	-3.67302	1.07988	-0.406636	0	0	-0.674255	1.82883	0.511056	-0.0245136	-0.0508584	-0.392715	-0.834858	0.219453	0.00136024	2.86638
CEG46195	17	RxLR-like_protein	0.330419	3.71084	-1.11879	-0.316435	-0.984774	0.284055	-1.98752	-0.399496	0.848818	0.455494	0.705717	0.12749	-0.354371	-0.666795	-0.155075	8.13e-69	68.0899
CEG35323	18	EGF-like,_conserved_site	0.0803434	1.29186	1.06165	-0.455607	-1.58581	-1.91125	-0.865142	0.152667	-3.80288	1.56445	-0.156995	0.725838	2.83819	0.268813	0.228374	9.38e-213	212.028
CEG35827	18	hypothetical_protein	-0.0489549	0.800559	3.0156	-0.257104	-0.228276	-4.26822	-0.286203	-0.451052	-0.165791	-0.149894	-0.0652754	1.03998	-0.000272064	1.53717	-0.0187275	6.47e-157	156.189
CEG36006	18	RxLR-like_protein	-0.0958943	-0.539388	2.32556	-0.541256	-0.68616	-1.37106	-0.613297	-0.784053	0.953187	0.0652688	0.0450009	-0.200811	0.0363272	1.5289	0.358965	5.71e-49	48.2434
CEG36511	18	hypothetical_protein	-0.164154	9.86209	-3.19695	-1.44203	-1.38928	-3.6233	-1.04764	0	-1.00191	0.967287	0.00195148	-0.153497	-0.0778883	3.42087	-2.23209	3.09e-100	99.51
CEG37620	18	RxLR-like_protein	0.26399	1.94239	1.94687	-0.898602	0.0811633	-4.91936	-2.45399	-0.129366	0.130932	1.00102	0.0600266	1.15964	0.012109	1.65487	0.767979	3.66e-234	233.437
CEG38308	18	hypothetical_protein	-0.0847745	0.0748078	4.43802	-0.0418937	-0.651382	-5.71245	-1.03616	-0.0675792	-2.02791	-1.31789	-0.627827	2.374	2.54443	-1.22917	0.295185	4.6615289404168e-311	0
CEG38432	18	RxLR-like_protein	0.380355	-0.604793	2.19056	-0.299715	-1.13721	-2.02251	-0.424832	0.496387	-0.224134	-0.0548922	0.0546128	-0.0200064	1.34868	-0.512057	0.251801	2.21e-200	199.656
CEG38487	18	hypothetical_protein_PPTG_03081	0.0686213	1.69277	1.85877	-0.522035	-1.04196	-2.94341	-0.699324	0.320897	-0.410127	0.00766781	0.219086	0.150195	0.705476	-0.773408	0.162946	0	0
CEG39835	18	RxLR-like_protein	1.21687	2.55791	-2.57107	-0.746904	-2.30946	1.33304	-2.8013	-2.23091	0.891114	1.53595	-0.903853	-0.120093	0.51476	0.0673761	-0.131123	2.72e-122	121.565
CEG41779	18	serine_protease_trypsin-like_protein	-0.398357	-0.517795	0.635863	-0.284435	-0.108919	-1.6716	-0.762742	0.281719	-0.0470295	0.198754	-0.168264	-0.65725	0.0142619	1.6176	0.468573	9.68e-57	56.0141
CEG43317	18	CAP_domain	-0.301024	-0.689612	0.155442	0.483604	-3.55166	-2.1284	-3.49381	0	2.09106	2.26255	-0.487764	0.49396	-0.279252	-0.187099	0.699878	3.44e-267	266.463
CEG44615	18	hypothetical_protein	0.0603127	-4.80227	-2.85614	-0.426456	-0.705641	-0.609719	-4.12704	-2.11822	0.662899	-0.970435	4.40554	-1.89055	-0.579749	3.22219	2.56844	2.05e-159	158.688
CEG37631	19	tkl_protein_kinase	0.411121	3.80997	1.47221	0.0585687	-0.59528	0.0761983	-0.15788	-0.290623	0.227224	-0.0308192	0.173385	-0.323154	0.216727	1.19249	0.201807	5.86e-185	184.232
CEG46936	19	hypothetical_protein	0.265596	3.77209	3.06051	-0.463955	0.0842849	-2.89443	-0.392449	-0.844147	-1.69479	-0.0125788	0.568685	2.22977	1.49562	0.422858	-0.655524	3.22e-254	253.492
CEG36828	20	hypothetical_protein	0.428442	-2.92332	-3.34108	-0.274674	-0.545829	-3.58228	-0.480303	-2.00223	1.52534	0.922628	2.39976	-0.744069	-0.175788	4.16968	-0.0947505	1.1e-88	87.9586
CEG42137	20	Collagens_(type_IV_and_type_XIII),_and_related_proteins	-0.501072	-0.639238	0.230016	-1.31912	0.908137	-2.40719	1.10341	-0.809142	-0.233232	-0.747577	-0.357522	-0.111341	0.909334	3.88869	-0.548434	2.3e-46	45.6383
CEG42390	20	atp-binding_cassette_superfamily	0.262488	1.90988	-3.42025	-0.629088	0.749056	0.467198	-0.620117	-0.751587	0.0811412	-0.00461903	0.0582198	0.30734	1.07643	0.861074	-1.02622	5.59e-55	54.2526
CEG42398	20	RxLR-like_protein	-0.882604	-1.19707	-0.601733	-0.42761	0.961865	-0.490275	-1.69977	0.652537	1.19939	-0.963744	-0.0361932	-0.0458787	0.631668	1.31794	0.2639	5.47e-85	84.262
CEG43720	20	hypothetical_protein	-0.330577	-3.92584	-2.12533	-0.533356	-1.01571	-1.866	-0.148018	-0.277457	-0.874024	0.361136	0.61915	0.264978	1.77806	4.63343	0.61119	6.78e-264	263.169
CEG46506	20	hypothetical_protein	0.312771	-0.407973	0.109308	-0.116753	0.28367	-1.64155	-0.214243	0.167387	0.242416	0.0154883	0.182215	0.30051	0.348124	0.472412	0.23564	2.09e-45	44.6799
CEG48862	20	hypothetical_protein	0.200491	-2.9676	-2.83489	-1.17764	0.59678	-3.36284	0.0124222	-3.24164	0.784691	0.400683	2.02085	0.454985	-0.484455	4.154	0.13577	3.7e-275	274.432
CEG49808	20	RxLR-like_protein	0.3417	-0.187742	-0.615842	-0.100491	-0.321511	-0.254352	-0.00128643	-0.359529	0.174143	0.045909	0.261258	-0.511217	0.294515	0.607914	0.224796	4.76e-50	49.3224
CEG49945	20	glycoside_partial	0.193808	-4.65968	0.10244	-0.157055	-0.808819	-0.211956	-0.623904	0.170728	-0.124229	-0.010565	0.0616119	0.392625	0.260108	2.83243	1.01158	1.24e-196	195.907
CEG40206	21	RxLR-like_protein	0.127387	3.90294	-0.294567	-0.143597	-0.543332	-2.83072	-0.21458	-1.26595	-0.0671063	0.818256	-0.118714	-0.271742	0.932416	1.74097	-0.971682	4.67e-196	195.331
CEG42506	21	hypothetical_protein	0.287027	7.39027	3.73757	-0.596377	-0.165851	-4.2057	-4.76196	-3.03535	-2.14832	1.87782	-2.333	1.85481	0.0900008	2.99866	0.351883	0	0
CEG44078	21	hypothetical_protein	-0.0302299	-7.18234	-1.62627	-0.000240821	0.00479997	-0.33977	-2.65109	-3.80488	0.828131	1.16586	0.659228	-4.11822	1.395	7.81934	2.46552	1.54e-116	115.812
CEG45221	21	hypothetical_protein	-0.725416	1.27549	0.603097	-0.493958	0.0716136	-2.22331	-0.545515	-1.34414	-0.00667878	0.468004	0.334705	0.902389	1.20037	1.81246	-0.149734	5.3e-125	124.276
CEG46012	21	RxLR-like_protein	-0.124753	-0.674092	0.980645	0.43465	-0.996919	-0.0395398	-0.191914	-0.829806	0.915677	-0.500153	0.300926	-0.48476	0.131379	0.223697	0.777968	2e-13	12.699
CEG47747	21	hypothetical_protein	-0.279063	2.2365	0.534261	0.393042	-1.77242	-0.380839	-1.88194	0.00384977	-1.6141	-0.166513	1.26656	-3.04509	1.07327	3.67431	1.52785	3.38e-22	21.4711
CEG48508	21	hypothetical_protein	0.111902	10.0485	-3.5305	-1.27523	-2.03937	-1.94896	1.4172	-4.52776	0.208938	1.13466	-0.297527	0.322452	0.404059	1.03143	-0.399878	2.5e-236	235.602
CEG49577	21	RxLR-like_protein	-0.0961013	3.12478	0.834623	-0.591921	-1.01939	-1.67612	-1.03566	0.944888	-0.928988	-0.123927	-0.291692	0.0342162	0.596242	1.87451	-0.147382	2.66e-143	142.575
CEG49772	21	hypothetical_protein	-0.00523723	0.0285192	0.183297	0.012122	-0.538908	-0.778265	-1.41077	-0.341799	0.111175	-0.377403	-0.222605	0.0883632	0.909703	2.62422	-0.0421378	9.51e-68	67.0218
CEG49794	21	RxLR-like_protein	-0.100206	-1.03129	3.0394	-0.238947	-2.28202	-0.818088	-0.971051	-1.62886	-2.17674	1.2147	1.19834	1.16293	0.637635	2.77327	0.179067	7.75e-113	112.111
CEG41005	22	RxLR-like_protein	-0.648716	4.24211	3.27574	1.45379	-0.296025	-0.800792	-4.27974	-3.73299	3.28909	0.00352028	0.747382	-0.117758	-0.656471	-1.75895	0.468615	0	0
CEG43447	22	hypothetical_protein	-1.4062	0	2.88014	-0.700846	-0.963487	-0.585624	-0.356179	0	-0.369986	0.454914	-0.270337	-0.853117	1.86639	-0.0464255	-2.48853	0.00661494	2.17947
CEG49061	22	hypothetical_protein	-0.121356	1.32147	1.21004	1.72745	0.0760639	-4.37321	0.921728	-2.02762	2.59602	-0.408605	-0.0399673	-1.1537	0.410948	-1.63341	-0.882285	1.72e-64	63.7645
CEG38070	23	RxLR-like_protein	0.0934991	-1.02189	-2.13429	0	0	0	1.75587	-0.313969	1.3214	0.0629351	-0.010273	-0.0661143	-1.00761	0.542077	-1.00691	1.59e-06	5.7986
CEG40414	23	RxLR-like_protein	0.408138	-2.95878	0	0	0	0.615882	2.02115	0.891986	-0.422065	0.54329	-0.117241	-0.156326	-1.83835	-1.08741	-1.23593	4.07e-33	32.3904
CEG35252	24	cysteine_protease_family	-0.0955324	-0.723831	-2.35673	-0.481089	1.77132	-2.10383	0	0	0.62064	1.52329	-0.141721	0.62812	0.125345	3.38416	1.43809	1.03e-29	28.9872
CEG35606	24	hypothetical_protein	-0.414452	-3.95261	-2.53599	2.55262	-0.422916	-0.89022	-0.889185	-1.49125	3.19871	-0.939762	1.12463	-0.516077	-0.935505	2.04774	0.637271	2.05e-92	91.6882
CEG39094	24	RxLR-like_protein	-0.0579731	-1.73689	0.3786	-0.381744	-1.08436	0.468995	0.0897314	0.00663457	-0.183265	0.279327	0.330593	0.14032	0.125056	2.16679	0.191673	2.01e-48	47.6968
CEG47628	24	RxLR-like_protein	0.0227289	-0.360259	-0.704473	0.228256	-0.672479	0.0334011	-0.20279	0.383804	0.132455	0.230056	0.218112	0.345463	-0.105394	1.12117	0.464195	2.2e-45	44.6576
CEG49719	24	RxLR-like_protein	0.025285	-2.27485	1.41552	-1.14104	1.05811	-2.1065	0.389325	-0.86805	-0.289677	1.81821	-0.193441	-0.196288	0.726664	0.618239	1.34539	1.11e-09	8.95468
CEG50092	24	hypothetical_protein_L914_10919	0.147003	-3.74791	-3.70703	1.52106	-0.93941	0.740417	-0.0448658	-0.732473	1.09535	0.27257	0.932188	1.39248	-0.211137	2.57076	0.299348	5.75e-190	189.24
CEG38781	25	hypothetical_protein	-0.0457858	-0.0690298	-3.76137	1.0829	0.366665	1.87071	-1.59023	1.21275	0.00182929	0.418318	-0.0437578	0.343677	0.0438886	0.999353	-0.00209655	7.41e-12	11.1302
CEG41811	25	hypothetical_protein	0.193513	-0.919338	-4.78473	2.2287	-1.55247	0.631951	-0.225652	0.128371	1.06748	0.0821205	-0.357261	0.382256	0.230033	1.22464	0.163364	1.93e-41	40.7144
CEG42886	25	RxLR-like_protein	0.0918382	-2.9047	-3.55109	0	0	0.0396273	-0.410775	0	3.40915	0.184424	0.944293	-0.476908	-0.126962	1.55682	0.47047	3.07e-75	74.5129
CEG43374	25	fimbrin-like_protein	-0.0606262	-0.530064	-1.09505	0.0437012	0.404509	-0.285822	0.261165	0.546682	-0.264026	0.0751869	0.293552	-0.299557	0.358697	0.851203	0.260347	6.66e-38	37.1765
CEG45389	25	hypothetical_protein	-0.249161	-5.20327	-1.69119	-1.59176	2.35719	-2.67999	1.57152	-2.64	2.34311	0.11169	-0.287328	0.828044	0.35707	1.44946	1.95414	1.97e-61	60.7055
CEG47260	25	RxLR-like_protein	0.54197	0.263431	-3.4347	-1.9866	0	0.0342831	-0.404814	0	1.38114	1.20757	-0.325702	0.46492	-0.737288	1.06042	0.361347	4e-64	63.3979
CEG35379	26	hypothetical_protein	0.197788	-4.87978	-3.58311	-0.29943	0.532782	-0.281842	-1.00569	-0.613568	0.877261	-0.272818	0.378607	-0.459546	-0.0843325	1.04096	0.564704	4.29e-284	283.368
CEG37580	26	chitooligosaccharide_deacetylase	0.277593	-1.3678	-0.809779	0.621395	-0.273021	0.986575	-0.367544	-0.929745	-0.0451432	0.550254	-0.728354	0.956035	0.0359805	0.122717	0.427892	2.85e-32	31.5452
CEG49642	26	hypothetical_protein	-1.03477	-3.81684	1.37658	-1.04297	0	4.40457	-2.9059	1.13266	-0.461416	-0.332307	-0.119984	0.814375	0.201107	1.3588	0.621055	2.08e-30	29.6819
CEG50432	26	Cholesterol_transport_protein_(Niemann-Pick_C_disease_protein)	-0.12725	-0.936284	0.341188	-0.412107	0.829569	0.0842341	-1.21564	0.450374	0.825573	-0.114569	0.0939331	-0.152665	0.267366	-0.0523043	-0.201691	7.6e-05	4.11919
CEG50473	26	ribosomal_protein_n-acetylase	-0.205518	-2.64263	0.632775	1.11692	-1.57589	2.09409	0.491729	-0.228582	-0.536567	0.0254544	0.179185	0.326913	-0.181821	1.13464	-0.25664	2.29e-21	20.6402
CEG43818	27	hypothetical_protein	-0.316613	-2.96733	-1.37482	-1.9959	1.30919	-3.04019	0	0	0.155258	-0.159283	4.07029	0.546509	3.52145	4.73129	0.956652	0	0
CEG37063	28	RxLR-like_protein	0.655183	6.62607	-1.86988	-0.6687	-1.08059	-0.363661	-0.350991	0.0450634	-0.67647	-0.00317354	-0.031239	0.155287	0.102132	0.317351	0.394449	1.92e-251	250.717
CEG40052	28	hypothetical_protein	0.0546019	2.80317	0.974547	-0.576423	-0.756909	-1.23896	0.397482	-0.32083	-0.444929	-0.410697	0.472111	-0.324123	0.216287	0.877996	0.075221	1.26e-182	181.9
CEG42155	28	hypothetical_protein	-0.127859	3.83543	0.0806136	0.259116	-0.544381	-0.40445	-0.0295018	-0.60975	-0.22576	-0.524232	-0.774661	-1.11472	1.4539	1.80928	0.296797	1.65e-93	92.7825
CEG42664	28	RxLR-like_protein	-0.910693	7.55247	-2.49285	0.56478	0.378956	-0.112555	-1.41882	0.50876	-3.00125	0.0857049	0.336609	0.349924	0.529254	2.01218	-2.37722	6.46e-69	68.1898
CEG48634	28	RxLR-like_protein	-0.17866	5.36931	-0.943846	-0.278165	-0.432323	-0.763243	-0.313188	-1.37358	0.365619	-0.0241435	-0.719184	0.512182	0.219158	0.1814	0.227956	4.78e-208	207.321
CEG38847	29	hypothetical_protein_L915_12768	-0.116019	-5.00784	1.66128	0.172807	-1.01477	0.501386	-0.0876897	-2.00778	-0.424593	-0.643111	-1.66702	-0.0911041	4.66823	7.32612	0.64081	1.76e-106	105.754
CEG40179	29	Protease_inhibitor_protein	-0.495293	-4.64407	0.0672103	0.068916	0.479722	0.73478	-2.20828	-2.46323	-2.4682	2.89935	-0.645393	0.51677	-4.02327	7.38706	2.35302	8.56e-90	89.0675
CEG43993	29	glycosyl_hydrolase_family_6_protein	-0.0461434	-5.9217	-0.417413	-0.444558	-0.718707	-0.33276	-2.59897	1.21265	-2.50887	0.899198	-0.259852	0.25898	-0.424468	4.42957	0.939683	8.13e-94	93.0899
CEG37303	34	glycoprotein-n-acetylgalactosamine_3-beta	0.193603	-2.8123	0.778889	0.419176	-0.675795	1.22639	-1.23483	-0.817955	0.789128	-0.0578789	0.0853016	0.0325859	-0.0176287	0.797191	0.435186	2.93e-25	24.5331
CEG49063	35	Protease_inhibitor_protein	0.211697	1.20501	-2.5463	0.219252	0.310881	-0.891169	0.145238	2.95764	-0.276676	-0.231169	-2.37348	-0.265433	0.755145	1.03024	-1.37127	2.46e-14	13.6091
CEG39147	36	RxLR-like_protein	-0.33382	-1.73059	0.511011	-0.0451699	-1.05723	0.41914	-1.05584	0.510346	0.36018	0.0407428	-0.266257	0.0544981	0.276712	1.0146	0.0103173	5.13e-70	69.2899
CEG42081	36	hypothetical_protein	-0.926438	-4.40363	-2.24765	0.377638	-0.982481	-3.09817	-0.292408	0	1.32177	0.480931	2.52589	0.10309	-0.188996	6.90986	1.00159	1.46e-191	190.836
CEG42113	36	Elicitin	-0.0236366	-3.7642	-2.28947	-0.559492	-1.15061	0.63257	-2.09847	0.77656	-0.14013	0.773127	0.0920682	-0.636089	-0.361487	2.49872	0.708488	1.23e-145	144.91
CEG43915	36	RxLR-like_protein	0.3421	-5.48791	0.38756	-0.802952	-0.991916	0	0	0	-0.877994	-0.0636238	1.08878	-0.868689	-1.44106	6.00021	0.334287	6.68e-33	32.1752
CEG44730	36	RxLR-like_protein	0.660471	4.02722	-5.29179	-0.175743	-2.05542	0	0	0	1.12166	-1.25726	2.08921	0.871075	0.286065	0.596586	0.764818	2.03e-126	125.693
CEG45594	36	RxLR-like_protein	-0.424602	-3.90737	-3.32779	1.02145	-2.31367	-0.348151	0.991904	-1.50932	-0.215851	0.301795	0.658678	0.208355	-0.785388	3.52379	0.820509	4.98e-192	191.303
CEG46518	36	serine_protease_v8	0.0960326	-4.44425	-2.74166	-0.14975	-0.539436	-1.05184	-0.602532	0.497748	-0.273157	0.330951	0.310303	-0.211426	-0.726663	1.68194	0.739503	7.75e-155	154.111
CEG47227	36	hypothetical_protein	-0.468489	-3.6432	-2.27737	0.291126	-1.65056	0.200866	-0.940831	-0.233764	0.683559	0.419946	0.534021	0.0772134	-0.626296	1.53959	1.26597	3.44e-233	232.463
CEG44950	37	hypothetical_protein	-0.0449671	-0.0744659	1.67092	-1.43859	-0.139521	-1.12616	-2.57154	1.39143	0.430143	1.02941	-0.321454	0.166951	0.162621	-0.63712	-0.230195	3.2e-21	20.4949
CEG38602	38	RxLR-like_protein	-0.0911605	0.24122	3.65282	-0.542419	0.374981	-1.93862	-2.60137	1.09394	-5.54468	3.06461	-0.00468518	0.769571	2.75534	-1.14986	-0.200537	4.47e-53	52.3497
CEG44007	38	hypothetical_protein	-0.329482	-1.76285	3.56155	1.22894	0.298931	-1.62043	-1.72424	-4.88691	1.36252	-1.073	-0.0700759	0.916143	-0.295114	2.83488	1.56808	1.4e-171	170.854
CEG44407	38	RxLR-like_protein	0.784683	0.457671	1.991	0.287526	1.50021	-2.28139	-0.508377	-2.11098	-1.00143	0.831353	-1.73124	0.587067	1.71743	0.010966	-1.32377	3.72e-49	48.4295
CEG36711	41	RxLR-like_protein	0.48944	1.38682	2.86326	2.42078	0.962743	1.11162	-0.156199	0.282163	-1.82436	0.629986	-0.233254	-0.527168	-0.668259	-1.64376	-1.77858	1.6e-228	227.796
CEG37861	41	RxLR-like_protein	0.0749351	-1.65375	-1.20957	4.16362	1.43332	0.974161	-1.38329	1.38718	-0.427544	-0.0435236	-0.169099	-0.26325	-0.293825	-1.31275	-0.498425	3.91e-57	56.4078
CEG38433	41	Defense-related_protein_containing_SCP_domain	-0.280895	-1.00008	0	3.68183	-0.505086	0.902768	0.666999	-0.0605366	-0.485692	-0.844768	-0.578443	-0.0300236	0.298277	-0.281461	-0.685498	1.83e-18	17.7375
CEG38484	41	RxLR-like_protein	-0.132469	-2.13087	3.56728	-0.235915	1.30581	-0.0806205	1.12938	0.025831	0.0726191	-0.158817	-0.30397	-0.501562	-0.483981	-0.824664	-0.972641	3.54e-51	50.451
CEG39430	41	hypothetical_protein	-1.15757	6.67057	0.678398	1.98977	-0.680931	1.40245	1.23077	1.15785	-1.53888	-0.82426	-0.858743	-0.211882	-0.580233	-0.108916	-5.92129	4.04e-50	49.3936
CEG40546	41	hypothetical_protein_L915_18772	0.3125	0.762191	0.954848	-0.253344	1.27951	0.56582	0.338502	0.0883112	-0.182782	0.175171	-0.147395	-0.396305	-0.503003	-0.759898	-2.17491	4.15e-41	40.382
CEG40868	41	RxLR-like_protein	-0.00418545	1.36919	-0.0869695	3.00211	-1.37869	0.869225	0.673236	0.798733	0.376841	-0.593349	-1.22925	-0.746344	0.542205	0.479068	-0.699655	4.55e-61	60.342
CEG41012	41	Glycoside_hydrolase,_family_12	-0.34599	4.65416	-0.0429565	1.87142	-0.918361	1.1473	2.20832	0.928205	-0.244028	-1.0644	-0.334474	-2.09472	-0.469629	1.8451	-5.92602	8.85e-41	40.0531
CEG42666	41	RxLR-like_protein	-0.233157	0.463939	0.122666	0.185643	-0.290549	2.00896	-0.232817	0.415076	-1.0167	0.345131	0.277866	0.0469407	-0.36465	-1.43019	-0.317715	3.13e-77	76.5045
CEG43171	41	RxLR-like_protein	-0.354412	2.18622	-0.632258	1.84981	-0.00945956	0.987228	0.459777	0.423087	-1.83336	1.00025	-1.36221	-0.644302	-0.0746907	0.508852	-1.79612	5.64e-24	23.2487
CEG43575	41	RxLR-like_protein	-0.648447	3.87717	-0.151728	0.867593	-0.468209	0.516942	1.06692	0.400689	-0.694471	-0.291452	-0.122723	-1.35848	0.336238	0.0929302	-2.76852	7.93e-47	46.1007
CEG44190	41	RxLR-like_protein	-0.415929	4.38243	-0.981921	2.40249	-1.56787	1.421	1.24447	-0.229263	0.549241	-0.0783581	-0.21646	-0.76775	-0.860947	-1.2123	-2.52499	9.51e-79	78.0218
CEG45109	41	aspartate_aminotransferase	0.159203	-0.336593	2.9403	0.00621784	1.25946	0.596696	0.208183	-0.0224639	-0.595735	0.0321008	-0.0711178	-0.06324	-0.497883	-1.70343	-1.10265	3.72e-78	77.4295
CEG46264	41	RxLR-like_protein	0.28452	3.61537	-1.98224	-1.74115	3.15452	2.14753	-0.131729	0.641588	-0.716577	0.348675	0.197845	-0.0531126	-0.742973	-1.93199	-1.9086	1.32e-103	102.879
CEG46645	41	RxLR-like_protein	-0.0584148	4.07692	-0.0643554	-0.291864	1.86955	0.913258	0.17081	-0.0694004	1.01448	-0.65794	-1.06936	-1.43387	0.527991	-0.0598325	-4.68734	5.68e-66	65.2457
CEG47615	41	ricin_b_lectin-like_protein	0.319776	-0.875522	-0.56784	4.24287	1.92663	1.56432	0.988716	0.624611	0.241772	-1.21302	-0.952222	-0.940697	-0.047466	0.0315141	-6.02412	3.46e-70	69.4609
CEG48217	41	RxLR-like_protein	-0.185631	4.54116	-1.45166	0.678837	-0.0923408	2.22699	1.17977	0.969849	-0.681201	-0.610922	-0.0305514	-0.384441	-1.20474	-0.817431	-2.27835	1.04e-67	66.983
CEG49095	41	RxLR-like_protein	0.149959	0.504911	0.907652	0.552496	-0.14211	0.062299	0.992054	-0.194347	-0.363876	-0.0397258	0.0207374	-0.100513	-0.406552	-0.93093	-1.1412	1.76e-29	28.7545
CEG49473	41	CAP_domain	-0.0517236	2.56702	-1.95545	3.09798	-0.645975	1.87624	2.40133	-1.5949	-1.29443	-0.915255	-0.754176	-0.106299	-0.460837	-0.968834	-2.00113	1.85e-95	94.7328
CEG49819	41	hypothetical_protein	0.286261	-0.450948	0	3.91454	-1.8474	1.08381	3.18547	-2.01597	-1.3332	0.26951	-0.391777	0.167376	-0.415828	-2.17953	-0.513197	4.46e-42	41.3507
CEG38120	42	atp-binding_cassette_superfamily	0.812742	2.2313	-2.81685	-1.03406	-1.46688	2.04475	-0.621876	-0.984135	-1.06868	0.239278	-0.187105	0.694895	1.66996	1.10234	-1.51044	4.27e-68	67.3696
CEG43066	42	pectin_methylesterase	0.061449	1.52543	-2.23707	-0.307677	-2.10638	0.0281246	2.20554	-0.41992	-1.51821	0.355814	-3.45481	2.35383	-1.77842	2.41946	1.64884	2.04e-26	25.6904
CEG50301	43	hypothetical_protein	-0.360962	0.105322	0.481286	-0.664351	-0.338458	0.691491	-0.965419	0.773176	0.39293	0.570653	0.0240789	-0.0315839	-0.292986	-0.0993813	0.321774	3.22e-08	7.49214
CEG35996	46	RxLR-like_protein	-0.522258	1.32435	1.30251	0.797832	-0.427472	0.69726	-0.102024	-0.6532	0.725071	-0.394269	-1.2045	-0.666297	-0.185612	0.351829	-1.37077	4.1e-26	25.3872
CEG36126	46	RxLR-like_protein	-0.14333	-0.259529	0.828541	-0.353685	0.558317	0.268207	0.133577	-0.646926	0.0251608	-0.05624	0.0376251	-0.209966	-0.00970847	-0.254773	-0.158646	1.73e-09	8.76195
CEG37727	46	Glycoside_hydrolase,_family_12	0.467667	-0.290005	0.842735	3.81983	1.28587	1.93174	-0.131371	-0.424187	-1.36479	-0.495006	-0.823418	-0.649117	-0.430496	-0.283177	-3.77303	4.09e-93	92.3883
CEG46025	46	hypothetical_protein	0.0336806	-0.76808	0.546898	0.609453	0.586296	0.407485	-0.833401	0.268936	0.388286	-0.0698798	0.228951	-0.33293	-0.331286	-0.979477	-0.229397	8.2e-16	15.0862
CEG35215	47	cytochrome_oxidase_subunit_i	-1.85256	0.314755	-0.530633	-0.698882	0.377419	-2.55073	1.3391	-0.949211	-2.24628	0.808425	-1.56829	1.25631	2.48384	0.0411182	-1.32507	3.95e-42	41.4034
CEG42180	47	RxLR-like_protein	0.647663	-0.99591	-0.0729787	0.70368	-0.0412806	0.0521249	-0.366045	-0.640866	-1.37108	1.34426	-0.955055	0.654771	0.514048	-0.920823	0.227128	3.49e-35	34.4572
CEG39917	48	hypothetical_protein_F442_10011	0.611001	-2.90613	-2.67975	0.607247	1.61501	-3.64297	-1.48163	0	0	0.647712	1.33718	-0.788652	0.541272	3.20618	-0.826473	1.81e-158	157.742
CEG46759	49	hypothetical_protein	-0.104669	1.89894	-1.75596	0.463669	-0.109028	-0.393024	0.02456	-0.208448	0.414001	0.236273	0.409061	0.400505	-0.0381258	0.313109	0.101174	2.25e-44	43.6478
CEG44006	50	hypothetical_protein	-0.273201	-2.09371	2.10352	0.903021	-0.506009	-3.26375	2.80796	-0.0909122	2.44133	-0.594162	-0.0849169	0.876135	0.311822	-1.52678	-0.355362	3.76e-199	198.425
CEG49043	51	lectin,_putative	0.0917404	-0.454154	-1.7309	-0.462334	0.341903	1.35823	0.322508	-0.0333686	-0.737533	0.31753	-0.123269	-0.297058	-0.564519	-1.49366	-0.597896	1.69e-51	50.7721
CEG36299	54	Uncharacterized_conserved_protein	-0.0361224	-1.91044	1.00448	-0.0730295	1.08255	-0.95918	0.360489	-0.866031	0.714653	-0.131279	0.475922	-0.0750661	-0.524941	1.20773	0.460138	8.11e-12	11.091
CEG45408	54	hypothetical_protein	0.0790843	-3.39282	0.801713	2.72885	-0.522454	-0.0982953	-1.12795	-0.491649	0.420531	0.516846	-0.886905	0.61155	-0.0241004	0.425782	0.52577	2.3e-06	5.63827
CEG38402	55	NLP-like_protein	1.22576	8.08243	-1.6049	0.0301847	-3.43595	0.404347	0.899679	0.787729	-0.161256	-0.741308	-0.736593	-1.00488	0.537906	0.101067	-1.54987	7.15e-71	70.1457
CEG40985	55	arabinan_endo--alpha-l-arabinosidase_a_precursor	0.258096	4.02614	1.47826	-0.54102	-1.96063	-0.00108206	0.47839	0.368865	-0.133653	-0.256246	0.724584	-0.51053	-0.627129	-1.63739	-0.689728	1.67e-242	241.777
CEG35164	56	RxLR-like_protein	0.0559691	2.05063	0.953076	-0.934774	0.319232	-2.47014	0.782455	0.32364	-0.278935	0.523914	-0.183333	-0.018615	0.080194	0.221327	-0.0201445	8.49e-77	76.0711
CEG41784	56	RxLR-like_protein	0.226918	4.01762	1.1122	-0.101872	-1.80685	-2.4983	-0.74858	-1.28683	1.31463	0.332535	0.44418	0.141398	1.37279	-0.980227	0.164419	5.37e-68	67.27
CEG44883	56	NLP-like_protein	0.393409	3.07008	0.208695	-0.374063	-2.69256	0.55793	0.0856871	-0.488667	0.0248551	-0.139648	0.473048	-0.41904	0.0969095	0.152575	0.192274	3.77e-121	120.424
CEG41432	59	Protease_inhibitor_protein	0.174316	-3.50285	0.657906	0.356641	1.09452	2.41826	1.54795	-1.01669	-1.31675	0.667641	-1.12643	-0.270857	0.09993	-0.874708	-0.548575	3.56e-41	40.4485
CEG43406	59	RxLR-like_protein	0.661216	-0.671932	-1.78921	0.894879	0.132972	1.58139	0.262394	-0.0472804	-0.337981	0.104073	-0.00823396	-0.703509	-0.45709	-0.0643268	-1.14448	1e-13	13
CEG46860	59	RxLR-like_protein	0.117094	-2.19291	1.882	-1.10661	1.62828	-0.150101	0.719018	-0.0825229	-0.294547	-0.19944	0.17895	-0.492955	-0.28706	-0.364803	-0.352213	9.53e-25	24.0209
CEG48455	59	serine_protease_family	0.170336	-1.67391	-1.75495	-0.433848	1.36062	2.19183	0.351707	0.30338	0.0496511	-0.163211	0.348797	-0.449657	-0.473457	-0.55724	-0.194636	2.44e-82	81.6126
CEG35684	60	hypothetical_protein	-0.103851	-0.580188	-0.935706	-0.394262	-1.08414	2.85241	-3.22571	2.29022	0.376307	0.239882	-0.0350591	0.0758612	-0.446053	-1.16098	0.353269	1.64e-11	10.7852
CEG36077	60	hypothetical_protein	0.0161366	-1.97636	-1.47885	0.27692	0.757056	-0.654465	1.32023	-0.118985	0.505041	-0.124175	0.178413	0.115908	-0.413252	-0.102986	0.155329	4.26e-50	49.3706
CEG43700	60	RxLR-like_protein	0.495909	-2.63611	-2.01218	1.38156	-0.59452	0.252979	0.801335	-0.507002	1.15076	0.384919	-0.147331	0.100346	-0.214019	-0.310176	-0.0946011	5.9e-53	52.2291
CEG38206	62	RxLR-like_protein	-0.0576563	1.57739	-2.35124	0.363765	-0.671094	-0.810471	0.419414	0.018774	1.55746	-1.48867	-0.5561	-1.29196	1.16707	1.45004	-0.194561	1.37e-75	74.8633
CEG39054	62	RxLR-like_protein	-0.877262	2.44229	-2.74253	1.21261	-1.06987	1.24094	-0.248381	0.0635169	-0.122742	-0.606344	-1.139	-0.670029	0.236734	2.21889	0.928008	2.08e-54	53.6819
CEG46291	63	hypothetical_protein	0.333232	-0.885844	-2.37064	1.0382	-0.390942	1.75077	0.488225	-1.55167	-2.92688	1.24365	-2.38954	1.81707	-2.51109	1.18878	2.76677	8.27e-14	13.0825
CEG49264	63	RxLR-like_protein	0.168611	2.27014	-3.36272	0	0	0.892782	1.42179	-4.02628	-0.928087	1.09797	-0.708524	0.718629	0.236776	1.8622	0.772183	1.52e-05	4.81816
CEG42545	65	RxLR-like_protein	0.155099	-2.623	1.46573	-1.24652	1.67306	-0.611554	0.443251	0.366582	-0.46095	-0.450386	-0.667008	0.243582	0.101106	0.754347	-0.470472	7.19e-13	12.1433
CEG40366	66	RxLR-like_protein	0.34063	-4.8989	-1.10879	1.12949	-1.41015	0.196755	1.1855	-1.91065	1.39607	-0.309216	-1.01957	0.742234	-0.112957	3.14724	0.998598	5.09e-124	123.293
CEG40534	66	RxLR-like_protein	0.226283	-0.459572	-1.49467	0.74044	-0.433855	0.328933	0.869451	-0.648486	-0.139858	-0.0378419	0.0637532	-0.0753094	0.123628	0.0295691	0.110223	1.52e-16	15.8182
CEG48571	67	metalloprotease_family	-0.287951	1.04354	-0.994578	-1.22675	0.180346	1.60589	0.12929	-1.04649	0.583168	-0.279369	0.340429	0.250034	0.19491	0.489531	-0.200329	2.68e-14	13.5719
CEG48991	67	pectate_lyase	-0.197031	3.37605	-2.35451	0	0	0	0	0	0.193479	-1.10363	-1.50347	2.72491	2.90389	-0.726436	2.0324	5.33e-10	9.27327
CEG41753	68	hypothetical_protein	0.427183	-3.34298	0	0	1.14674	2.00339	-1.21866	-0.68553	0.220864	-0.00135428	-0.976361	-1.2503	-0.0397845	1.44568	0.535807	1.1e-10	9.95861
CEG43507	68	RxLR-like_protein	-0.218247	-1.10311	-0.527025	-0.227099	-0.33602	0.817994	1.08867	-0.0272009	-0.912095	0.625129	-0.248224	0.145697	0.160019	0.240618	-0.0746024	4.31e-14	13.3655
CEG46502	70	hypothetical_protein	-0.162683	-1.69305	2.45177	-0.918849	-1.15956	-0.506736	-1.23818	-0.613952	0.253949	-0.337996	0.99591	-0.427496	1.22544	0.0574157	0.129157	5.86e-45	44.2321
CEG39968	71	hypothetical_protein	0.337743	3.54545	-3.35072	-2.02544	2.53847	-0.525409	-0.653299	2.34746	-0.230659	0.252036	-0.618636	-0.109899	-0.622499	-0.865038	-2.32623	4.19e-19	18.3778
CEG50094	71	hypothetical_protein_F443_11381	-0.0791346	1.46383	-1.71905	-0.0679164	-0.351106	-0.125814	0.777351	0.502081	-0.731354	-0.0775392	0.351288	-0.0947588	-0.207264	-0.294495	-0.122743	3.71e-23	22.4306
CEG37022	75	hypothetical_protein	0.486152	3.23272	0.227651	0.829691	-0.449782	-0.737712	1.39263	-0.984379	-0.339181	-0.0932846	-0.223836	0.124493	0.394292	-0.646482	-1.55529	1.03e-17	16.9872
CEG39143	75	RxLR-like_protein	-0.0960003	3.16715	3.46213	0.540688	-0.462532	-0.257558	1.51697	0.46365	-3.82244	-1.1066	0.722291	0.701563	-0.59313	-3.294	-2.66728	2.69e-112	111.57
CEG40029	75	hypothetical_protein	0.456021	5.50326	2.86081	-0.329083	-1.8724	-1.00475	1.16575	0.0250988	-0.0559	-0.353923	0.0716283	-1.87632	-0.640756	-0.0735691	-4.91465	1.09e-72	71.9626
CEG47231	75	short-chain_dehydrogenase_reductase_acting_with_nad_or_nadp_as_acceptor	0.458739	0.432486	2.25898	-0.643121	-0.154801	-0.208264	0.281741	0.944144	-1.38485	-0.014861	-0.388835	-1.01132	-0.190927	-0.510971	0.568862	4.47e-97	96.3497
CEG38594	76	RxLR-like_protein	0.224475	2.18405	1.86507	1.09188	1.6561	-0.901147	-1.12685	-0.92665	0.495925	-1.71847	-3.06657	-1.79009	2.29439	2.90248	-3.99846	1.21e-84	83.9172
CEG39328	76	hypothetical_protein	0.0638096	1.52019	2.97469	1.20754	0.418363	1.03387	0.0922256	-0.615517	-1.54975	-1.0263	-2.78447	-0.991968	1.94316	2.33459	-2.90984	6.69e-112	111.175
CEG39802	76	RxLR-like_protein	-1.27448	3.8958	1.82241	1.20006	0.154662	-0.509654	0.854933	-0.545385	-1.17459	-0.298372	-2.27626	-0.615225	1.21681	0.354066	-1.16658	9.61e-66	65.0173
CEG41562	76	rnabinding_protein	1.05778	2.54876	0.142732	1.81644	-0.593401	1.77048	-0.223656	1.42882	-1.20751	-0.972121	-2.29899	-1.09397	0.681259	2.06063	-1.30837	5.99e-97	96.2226
CEG42528	78	hypothetical_protein	-0.680254	9.21837	-3.4556	0.322273	0.690845	-0.590094	-0.98051	-0.128698	-0.224496	-0.0367997	-0.455579	0.539676	-0.235597	-1.13731	0.772658	4.36e-57	56.3605
CEG49913	78	acidic_partial	-0.309068	7.38879	-1.52724	-0.489539	-1.45103	0.478925	-0.13086	-0.937373	1.49852	1.2502	-1.28954	-0.688349	-0.326644	-0.897514	-3.25978	3.68e-44	43.4342
CEG43339	81	RxLR-like_protein	0.37789	3.46084	-3.63159	-0.301551	-1.10948	1.25949	0.763443	-0.0140019	-0.374495	-0.179948	-0.0618535	-0.426143	-0.437735	-0.872883	-2.11075	5.79e-154	153.237
CEG44605	81	RxLR-like_protein	0.763858	-0.235972	0.0123925	-0.52936	-0.649686	0.690381	0.241262	0.8225	-0.338128	-0.247434	-0.575119	0.623536	0.0309593	-0.40705	-0.869439	0.001249	2.90344
CEG46700	81	RxLR-like_protein	0.187834	0.395337	-2.03508	0.000173784	1.3829	1.07476	-0.452032	0.414469	-1.04416	0.655246	0.0705889	-0.161904	-0.52039	-1.43837	-0.157198	1.88e-69	68.7258
CEG47817	81	hypothetical_protein	-0.157089	0.472108	-1.78134	-0.815263	-0.374845	1.50848	-0.164139	0.579976	-1.04765	0.379292	0.193044	-0.225911	-0.662804	-1.15291	-0.229079	1.49e-119	118.827
CEG49041	81	RxLR-like_protein	0.570432	-0.26291	-0.85638	-0.429318	1.00643	0.349086	0.35983	0.0405067	-1.16806	0.200426	0.339316	-0.415739	-0.316307	-1.58585	-0.631773	1.76e-40	39.7545
CEG43070	84	pectin_methylesterase	-0.233077	8.97783	-5.17298	2.39819	-3.23149	4.99765	0.176217	-0.915865	-4.42851	1.08033	-2.38779	2.54316	-0.562607	-2.99794	-0.387586	1.03e-86	85.9872
CEG44030	84	hypothetical_protein	-0.266569	6.41124	-2.27237	0.71764	0.721313	0.65618	-0.291488	0.545221	0.722802	-0.922448	-2.09319	-0.804293	0.706221	0.574198	-4.08023	4.21e-64	63.3757
CEG45976	84	RxLR-like_protein	0.158967	2.7131	-1.53096	-0.46697	-0.682021	1.10515	-0.036527	0.102894	-0.41679	0.0564981	-0.127105	-0.338175	-0.327072	-0.862329	-0.149429	1.42e-52	51.8477
CEG47437	84	RxLR-like_protein	0.732062	4.75175	-0.969047	1.80796	-0.686817	-0.0356717	-0.556895	-0.118179	0.0584359	0.0750103	-0.527948	-0.256374	-0.110009	-1.21456	-1.22277	2.89e-26	25.5391
CEG50127	84	RxLR-like_protein	-1.40997	5.745	-0.744947	-0.212966	-1.41894	0.92386	2.08463	-0.0286794	-3.23124	1.52333	0.0352515	-1.20733	-0.528727	-1.31378	-0.427263	6.82e-37	36.1662
CEG41003	87	RxLR-like_protein	-0.168862	3.11711	-2.25194	1.5208	-1.48933	0.663263	-0.318656	2.82889	1.70058	-0.455509	1.24486	-0.800777	-0.137327	-0.838863	0.51497	1.37e-99	98.8633
CEG45743	87	hypothetical_protein	0.864409	2.79139	-1.96165	-0.634747	-0.0606487	0.0205248	0.494374	0.293069	0.0853972	0.489739	-0.110661	-0.030396	-0.167129	-0.835242	-0.621783	6.59e-13	12.1811
CEG35787	90	Uncharacterized_conserved_protein	0.0342267	3.96137	-2.50334	0.741833	0.505747	0.242869	0.656391	0.806201	-0.320436	-0.207359	0.0283884	-0.412898	-0.536707	-1.24355	-2.49663	1.38e-38	37.8601
CEG37095	90	RxLR-like_protein	0.559399	2.35841	-0.0184636	-0.691585	-1.83378	1.41866	1.43817	-0.0653008	-0.0442989	-0.0648005	-0.548166	-0.416365	-0.606817	-1.64058	0.133001	1.04e-79	78.983
CEG41057	90	RxLR-like_protein	0.406651	3.51347	-1.51534	-0.902992	0.673822	0.29293	0.441103	-0.164452	0.273164	-0.369346	-0.044437	-0.887547	-0.493681	-0.498924	-1.4732	1.29e-24	23.8894
CEG42594	90	pectin_methylesterase	-0.479829	5.66582	-3.52752	-0.79724	-1.08013	2.02719	3.97581	2.39355	-0.789609	-1.26961	-2.94028	-0.626086	-0.287078	2.56424	-5.81822	4.07e-58	57.3904
CEG43038	90	RxLR-like_protein	0.15912	4.5669	-1.96209	0.708188	-0.0625591	0.922003	-0.399372	0.443026	0.750207	-0.140852	-0.958181	-0.495167	0.0173195	0.0932811	-1.80352	3.71e-41	40.4306
CEG43348	90	RxLR-like_protein	1.16983	3.96416	-1.75685	0.73937	-1.60582	0.753954	1.41607	1.14241	-0.365432	-0.419067	-0.834001	-0.609205	0.233014	-1.51845	-0.235976	4.33e-35	34.3635
CEG48155	90	hypothetical_protein	0.125614	3.93025	-0.887256	-0.721454	0.63175	0.081403	1.08626	0.45759	-0.279316	-0.203011	-0.377153	-0.242214	0.0565023	-1.25369	-2.68842	1.28e-67	66.8928
CEG49406	90	RxLR-like_protein	-0.543899	7.56686	-3.83961	-1.98999	1.52208	3.80025	0.00641025	2.20833	0.0683825	-0.532286	-0.475577	-1.44529	-0.402446	0.839185	-6.61653	1.43e-55	54.8447
CEG46359	91	hypothetical_protein	1.22878	0.0280591	0	2.73618	1.14715	-0.0485849	-2.75234	-0.853364	1.86142	-0.579369	1.17819	-0.918141	0.171459	-1.63402	-1.40021	2.11e-16	15.6757
CEG46984	91	glycoprotein-n-acetylgalactosamine_3-beta	-0.0283479	-1.04848	1.94454	2.00716	-0.475413	-0.990117	-0.493922	0.741831	0.288946	-0.340215	0.114005	-0.0669939	-0.350939	-0.053878	-0.0834499	1.02e-08	7.9914
CEG47148	91	RxLR-like_protein	-0.438212	2.47476	0.155523	3.298	0.686358	-1.10107	-0.652178	-0.402255	0.13829	2.68688	-1.24717	0.268399	0.329101	-2.24409	-6.42425	6.66e-34	33.1765
CEG36136	92	RxLR-like_protein	-0.401848	0.466359	0.643222	1.30811	-0.949924	-0.268699	0.708209	-1.6083	0.105336	-0.468867	-2.16591	0.414861	0.750506	0.472367	-1.62029	9.32e-27	26.0306
CEG38901	92	RxLR-like_protein	0.493685	5.05017	0.74371	0.530943	0.115237	0.89422	-0.605052	-5.2003	-2.62247	-0.934703	0.689444	-2.21495	2.99166	-0.150723	-4.83815	1.08e-70	69.9666
CEG44125	99	papain_family_cysteine_protease_containing_protein	0.352172	-3.78013	-0.642242	0.330583	0.278921	0.446742	0.105697	1.05856	0.0545475	0.0920889	-0.0844352	-0.365446	-0.627424	-0.537688	0.154904	3.76e-90	89.4248
CEG46610	99	RxLR-like_protein	-0.4567	-4.86151	-0.686056	1.07883	1.77624	1.37745	1.20013	-1.17897	0.426955	0.431702	-0.227898	-0.209597	0.0594478	-0.380823	-0.0744474	4.58e-38	37.3391
CEG44408	100	RxLR-like_protein	0.404502	4.77361	-2.5623	0.351134	-0.386943	0.0383438	0.0641253	-0.963226	0.040445	-0.20561	-0.0904473	-1.60923	0.336229	-0.0589896	-1.51119	3.81e-92	91.4191
CEG49821	100	RxLR-like_protein	-0.155823	0.150598	0.879474	-0.313823	0.254215	0.492459	0.244341	-0.548003	-0.287353	-0.322464	-0.952316	-0.654152	0.239121	0.663945	-1.7531	7.74e-21	20.1113
CEG38935	102	hypothetical_protein	-1.04598	4.26543	-4.61347	2.55443	-1.8944	0.57404	4.79521	-0.196326	1.45589	-0.574333	-0.133687	-1.41787	-0.916784	-1.15882	-2.52076	1.73e-46	45.762
CEG50290	102	RxLR-like_protein	0.522596	3.11308	-4.26861	-1.94383	2.83521	0.989756	0.108846	0.0659946	0.162909	0.139908	0.176395	-0.116218	-0.614447	-1.34919	-0.139146	9.71e-59	58.0128
CEG38391	104	hypothetical_protein	-0.287124	-1.40465	1.95319	-0.0718541	0.149974	-0.681712	-0.558258	0.62747	0.496718	0.169199	0.283396	-0.0700895	-0.406446	-0.453099	-0.216916	1.4e-28	27.8539
CEG45962	104	conserved_hypothetical_protein	0.0565027	-1.37159	1.77841	1.47018	3.0493	-2.46993	-0.506128	0.528781	0.206588	1.99937	-0.0488023	-0.541289	0.447594	-2.23336	0.852874	3.55e-38	37.4498
CEG38542	108	Ricin_B_lectin_domain	-0.164013	-2.90579	2.35642	1.25523	0.131131	1.25085	1.15108	0.369063	-2.08832	-0.593622	-0.310758	-0.538213	-0.463475	-0.982063	-1.16829	2.9e-75	74.5376
CEG44035	113	hypothetical_protein	-0.247112	1.79623	0.164314	-1.20381	-0.523904	0.589407	0.337267	-0.0734644	0.386517	0.275983	0.81528	0.805296	-0.395406	0.146109	-0.240632	2.63e-52	51.58
CEG38024	114	hypothetical_protein	-0.193999	-2.03729	2.85591	-0.196418	0.0104421	-0.255593	1.38339	0.354782	-0.189927	0.389821	-1.51674	-0.908701	0.191112	1.02894	-3.27788	2.96e-13	12.5287
CEG35463	123	Uncharacterized_conserved_protein	-0.0669046	-0.498108	0.663869	-0.665431	0.847819	-0.359115	-0.0130799	0.311114	-0.265565	-0.283346	-0.156787	-0.931525	-0.0938096	-0.253768	-0.663912	2.81e-18	17.5513
CEG39159	123	Trypsin	0.174405	1.99748	-1.41948	-0.787977	1.91784	0.602703	-0.632277	0.554287	-0.632183	-0.243927	-0.340192	-0.864743	-0.437915	0.143748	-4.68775	1.2e-13	12.9208
CEG43693	123	hypothetical_protein	-0.732531	1.9621	-1.51458	-0.453237	2.07842	1.2354	-1.23861	-0.523291	-0.469739	-0.374131	-0.250362	0.0215731	-0.348276	-0.598776	-0.665368	2.16e-40	39.6655
CEG35923	130	RxLR-like_protein	-0.153616	0.215275	0.807331	-0.396371	0.105585	-1.24132	-1.23428	0.701553	0.342983	0.0529242	-0.467693	-0.264831	-0.0775948	0.804758	0.431296	5.09e-06	5.29328
CEG47534	130	RxLR-like_protein	0.594506	-0.280279	2.40845	0.0732485	-0.615719	-2.79446	-3.44181	0	2.47198	2.92754	-1.18911	-0.488138	0.78826	-0.12703	1.18051	8.24e-46	45.0841
CEG49295	130	RxLR-like_protein	0.229098	-1.08716	0.660097	-0.367746	0.400483	-1.04986	1.24991	-1.16082	0.770481	-0.660842	-0.294867	-0.403294	-0.0767214	0.357327	-0.475938	4e-14	13.3979
CEG36518	131	hypothetical_protein_F443_21298	-0.584113	0.716724	-0.227425	0.263513	-1.75178	2.82048	-0.180998	0.317302	-0.336196	-0.121753	0.0170282	0.0540905	-0.450507	-1.1506	-0.449144	7.21e-28	27.1421
CEG41602	131	hypothetical_protein	0.462561	-3.28641	3.64441	-0.298829	-2.63705	4.24891	-0.913296	-0.483685	-1.08347	1.20176	-0.495094	-0.241675	0.847748	-1.71084	-0.760918	7.51e-14	13.1244
		UP	180	215	167	153	131	185	151	151	170	198	182	189	180	180	147
		No Change	3	1	19	20	24	12	11	20	2	0	0	0	0	0	0
		DOWN	198	165	195	208	226	184	219	210	209	183	199	192	201	201	234
		UP(%)	47.3684	56.5789	43.9474	40.2632	34.4737	48.6842	39.7368	39.7368	44.7368	52.1053	47.8947	49.7368	47.3684	47.3684	38.6842
		No Change (%)	0.789474	0.263158	5	5.26316	6.31579	3.15789	2.89474	5.26316	0.526316	0	0	0	0	0	0
		DOWN(%)	52.1053	43.4211	51.3158	54.7368	59.4737	48.4211	57.6316	55.2632	55	48.1579	52.3684	50.5263	52.8947	52.8947	61.5789

## Sheet: RxLRs
			Zoospore release phase (ZS)	Establishment of infection (IF)						Colonization phase (CO)			Induction of sporulation (SP)
Gene id	Cluster number	Gene Description	foldchange_T15min_T5min	foldchange_T4h_T15min	foldchange_T8h_T4h	foldchange_T12h_T8h	foldchange_T24h_T12h	foldchange_T48h_T24h	foldchange_T72h_T48h	foldchange_T120h_T72h	foldchange_T221h_T120h	foldchange_T288h_T221h	foldchange_T290h_T288h	foldchange_T292h_T290h	foldchange_T294h_T292h	foldchange_T296h_T294h	foldchange_T296ph_T296h	adjusted p-value (padj)
CEG35767	1	RxLR-like protein	0.503403	1.75018	1.67773	0.973942	-1.04551	0.294283	-0.542087	-2.11805	-4.57994	1.47566	-0.834305	0.341781	0.667898	-0.210682	0.276738	3.31e-117
CEG36326	1	RxLR-like protein	-0.289923	1.00631	0.801007	-0.702661	-0.296167	-1.8691	0.24008	-0.779713	-0.34085	-0.246188	-0.00371351	-0.370246	-0.394683	0.847015	0.431928	1.29e-178
CEG39825	1	RxLR-like protein	-1.01223	6.08615	-2.23068	0.622466	0.0110725	0.633363	-3.27295	-2.81539	-2.00296	1.05271	-2.96479	3.58004	-0.254613	0.828559	-0.373611	4.81e-180
CEG46091	1	RxLR-like protein	0.428394	9.2589	-2.53668	0.530901	-2.14351	0.298861	-2.23982	-5.92314	0.113715	-0.0283266	-2.33692	1.53815	0.709424	1.73468	-3.37852	2.01e-187
CEG47306	1	RxLR-like protein	-0.0143989	1.59536	1.08424	-0.464796	0.136037	-1.9225	-0.360854	-0.811563	-0.0917029	0.0634377	-0.079225	-0.0822013	0.999339	-0.748196	-0.116905	5.14e-181
CEG48333	1	RxLR-like protein	-0.152426	2.38868	-0.599703	-0.132913	-0.489679	-1.33835	-0.986603	-0.585556	-3.53363	-0.351121	1.04569	0.6634	1.08492	0.162864	-0.188382	6.35e-235
CEG50476	1	RxLR-like protein	0.0770433	0.101642	3.39515	-0.248986	-0.0909652	-1.48626	-1.80546	-0.625717	-2.08228	0.0186712	0.425593	0.0960037	-0.603584	1.36432	0.583568	7.1e-297
CEG35708	2	RxLR-like protein	-0.19499	-4.60374	0.787834	-0.0621307	-0.437478	-1.99319	3.32633	0.186642	2.20552	0.0248972	0.516453	0.23868	-0.318771	0.581689	0.549087	3.78e-85
CEG39093	2	RxLR-like protein	-0.110793	-0.439274	0.486523	0.401202	-0.383074	-0.637043	0.129989	0.107042	-0.178225	0.787119	0.15214	0.0780545	-0.193147	0.252793	0.217919	0.000608954
CEG40719	2	RxLR-like protein	0.394918	-1.96834	0.375174	-0.464693	-0.434825	0.580212	0.949579	-1.27509	1.01344	0.459838	0.350589	0.159919	0.427564	0.455171	0.191314	3.26e-56
CEG43342	2	RxLR-like protein	1.57165	-2.74172	-0.730832	0	0	0	0	0	5.39759	0.0081094	0.762615	0.413371	-0.606083	0.343273	0.430132	1.29e-59
CEG45716	2	RxLR-like protein	0.17511	-2.34004	2.20038	-1.87254	0	0	0	0	5.33043	-0.269116	0.133316	-0.855213	-0.921311	1.33132	2.65823	4.35e-29
CEG48713	2	RxLR-like protein	-0.178883	-4.92398	0	0	0	0.411828	-0.783434	0	7.58442	0.240732	1.89322	1.21213	0.293921	1.96697	-0.357279	0
CEG49779	2	RxLR-like protein	-0.0704235	-1.16739	-2.79592	0	0	0	1.61619	-2.09491	9.91305	-2.56081	0.211133	3.17912	2.11365	1.54771	-1.04136	1.55e-282
CEG35747	3	RxLR-like protein	-0.502614	-4.34037	0.0183777	-2.14226	1.36167	0.788202	-0.0570934	1.79923	7.03535	0.177741	-0.145761	1.03903	-0.779645	-1.40145	0.355448	5e-214
CEG35748	3	RxLR-like protein	-0.707586	-2.24819	-0.930703	-0.358261	0	0.395136	0.513678	0.641144	8.05037	-0.615863	0.562005	0.902785	-1.32014	-3.43252	-0.0677885	0
CEG38479	3	RxLR-like protein	-0.0315005	-4.13959	0	2.24	-1.55702	0	0	0	6.1114	-0.365044	0.702057	0.395871	-0.593714	-0.729711	0.550365	8e-76
CEG38482	3	RxLR-like protein	0.0847252	-2.95342	-2.25762	2.74518	-3.16588	3.25145	0.791354	0.0456053	2.12521	0.356955	0.842488	0.680246	-0.701552	-0.347452	0.538215	6.09e-220
CEG41412	3	RxLR-like protein	0.273173	1.22158	-0.626898	-1.64967	1.68343	0.760113	1.66756	0.594179	2.10561	-0.385689	-0.374271	-0.388277	0.367196	-0.0705466	0.184826	6.18e-135
CEG42383	3	RxLR-like protein	0.367927	1.53192	-2.79413	0	0	1.65453	-2.02725	4.01897	4.16544	-0.0329535	1.09749	0.0681986	-0.959366	-1.94334	0.676503	1.95640328518861e-314
CEG45826	3	RxLR-like protein	-0.039542	1.43004	-1.83567	0	0	2.36226	0.150528	-3.60855	4.82253	0.313814	0.437096	0.0828868	-0.870139	-1.24328	0.34328	7.22e-142
CEG46640	3	RxLR-like protein	0.243694	-0.52714	-1.44995	1.37273	0.466182	0.262908	-0.469396	1.2112	0.291267	-0.0671138	0.415016	0.339043	-0.940855	-0.174232	0.624883	3.33e-32
CEG50174	3	RxLR-like protein	0.238858	-4.72652	2.55569	-2.15004	2.85783	1.06404	0.189165	-0.995846	1.38891	0.222827	0.535457	-0.0113934	-0.354984	-1.05503	-0.00616487	2.71e-56
CEG44940	5	RxLR-like protein	0.367114	4.37902	-1.55409	-1.65348	-0.486453	0.0103048	-1.24786	-0.870116	0.793176	-0.234339	0.462148	-0.92546	-0.435736	-0.702634	-0.980053	6.92e-125
CEG46848	5	RxLR-like protein	-0.255778	4.12381	-1.73238	-0.256862	-0.917445	-0.220709	-1.39226	0.774946	-0.738039	-0.00922368	0.088728	-0.639315	-0.26526	-0.176358	-0.456698	5.43e-140
CEG44311	6	RxLR-like protein	-0.826604	3.5324	1.53904	-0.362766	-1.2972	-0.582627	0.548237	-1.58998	0.15368	0.523735	-1.05861	0.36426	2.03512	-0.421901	-2.74185	1.21e-25
CEG36175	7	RxLR-like protein	0.618364	6.9093	1.66308	-0.897527	-1.49591	-3.78601	-2.03353	-0.172964	-0.342452	1.30638	0.198177	-0.124444	0.555956	-2.35251	-0.13079	0
CEG35256	8	RxLR-like protein	-0.195601	7.54852	2.08136	-1.04279	-1.57665	-1.26591	-0.555694	-0.129447	-4.92112	-1.82881	1.89534	1.30236	0.361858	-1.43581	-2.45601	8.31e-296
CEG35333	8	RxLR-like protein	-0.156287	5.11966	1.76558	-0.509377	-1.55609	-1.83161	-0.3642	-0.428701	-1.45039	0.271139	0.243261	-0.0302584	0.750021	-0.248628	-0.596613	0
CEG36621	8	RxLR-like protein	0.552868	5.22246	0.0512437	-0.288924	-0.745905	-1.74802	0.0568906	-0.0999538	0.0700906	-0.215793	0.0614842	0.11299	0.0851217	-1.44733	-1.15256	6.47e-138
CEG38045	8	RxLR-like protein	0.19352	5.04691	3.19641	-0.34902	-1.245	-1.87935	-1.17577	-0.561304	-2.88559	0.564671	0.273713	-0.200817	1.87201	-3.22216	-2.49462	3.2e-195
CEG38064	8	RxLR-like protein	0.27663	6.99871	1.87795	-0.423514	-0.994908	-2.35001	-0.692595	-0.567746	-1.93005	-0.0337161	-0.0540581	-0.113695	0.218756	0.20386	-0.0857147	0
CEG38600	8	RxLR-like protein	-0.575418	1.60228	3.14148	0.113203	-0.0733695	-2.6991	-0.739901	-0.560827	-4.92794	1.79818	0.258799	0.888137	3.31008	-2.15592	-0.291726	6.13e-130
CEG42541	8	RxLR-like protein	0.134482	4.60553	-0.353232	-0.00194525	-0.532275	-1.18255	-0.917486	0.376592	-0.195858	0.433643	-0.222498	-0.392697	0.261599	-0.796862	-0.64672	7.92e-70
CEG45621	8	RxLR-like protein	-0.547008	11.739	-0.16179	-0.71095	-0.907016	-1.30777	-0.544625	-0.490987	-2.11313	-0.245202	-0.17542	0.142374	0.681757	-1.4226	-3.47556	3.72031431318459e-321
CEG46790	8	RxLR-like protein	-0.688981	10.4395	-1.33116	-0.106561	-0.565866	-1.17321	-0.683996	-0.102744	-0.36742	-1.13247	-3.39083	-0.135959	1.63314	2.38726	-6.38097	3.06e-56
CEG47028	8	RxLR-like protein	-0.090723	4.47326	0.955515	-0.263029	-0.266812	-2.54158	-1.24107	0.0383176	-0.769535	-0.306416	0.0229644	0.0801721	-0.22418	-0.919814	0.48553	0
CEG47827	8	RxLR-like protein	0.793616	7.86771	1.89397	-0.573932	-0.162228	-2.18638	0.422287	0.0181644	-5.81512	-0.187113	1.67498	1.3871	3.30426	-2.89596	-3.45447	7.02e-190
CEG48134	8	RxLR-like protein	0.873486	6.31522	2.59106	-0.680647	-0.907579	-2.6607	-0.691192	0.24831	-4.05332	1.07755	-0.488729	0.786806	0.997764	-0.995391	0.325079	0
CEG43579	9	RxLR-like protein	0.432439	3.4405	0.373406	-0.140834	-0.601047	-1.07012	-0.686073	-0.575492	0.141217	0.442346	0.353516	0.552343	0.810893	0.943596	-0.519713	4.03e-117
CEG45091	9	RxLR-like protein	-0.360012	5.37941	-0.0602305	0.0497921	-0.656591	-1.34377	-0.545371	-1.43693	-0.765108	0.474604	0.00581304	-0.135665	-0.220135	2.24373	-0.170697	6.04e-80
CEG38528	11	RxLR-like protein	0.417422	-2.36391	-1.24874	-0.616424	1.39123	2.27992	-1.12574	-0.284528	1.08507	0.096973	0.0791797	0.485679	-0.0687008	-0.568335	0.341696	5.15e-31
CEG41011	11	RxLR-like protein	0.313092	-2.18087	-2.59998	2.21969	-0.154186	0.932567	-0.170821	-1.06954	1.45286	0.117662	0.215054	0.0711695	-0.168026	-0.263883	0.760756	9.26e-26
CEG41608	11	RxLR-like protein	0.200706	-4.3166	-0.486053	-1.6232	3.44334	0.671855	-0.672651	1.24297	0.320547	0.278987	0.319493	0.309086	-0.573321	0.233058	0.462197	4.31e-70
CEG43850	11	RxLR-like protein	0.170413	-4.91206	-2.00197	0.372053	2.41223	-2.31167	0.457868	-0.227471	3.00319	0.284378	-0.0894729	0.272882	-0.0690838	1.16689	0.49241	9.65e-143
CEG44246	11	RxLR-like protein	-0.5422	-1.37432	-1.07752	1.98892	0.86946	-1.2093	-0.182522	0.316486	-0.578839	0.342006	0.0206899	-0.37253	-0.587161	2.42131	0.387325	4.84e-09
CEG44824	11	RxLR-like protein	-0.799181	-3.42273	0.403537	0.562699	-0.412609	-0.0750688	1.36865	-0.789468	0.0184566	0.256517	0.200011	0.204217	0.162165	1.93606	0.602738	6.72e-76
CEG44832	11	RxLR-like protein	-0.566543	-5.15864	0	0	0	0	0	3.91177	0.874835	0.0782269	-0.762708	0.51143	-0.335806	1.4344	0.241165	1.24e-52
CEG45949	11	RxLR-like protein	0.026088	-3.10989	-1.13162	0.62173	-1.62325	2.35012	-0.135947	0.496565	0.740566	-0.131788	0.479227	0.499073	-0.289335	1.16008	0.358404	7.79e-124
CEG46766	11	RxLR-like protein	-0.514753	-2.99876	0	0	0	0.0324374	-0.401085	1.8418	0.217374	-0.477527	-0.165501	-0.0125386	0.839615	0.756915	0.520905	1.7e-11
CEG46928	11	RxLR-like protein	0.366637	-2.42414	-2.76917	-1.3442	2.82185	0.227881	-0.233068	1.53394	0.00706266	0.08897	-0.380702	0.135848	-0.594287	0.920074	0.329029	2.13e-90
CEG47109	11	RxLR-like protein	-0.0965653	-4.32169	-1.71867	-2.27126	3.06435	-0.0858646	-0.487944	0.885736	1.80161	0.0330058	0.273475	0.396379	-0.197926	1.5237	0.53282	7.89e-143
CEG47924	11	RxLR-like protein	-0.33062	-4.66738	-0.109717	-0.203111	0.976224	-2.09001	1.79014	3.43281	-2.9278	-0.581639	1.06853	0.733638	0.0733831	0.725993	0.567991	5.18e-43
CEG48347	11	RxLR-like protein	-0.615981	-4.68248	1.9696	-2.34738	3.83329	-0.0697731	0.8434	-2.52517	2.57815	-0.138215	0.40955	-0.129733	-0.466557	0.237193	0.22756	7.61e-27
CEG48381	11	RxLR-like protein	-0.409054	-4.41696	0	0	2.63439	-2.21619	1.53117	-0.570723	0.94796	0.141277	-0.306312	0.0282901	0.0973464	0.680251	0.0722699	7.96e-23
CEG35416	12	RxLR-like protein	0.675511	0.116694	-2.02973	-0.231253	4.19254	1.94969	0.623377	0.72665	0.404666	-0.0255643	0.412032	-0.0481966	-0.504927	-1.65937	-0.461342	6.27e-267
CEG36235	12	RxLR-like protein	-0.40197	1.27126	-1.6555	3.51921	-0.12992	1.63157	0.811783	1.3471	-0.0286192	-0.0135568	0.29162	-0.0211922	-0.82869	-1.83572	-1.63839	1.3e-107
CEG36729	12	RxLR-like protein	-1.15971	-0.457205	0	2.71212	1.66543	1.85375	0.534701	1.17572	1.27593	-0.0334664	0.0460882	-0.971694	-0.204457	-0.55491	-5.69186	3.53e-87
CEG37165	12	RxLR-like protein	-0.728847	0.702883	-0.549931	-0.378637	0.987904	1.47612	-0.376727	0.22306	-0.696227	0.0975616	0.0763708	0.4141	-0.205451	-0.868683	-0.452072	9.03e-25
CEG37488	12	RxLR-like protein	-0.672601	-1.76886	1.08008	0.176393	2.31997	2.79819	-0.347831	1.56882	-0.370691	-0.476268	0.495175	-0.855959	-0.351843	-0.316375	-3.36729	6.69e-57
CEG39192	12	RxLR-like protein	-0.394305	-0.627284	-0.659142	-0.245804	1.95609	1.62585	0.265281	0.10843	-0.406508	0.0589423	-0.517147	0.507001	-0.0906154	-0.672781	-0.39568	3.93e-42
CEG40277	12	RxLR-like protein	-0.00745028	-0.452427	-1.01572	0.0641879	1.07531	1.0651	0.0840464	-0.118443	-0.506222	0.250957	0.127784	0.095308	-0.424425	-0.67929	-0.012217	4.37e-28
CEG41968	12	RxLR-like protein	0.0879798	-0.38352	-0.00780516	-2.25144	4.48886	1.54729	1.15355	0.234152	0.094604	-0.0796059	-0.12642	-0.117142	-0.473097	-1.53805	-1.97023	6.11e-91
CEG42109	12	RxLR-like protein	-0.0736256	-1.08181	0.95891	0.724017	-0.261605	0.155578	-0.0128309	0.203016	-0.254862	0.193554	0.192403	-0.0187974	-0.276443	-0.595517	0.0954218	7.09e-11
CEG42729	12	RxLR-like protein	-0.457932	-0.25548	0	0	6.61493	0.843961	1.22218	0.320671	0.349566	-0.42713	-0.390069	-0.675111	-0.0976799	-0.565271	-6.93708	5.31e-103
CEG39174	13	RxLR-like protein	0.0480722	-1.61106	0	1.07493	-0.404773	0.600454	1.6593	-1.4232	1.96387	0.280535	0.285223	0.0583043	-0.928488	-1.46438	-0.680301	6.09e-14
CEG39890	13	RxLR-like protein	0.101986	-3.14318	0	1.68181	-0.997334	2.99905	2.48736	0.0476776	-0.864963	0.501199	-0.379337	0.336725	0.0264405	-0.288727	-0.376629	1.82e-113
CEG41212	13	RxLR-like protein	-0.193821	-1.11726	-3.27449	2.04135	-0.114428	3.79222	1.31399	-0.53339	0.683313	-0.0693465	-0.68887	0.154322	-0.464094	-0.899594	-0.255685	1.03e-60
CEG42046	13	RxLR-like protein	0.656701	-4.06926	-3.01121	1.92799	2.42639	2.10426	0.566229	0.559861	-0.122418	0.00381079	0.181684	0.354044	-0.518963	-1.09444	-0.0622115	2.31e-212
CEG43951	13	RxLR-like protein	0.106197	-3.97745	-1.16423	1.04222	1.61393	3.88611	-0.0965379	1.1236	0.206139	-0.0416448	0.535762	0.017779	-0.695329	-2.37758	-0.128002	2.8e-147
CEG43966	13	RxLR-like protein	-0.66493	-2.25666	2.16061	-1.82463	0	2.57461	0.85888	0.503649	-0.305109	0.592098	0.192287	-0.200647	-0.393856	-0.859338	-0.272092	5.86e-50
CEG47860	13	RxLR-like protein	0.480528	-1.79263	-0.180312	0.529083	-0.721963	2.02899	-0.395128	0.641387	-0.162752	0.0843055	0.311267	-0.129968	-0.599789	-0.864176	0.787741	7.31e-10
CEG48805	13	RxLR-like protein	-0.544457	-0.389659	-2.59502	3.64689	-2.96406	2.09772	1.2246	-0.104189	0.560278	-0.262363	-0.0997497	0.356212	-0.0327119	-1.14772	-0.985282	1.05e-24
CEG49071	13	RxLR-like protein	0.000615216	-1.68058	0	0	2.54921	1.18456	0.472719	0.606371	0.367669	0.472308	-0.165637	0.170161	-0.505893	-2.01199	-0.0913159	8.6e-78
CEG35520	14	RxLR-like protein	-0.0176053	7.11528	-1.77905	0.681333	-1.61028	1.10041	-0.42268	-0.673712	0.0575508	-0.784086	-0.471501	-0.982204	0.0477859	-0.183879	-2.08249	1.04e-128
CEG36280	14	RxLR-like protein	-0.862553	4.13352	-0.129344	0.700302	-0.135336	0.186993	-0.564199	-1.58982	0.199508	-0.373835	-0.695028	0.00773004	-0.608486	-0.225583	-0.5431	1.96e-106
CEG37612	14	RxLR-like protein	0	12.035	-3.55622	-0.835881	-0.136656	-0.155242	1.17915	0.414382	-4.1834	-1.23288	-1.60086	1.1158	-0.586168	0.263722	-1.4451	3.6e-48
CEG38899	14	RxLR-like protein	-0.0330872	9.31793	-1.11401	0.857379	-0.640316	0.412998	-0.128214	-2.47976	-1.83901	-0.687146	-1.79718	-0.657638	1.62635	1.19267	-5.8267	3.72e-94
CEG39244	14	RxLR-like protein	-0.130672	7.92854	-3.75592	0.832674	-0.842085	1.53704	-0.537143	-0.766503	-2.35294	1.42251	0.0339745	-1.03957	-0.386691	-0.860868	-3.0007	1.64e-52
CEG41472	14	RxLR-like protein	-0.489242	5.45598	0.245196	0.0453918	0.610561	-0.183236	-1.29334	0.20317	0.694069	-0.846845	-1.50694	-0.601718	0.483677	0.087118	-4.83504	3.93e-46
CEG42169	14	RxLR-like protein	-0.0429794	6.01251	-2.2093	-0.605922	0.00394638	0.818368	-0.0522537	-1.60374	0.0309063	-0.677074	0.56979	-0.0805047	-0.563308	-2.5334	-1.37911	1.28e-60
CEG43077	14	RxLR-like protein	-0.461336	7.98253	-2.20021	0.185442	-0.814423	0.305807	-0.378983	-0.864379	-0.872296	-0.243663	-0.551812	-1.65601	0.0756888	0.293274	-6.34987	3.07e-142
CEG45197	14	RxLR-like protein	0.333645	6.42079	-2.42812	-0.258924	-0.0348751	1.77798	-0.666303	-2.00503	-0.0480662	-0.23684	0.486793	-0.478309	-0.26009	-0.816617	-2.11159	1.99e-129
CEG45744	14	RxLR-like protein	-0.220011	9.10917	-0.837172	-0.220304	0.0328495	-0.378889	-0.684311	-0.510852	-0.816861	-0.195355	-0.304156	-0.88674	-0.136412	-0.493024	-2.83329	8.41e-149
CEG46774	14	RxLR-like protein	-0.72987	1.78675	0.603803	0.0534227	-0.318474	0.146315	-0.257325	-0.396434	-0.178822	0.177824	-0.147749	0.133428	-0.10819	-0.966842	-0.2121	8.32e-29
CEG46894	14	RxLR-like protein	1.09897	9.09977	-2.71831	-0.0734751	-1.48434	1.83892	-0.900921	1.40052	-0.991201	-0.771102	-1.22032	-0.804646	-0.318303	0.956843	-0.95158	3.95e-89
CEG47762	14	RxLR-like protein	2.66588	6.80395	-0.138002	-0.432144	1.38089	-3.71011	-0.067527	0.637633	-2.91125	1.70759	-1.36789	-0.688583	-0.766136	-1.12037	-1.93813	6.18e-210
CEG49100	14	RxLR-like protein	-1.32384	9.28281	-0.932777	0.0485102	-1.09092	1.79648	0.0950393	-1.42596	-1.153	0.381482	1.57295	-1.45827	-0.0707254	-1.13312	-5.66548	4.63e-63
CEG50072	14	RxLR-like protein	-0.0491988	10.4731	-1.69206	-0.109973	-0.786998	0.128192	0.112335	-0.803835	0.194517	-0.559208	-2.2623	-0.496689	0.251843	0.188434	-3.82014	1.93e-91
CEG47845	15	RxLR-like protein	-0.471592	-2.20207	1.39626	0.50315	-0.441136	-0.41047	0.0323544	0.45819	-0.0576863	0.447624	0.435291	0.0644374	-0.783137	0.282268	0.53107	2.67e-14
CEG46195	17	RxLR-like protein	0.330419	3.71084	-1.11879	-0.316435	-0.984774	0.284055	-1.98752	-0.399496	0.848818	0.455494	0.705717	0.12749	-0.354371	-0.666795	-0.155075	8.13e-69
CEG36006	18	RxLR-like protein	-0.0958943	-0.539388	2.32556	-0.541256	-0.68616	-1.37106	-0.613297	-0.784053	0.953187	0.0652688	0.0450009	-0.200811	0.0363272	1.5289	0.358965	5.71e-49
CEG37620	18	RxLR-like protein	0.26399	1.94239	1.94687	-0.898602	0.0811633	-4.91936	-2.45399	-0.129366	0.130932	1.00102	0.0600266	1.15964	0.012109	1.65487	0.767979	3.66e-234
CEG38432	18	RxLR-like protein	0.380355	-0.604793	2.19056	-0.299715	-1.13721	-2.02251	-0.424832	0.496387	-0.224134	-0.0548922	0.0546128	-0.0200064	1.34868	-0.512057	0.251801	2.21e-200
CEG39835	18	RxLR-like protein	1.21687	2.55791	-2.57107	-0.746904	-2.30946	1.33304	-2.8013	-2.23091	0.891114	1.53595	-0.903853	-0.120093	0.51476	0.0673761	-0.131123	2.72e-122
CEG42398	20	RxLR-like protein	-0.882604	-1.19707	-0.601733	-0.42761	0.961865	-0.490275	-1.69977	0.652537	1.19939	-0.963744	-0.0361932	-0.0458787	0.631668	1.31794	0.2639	5.47e-85
CEG49808	20	RxLR-like protein	0.3417	-0.187742	-0.615842	-0.100491	-0.321511	-0.254352	-0.00128643	-0.359529	0.174143	0.045909	0.261258	-0.511217	0.294515	0.607914	0.224796	4.76e-50
CEG40206	21	RxLR-like protein	0.127387	3.90294	-0.294567	-0.143597	-0.543332	-2.83072	-0.21458	-1.26595	-0.0671063	0.818256	-0.118714	-0.271742	0.932416	1.74097	-0.971682	4.67e-196
CEG46012	21	RxLR-like protein	-0.124753	-0.674092	0.980645	0.43465	-0.996919	-0.0395398	-0.191914	-0.829806	0.915677	-0.500153	0.300926	-0.48476	0.131379	0.223697	0.777968	2e-13
CEG49577	21	RxLR-like protein	-0.0961013	3.12478	0.834623	-0.591921	-1.01939	-1.67612	-1.03566	0.944888	-0.928988	-0.123927	-0.291692	0.0342162	0.596242	1.87451	-0.147382	2.66e-143
CEG49794	21	RxLR-like protein	-0.100206	-1.03129	3.0394	-0.238947	-2.28202	-0.818088	-0.971051	-1.62886	-2.17674	1.2147	1.19834	1.16293	0.637635	2.77327	0.179067	7.75e-113
CEG41005	22	RxLR-like protein	-0.648716	4.24211	3.27574	1.45379	-0.296025	-0.800792	-4.27974	-3.73299	3.28909	0.00352028	0.747382	-0.117758	-0.656471	-1.75895	0.468615	0
CEG38070	23	RxLR-like protein	0.0934991	-1.02189	-2.13429	0	0	0	1.75587	-0.313969	1.3214	0.0629351	-0.010273	-0.0661143	-1.00761	0.542077	-1.00691	1.59e-06
CEG40414	23	RxLR-like protein	0.408138	-2.95878	0	0	0	0.615882	2.02115	0.891986	-0.422065	0.54329	-0.117241	-0.156326	-1.83835	-1.08741	-1.23593	4.07e-33
CEG39094	24	RxLR-like protein	-0.0579731	-1.73689	0.3786	-0.381744	-1.08436	0.468995	0.0897314	0.00663457	-0.183265	0.279327	0.330593	0.14032	0.125056	2.16679	0.191673	2.01e-48
CEG47278	24	RxLR-like protein	-0.0295497	-1.15017	-2.36059	1.07396	0.368762	-0.705254	-0.434686	0	0.1054	2.11652	0.345776	-0.125552	-0.65471	0.821906	0.423511	1.56e-12
CEG47628	24	RxLR-like protein	0.0227289	-0.360259	-0.704473	0.228256	-0.672479	0.0334011	-0.20279	0.383804	0.132455	0.230056	0.218112	0.345463	-0.105394	1.12117	0.464195	2.2e-45
CEG49719	24	RxLR-like protein	0.025285	-2.27485	1.41552	-1.14104	1.05811	-2.1065	0.389325	-0.86805	-0.289677	1.81821	-0.193441	-0.196288	0.726664	0.618239	1.34539	1.11e-09
CEG42886	25	RxLR-like protein	0.0918382	-2.9047	-3.55109	0	0	0.0396273	-0.410775	0	3.40915	0.184424	0.944293	-0.476908	-0.126962	1.55682	0.47047	3.07e-75
CEG47260	25	RxLR-like protein	0.54197	0.263431	-3.4347	-1.9866	0	0.0342831	-0.404814	0	1.38114	1.20757	-0.325702	0.46492	-0.737288	1.06042	0.361347	4e-64
CEG41731	27	RxLR-like protein	-0.266558	-0.73821	0.30272	-2.13728	0.35599	0.048537	-1.84197	0	-0.298247	0.376158	0.791553	0.914525	1.33895	3.42316	0.153563	3.42e-45
CEG37063	28	RxLR-like protein	0.655183	6.62607	-1.86988	-0.6687	-1.08059	-0.363661	-0.350991	0.0450634	-0.67647	-0.00317354	-0.031239	0.155287	0.102132	0.317351	0.394449	1.92e-251
CEG42664	28	RxLR-like protein	-0.910693	7.55247	-2.49285	0.56478	0.378956	-0.112555	-1.41882	0.50876	-3.00125	0.0857049	0.336609	0.349924	0.529254	2.01218	-2.37722	6.46e-69
CEG48634	28	RxLR-like protein	-0.17866	5.36931	-0.943846	-0.278165	-0.432323	-0.763243	-0.313188	-1.37358	0.365619	-0.0241435	-0.719184	0.512182	0.219158	0.1814	0.227956	4.78e-208
CEG39147	36	RxLR-like protein	-0.33382	-1.73059	0.511011	-0.0451699	-1.05723	0.41914	-1.05584	0.510346	0.36018	0.0407428	-0.266257	0.0544981	0.276712	1.0146	0.0103173	5.13e-70
CEG43915	36	RxLR-like protein	0.3421	-5.48791	0.38756	-0.802952	-0.991916	0	0	0	-0.877994	-0.0636238	1.08878	-0.868689	-1.44106	6.00021	0.334287	6.68e-33
CEG44730	36	RxLR-like protein	0.660471	4.02722	-5.29179	-0.175743	-2.05542	0	0	0	1.12166	-1.25726	2.08921	0.871075	0.286065	0.596586	0.764818	2.03e-126
CEG45594	36	RxLR-like protein	-0.424602	-3.90737	-3.32779	1.02145	-2.31367	-0.348151	0.991904	-1.50932	-0.215851	0.301795	0.658678	0.208355	-0.785388	3.52379	0.820509	4.98e-192
CEG38602	38	RxLR-like protein	-0.0911605	0.24122	3.65282	-0.542419	0.374981	-1.93862	-2.60137	1.09394	-5.54468	3.06461	-0.00468518	0.769571	2.75534	-1.14986	-0.200537	4.47e-53
CEG44407	38	RxLR-like protein	0.784683	0.457671	1.991	0.287526	1.50021	-2.28139	-0.508377	-2.11098	-1.00143	0.831353	-1.73124	0.587067	1.71743	0.010966	-1.32377	3.72e-49
CEG36711	41	RxLR-like protein	0.48944	1.38682	2.86326	2.42078	0.962743	1.11162	-0.156199	0.282163	-1.82436	0.629986	-0.233254	-0.527168	-0.668259	-1.64376	-1.77858	1.6e-228
CEG37861	41	RxLR-like protein	0.0749351	-1.65375	-1.20957	4.16362	1.43332	0.974161	-1.38329	1.38718	-0.427544	-0.0435236	-0.169099	-0.26325	-0.293825	-1.31275	-0.498425	3.91e-57
CEG38484	41	RxLR-like protein	-0.132469	-2.13087	3.56728	-0.235915	1.30581	-0.0806205	1.12938	0.025831	0.0726191	-0.158817	-0.30397	-0.501562	-0.483981	-0.824664	-0.972641	3.54e-51
CEG40868	41	RxLR-like protein	-0.00418545	1.36919	-0.0869695	3.00211	-1.37869	0.869225	0.673236	0.798733	0.376841	-0.593349	-1.22925	-0.746344	0.542205	0.479068	-0.699655	4.55e-61
CEG42666	41	RxLR-like protein	-0.233157	0.463939	0.122666	0.185643	-0.290549	2.00896	-0.232817	0.415076	-1.0167	0.345131	0.277866	0.0469407	-0.36465	-1.43019	-0.317715	3.13e-77
CEG43171	41	RxLR-like protein	-0.354412	2.18622	-0.632258	1.84981	-0.00945956	0.987228	0.459777	0.423087	-1.83336	1.00025	-1.36221	-0.644302	-0.0746907	0.508852	-1.79612	5.64e-24
CEG43575	41	RxLR-like protein	-0.648447	3.87717	-0.151728	0.867593	-0.468209	0.516942	1.06692	0.400689	-0.694471	-0.291452	-0.122723	-1.35848	0.336238	0.0929302	-2.76852	7.93e-47
CEG44190	41	RxLR-like protein	-0.415929	4.38243	-0.981921	2.40249	-1.56787	1.421	1.24447	-0.229263	0.549241	-0.0783581	-0.21646	-0.76775	-0.860947	-1.2123	-2.52499	9.51e-79
CEG46264	41	RxLR-like protein	0.28452	3.61537	-1.98224	-1.74115	3.15452	2.14753	-0.131729	0.641588	-0.716577	0.348675	0.197845	-0.0531126	-0.742973	-1.93199	-1.9086	1.32e-103
CEG46645	41	RxLR-like protein	-0.0584148	4.07692	-0.0643554	-0.291864	1.86955	0.913258	0.17081	-0.0694004	1.01448	-0.65794	-1.06936	-1.43387	0.527991	-0.0598325	-4.68734	5.68e-66
CEG48217	41	RxLR-like protein	-0.185631	4.54116	-1.45166	0.678837	-0.0923408	2.22699	1.17977	0.969849	-0.681201	-0.610922	-0.0305514	-0.384441	-1.20474	-0.817431	-2.27835	1.04e-67
CEG49095	41	RxLR-like protein	0.149959	0.504911	0.907652	0.552496	-0.14211	0.062299	0.992054	-0.194347	-0.363876	-0.0397258	0.0207374	-0.100513	-0.406552	-0.93093	-1.1412	1.76e-29
CEG35996	46	RxLR-like protein	-0.522258	1.32435	1.30251	0.797832	-0.427472	0.69726	-0.102024	-0.6532	0.725071	-0.394269	-1.2045	-0.666297	-0.185612	0.351829	-1.37077	4.1e-26
CEG36126	46	RxLR-like protein	-0.14333	-0.259529	0.828541	-0.353685	0.558317	0.268207	0.133577	-0.646926	0.0251608	-0.05624	0.0376251	-0.209966	-0.00970847	-0.254773	-0.158646	1.73e-09
CEG45727	46	RxLR-like protein	-0.909941	5.20429	-1.77263	1.45895	0.311598	0.521867	-0.938374	0.317381	1.11525	-0.8074	-1.13327	-0.635594	0.352547	0.057428	-5.14718	5.13e-45
CEG42180	47	RxLR-like protein	0.647663	-0.99591	-0.0729787	0.70368	-0.0412806	0.0521249	-0.366045	-0.640866	-1.37108	1.34426	-0.955055	0.654771	0.514048	-0.920823	0.227128	3.49e-35
CEG35164	56	RxLR-like protein	0.0559691	2.05063	0.953076	-0.934774	0.319232	-2.47014	0.782455	0.32364	-0.278935	0.523914	-0.183333	-0.018615	0.080194	0.221327	-0.0201445	8.49e-77
CEG41784	56	RxLR-like protein	0.226918	4.01762	1.1122	-0.101872	-1.80685	-2.4983	-0.74858	-1.28683	1.31463	0.332535	0.44418	0.141398	1.37279	-0.980227	0.164419	5.37e-68
CEG43406	59	RxLR-like protein	0.661216	-0.671932	-1.78921	0.894879	0.132972	1.58139	0.262394	-0.0472804	-0.337981	0.104073	-0.00823396	-0.703509	-0.45709	-0.0643268	-1.14448	1e-13
CEG46860	59	RxLR-like protein	0.117094	-2.19291	1.882	-1.10661	1.62828	-0.150101	0.719018	-0.0825229	-0.294547	-0.19944	0.17895	-0.492955	-0.28706	-0.364803	-0.352213	9.53e-25
CEG43700	60	RxLR-like protein	0.495909	-2.63611	-2.01218	1.38156	-0.59452	0.252979	0.801335	-0.507002	1.15076	0.384919	-0.147331	0.100346	-0.214019	-0.310176	-0.0946011	5.9e-53
CEG38206	62	RxLR-like protein	-0.0576563	1.57739	-2.35124	0.363765	-0.671094	-0.810471	0.419414	0.018774	1.55746	-1.48867	-0.5561	-1.29196	1.16707	1.45004	-0.194561	1.37e-75
CEG39054	62	RxLR-like protein	-0.877262	2.44229	-2.74253	1.21261	-1.06987	1.24094	-0.248381	0.0635169	-0.122742	-0.606344	-1.139	-0.670029	0.236734	2.21889	0.928008	2.08e-54
CEG49264	63	RxLR-like protein	0.168611	2.27014	-3.36272	0	0	0.892782	1.42179	-4.02628	-0.928087	1.09797	-0.708524	0.718629	0.236776	1.8622	0.772183	1.52e-05
CEG42545	65	RxLR-like protein	0.155099	-2.623	1.46573	-1.24652	1.67306	-0.611554	0.443251	0.366582	-0.46095	-0.450386	-0.667008	0.243582	0.101106	0.754347	-0.470472	7.19e-13
CEG40366	66	RxLR-like protein	0.34063	-4.8989	-1.10879	1.12949	-1.41015	0.196755	1.1855	-1.91065	1.39607	-0.309216	-1.01957	0.742234	-0.112957	3.14724	0.998598	5.09e-124
CEG40534	66	RxLR-like protein	0.226283	-0.459572	-1.49467	0.74044	-0.433855	0.328933	0.869451	-0.648486	-0.139858	-0.0378419	0.0637532	-0.0753094	0.123628	0.0295691	0.110223	1.52e-16
CEG43507	68	RxLR-like protein	-0.218247	-1.10311	-0.527025	-0.227099	-0.33602	0.817994	1.08867	-0.0272009	-0.912095	0.625129	-0.248224	0.145697	0.160019	0.240618	-0.0746024	4.31e-14
CEG39143	75	RxLR-like protein	-0.0960003	3.16715	3.46213	0.540688	-0.462532	-0.257558	1.51697	0.46365	-3.82244	-1.1066	0.722291	0.701563	-0.59313	-3.294	-2.66728	2.69e-112
CEG38594	76	RxLR-like protein	0.224475	2.18405	1.86507	1.09188	1.6561	-0.901147	-1.12685	-0.92665	0.495925	-1.71847	-3.06657	-1.79009	2.29439	2.90248	-3.99846	1.21e-84
CEG39802	76	RxLR-like protein	-1.27448	3.8958	1.82241	1.20006	0.154662	-0.509654	0.854933	-0.545385	-1.17459	-0.298372	-2.27626	-0.615225	1.21681	0.354066	-1.16658	9.61e-66
CEG43339	81	RxLR-like protein	0.37789	3.46084	-3.63159	-0.301551	-1.10948	1.25949	0.763443	-0.0140019	-0.374495	-0.179948	-0.0618535	-0.426143	-0.437735	-0.872883	-2.11075	5.79e-154
CEG44605	81	RxLR-like protein	0.763858	-0.235972	0.0123925	-0.52936	-0.649686	0.690381	0.241262	0.8225	-0.338128	-0.247434	-0.575119	0.623536	0.0309593	-0.40705	-0.869439	0.001249
CEG46700	81	RxLR-like protein	0.187834	0.395337	-2.03508	0.000173784	1.3829	1.07476	-0.452032	0.414469	-1.04416	0.655246	0.0705889	-0.161904	-0.52039	-1.43837	-0.157198	1.88e-69
CEG49041	81	RxLR-like protein	0.570432	-0.26291	-0.85638	-0.429318	1.00643	0.349086	0.35983	0.0405067	-1.16806	0.200426	0.339316	-0.415739	-0.316307	-1.58585	-0.631773	1.76e-40
CEG45976	84	RxLR-like protein	0.158967	2.7131	-1.53096	-0.46697	-0.682021	1.10515	-0.036527	0.102894	-0.41679	0.0564981	-0.127105	-0.338175	-0.327072	-0.862329	-0.149429	1.42e-52
CEG47437	84	RxLR-like protein	0.732062	4.75175	-0.969047	1.80796	-0.686817	-0.0356717	-0.556895	-0.118179	0.0584359	0.0750103	-0.527948	-0.256374	-0.110009	-1.21456	-1.22277	2.89e-26
CEG50127	84	RxLR-like protein	-1.40997	5.745	-0.744947	-0.212966	-1.41894	0.92386	2.08463	-0.0286794	-3.23124	1.52333	0.0352515	-1.20733	-0.528727	-1.31378	-0.427263	6.82e-37
CEG41003	87	RxLR-like protein	-0.168862	3.11711	-2.25194	1.5208	-1.48933	0.663263	-0.318656	2.82889	1.70058	-0.455509	1.24486	-0.800777	-0.137327	-0.838863	0.51497	1.37e-99
CEG37095	90	RxLR-like protein	0.559399	2.35841	-0.0184636	-0.691585	-1.83378	1.41866	1.43817	-0.0653008	-0.0442989	-0.0648005	-0.548166	-0.416365	-0.606817	-1.64058	0.133001	1.04e-79
CEG41057	90	RxLR-like protein	0.406651	3.51347	-1.51534	-0.902992	0.673822	0.29293	0.441103	-0.164452	0.273164	-0.369346	-0.044437	-0.887547	-0.493681	-0.498924	-1.4732	1.29e-24
CEG43038	90	RxLR-like protein	0.15912	4.5669	-1.96209	0.708188	-0.0625591	0.922003	-0.399372	0.443026	0.750207	-0.140852	-0.958181	-0.495167	0.0173195	0.0932811	-1.80352	3.71e-41
CEG43348	90	RxLR-like protein	1.16983	3.96416	-1.75685	0.73937	-1.60582	0.753954	1.41607	1.14241	-0.365432	-0.419067	-0.834001	-0.609205	0.233014	-1.51845	-0.235976	4.33e-35
CEG49406	90	RxLR-like protein	-0.543899	7.56686	-3.83961	-1.98999	1.52208	3.80025	0.00641025	2.20833	0.0683825	-0.532286	-0.475577	-1.44529	-0.402446	0.839185	-6.61653	1.43e-55
CEG47148	91	RxLR-like protein	-0.438212	2.47476	0.155523	3.298	0.686358	-1.10107	-0.652178	-0.402255	0.13829	2.68688	-1.24717	0.268399	0.329101	-2.24409	-6.42425	6.66e-34
CEG36136	92	RxLR-like protein	-0.401848	0.466359	0.643222	1.30811	-0.949924	-0.268699	0.708209	-1.6083	0.105336	-0.468867	-2.16591	0.414861	0.750506	0.472367	-1.62029	9.32e-27
CEG38901	92	RxLR-like protein	0.493685	5.05017	0.74371	0.530943	0.115237	0.89422	-0.605052	-5.2003	-2.62247	-0.934703	0.689444	-2.21495	2.99166	-0.150723	-4.83815	1.08e-70
CEG46610	99	RxLR-like protein	-0.4567	-4.86151	-0.686056	1.07883	1.77624	1.37745	1.20013	-1.17897	0.426955	0.431702	-0.227898	-0.209597	0.0594478	-0.380823	-0.0744474	4.58e-38
CEG44408	100	RxLR-like protein	0.404502	4.77361	-2.5623	0.351134	-0.386943	0.0383438	0.0641253	-0.963226	0.040445	-0.20561	-0.0904473	-1.60923	0.336229	-0.0589896	-1.51119	3.81e-92
CEG49821	100	RxLR-like protein	-0.155823	0.150598	0.879474	-0.313823	0.254215	0.492459	0.244341	-0.548003	-0.287353	-0.322464	-0.952316	-0.654152	0.239121	0.663945	-1.7531	7.74e-21
CEG50290	102	RxLR-like protein	0.522596	3.11308	-4.26861	-1.94383	2.83521	0.989756	0.108846	0.0659946	0.162909	0.139908	0.176395	-0.116218	-0.614447	-1.34919	-0.139146	9.71e-59
CEG40602	114	RxLR-like protein	-0.456256	2.70638	1.327	0.107695	-0.282554	-0.71449	1.55805	0.0699823	0.0386975	-0.448842	-0.874336	-1.08806	1.06837	0.30035	-2.11305	1.8e-25
CEG35923	130	RxLR-like protein	-0.153616	0.215275	0.807331	-0.396371	0.105585	-1.24132	-1.23428	0.701553	0.342983	0.0529242	-0.467693	-0.264831	-0.0775948	0.804758	0.431296	5.09e-06
CEG47534	130	RxLR-like protein	0.594506	-0.280279	2.40845	0.0732485	-0.615719	-2.79446	-3.44181	0	2.47198	2.92754	-1.18911	-0.488138	0.78826	-0.12703	1.18051	8.24e-46
CEG49295	130	RxLR-like protein	0.229098	-1.08716	0.660097	-0.367746	0.400483	-1.04986	1.24991	-1.16082	0.770481	-0.660842	-0.294867	-0.403294	-0.0767214	0.357327	-0.475938	4e-14
		UP	83	98	66	75	62	98	77	77	88	90	85	80	78	82	65
		No Change	1	0	11	14	15	8	6	11	0	0	0	0	0	0	0
		DOWN	91	77	98	86	98	69	92	87	87	85	90	95	97	93	110
		UP(%)	47.4286	56	37.7143	42.8571	35.4286	56	44	44	50.2857	51.4286	48.5714	45.7143	44.5714	46.8571	37.1429
		No Change (%)	0.571429	0	6.28571	8	8.57143	4.57143	3.42857	6.28571	0	0	0	0	0	0	0
		DOWN(%)	52	44	56	49.1429	56	39.4286	52.5714	49.7143	49.7143	48.5714	51.4286	54.2857	55.4286	53.1429	62.8571

## Sheet: RxLRs_secretion_signal
Gene_id	Cluster_id	Confidence level	Protein	RxLR like motif	dEER like motif	RxLR like motif position	dEER like motif position	Cleavage site	Sequence length	Sequence
CEG36326	1	C1	PHALS_02416	PSLR	DDS	PSLR:35	DDS:76	27	267	MASYRPLLLLLTATNVLSALAHSVAAANLPPSDSSPSLRHQTNAMCLKFASICDFVAQNCNTQVKARPWLATLPIADDSSKCAESFSLFHQHNKTLVICMREFPPESKEMTQALVFLKFYSAWQQQNTCKLFHATEARAAAECSFNALRPWTQTTLSMYCHDVFTMYKNSRHKLDVLCERTSNSDTFWEGYVDFIGSKTCKHYYDIIREAREQGCGNTNMALHGTRCQQMFEWYSNHKDVVETDCFEVRASKPFYHGFYLWKKQQH*
CEG39825	1	B2	PHALS_10059	KMLR	NA	KMLR:40	NA:NA	22	127	MIKIRLVTILIVASLFANGNGLPSHVEEASNIAKTSANPEKMLRTTSSVDESDEQRSFRVKRVKTPATKSISFLARLQSLSDNLSREDLQAMQMYRKLIQQGKSLEKATKKTEDFILASRLAKTKP*
CEG47306	1	B1	PHALS_03961	NA	EDR	NA:NA	EDR:58	17	350	MLLALLLLSLVSRLRARPAACDLDGIQIEHGSATYLIGQTHRPGSIFARCENGVPTCFEDRGLVDAPQWINNREVKCSEALHRRRLGVAIILQEDIWPDHIVWYRISGSFSAYELEVINTAVEFYRRVDVNVSLQECDPITKCRGKYVSIEQNEDACYGMVGYVNDGKPQIMNLGETCFEGGPGNVIHEIGHAMGLYHEHTHPNREVIILTDQNLPVSAENYAKKNDQEATFKPYDPKSIMHYGRTAGLCFPKAYYPMKVFCDVENVRNCIQPVEQHCNSSRDAEIGTRAVFSAGDVITLRALYGSLKKTPAHDIRIPTVASSKSTHGADTPQVRLTETSYKPGEVHSK*
CEG46091	1	C1	PHALS_02474	PMLR	VDK	PMLR:53	VDK:67	18	243	MLSTVLCAIAFFNLANADDELQPVINKLQYDKVKPFPATERDCPINEIALDFQPMLRIESGCHPYPAVDKNGYISDGLGVSHWFTDCSGSPEGSQVYGRAHVYKGYLAIMYAWYFPRDFMTTPFYVGHRHGWEHAILWIEGSSEDAVLLAASVESTLSYDTYAPVPSKYMKSDHIKLEYTWLGVTHHYLTATKESGEFQDLVMWDNLTENAHKSLNEKVSLNFDSPLSDKRFFKALRKSYPF*
CEG50476	1	AA	PHALS_00620	RSLR	EDT	RSLR:47	EDT:52	25	123	MRFFYKLALMTTVASLACSDTALASTDLMPFNVAETQVSTHDIVSAGRSLRAEDTSTSIDNLRDPTMKEKIQFKLWYTRGKTPGQVHRDFFEGLDESIIVNNPNYEVWKMYEAYYNNKKGND*
CEG48333	1	AAA	PHALS_06159	RHLS	EER	RHLS:49	EER:68	23	155	MRLHSVLLSTAVVAMVMTTGDGLSTSLDSLTTSPLKKSSSGTDIDKDKRRHLSVHIEGTQGIKDSTEVEERSLFGKKKHKKHGHKHEEEEEPASGSGSARESDSSDDQRRNRDSWDSDDSSDDRRRIRNRDSWDSVDSSDEPKPKDRDNWSWRV*
CEG35767	1	C1	PHALS_00100	RLLG	IEK	RLLG:22	IEK:66	19	377	MRSWVLLVCGMSACVVLASRENRLLGLIESVDPHPVVANNMFASKVVEDSPNVRTKDEEARTFQETIEKYVALIKVILNQEHPEAYFNKANLGEIIKSQRTTSTLIPWVRHVVAYRSVLGHDYYTEEQFYELLKKWTDEEFVMKFCQDIKRNPEFAEFAEEMMTFLWLKSKMSPEQVGDILLSGEKSVPDKDALLNKVLQYSHKYRNLMLTNGEALGNLNSEVYMYRILGLLRTIKKDEELKVWLESVQAEDGLKTFAGNLAGALERDIMNRQDLMSSQSLTDLGIKMVFTKLDLTPTRQSLNPEKFFQWLRFCALSSKEKTDPAELSGLIDTILELLESVYPKNNLASLFDDISNVSDMKTLADQMENALRHTEA*
CEG39093	2	A	PHALS_09153	RVLI	DEK	RVLI:44	DEK:79	20	601	MGRRGLFLLLLTVLGNTQAVRHGPMPPPARAHCRVFVVAAMTHTRVLILQNAYEQDGVNVYDQFPVLSSILMDTSTSSQDEKTKVDEAHQILRPAFELAVEWLKNRVDPALCFAHFVVAETELDFDVISQDKATSTASRVIERLDQLRSHAKNDRYFPFALNEPSLKYSDDEGIVISSGDLRVVPAPWRRFFHVVGANYYAGKVAPSLSPGQVEVFGLLHVDAGGQAGKSNSESDSNAAEMVFDVKERWRRSRRQRQVNVALNMSDFYGQEYPGFGRHAVQQAVIQLKRNQDREDAPKGLQHPCFFKHSFPIIEGVNVTLEGTGDAYKCLELLRSHVISSTKDCPTKKFCVMGSTPQPRCVGSFYASGVLREAVLETHRVLEYLSNKENGEDVDLLILP…
CEG45716	2	AAA	PHALS_01997	RRLR	EER	RRLR:49	EER:69	20	266	MHAIVCCVIALVLLDAVVAINIYVVSKAIPAIPANNRDNEFYRVKIAATRRLRGHIIATSTAQKETLQDEERDEVDLVAAKGLLKDMLNNYHGSLSIAEAEKILEGVFQFTSLGDEIKTMFQAAEISNQVTGSAKRWGRMDEMLQEMRQDFTTIKDNLEKGGEYEVAAQGQINKVLIKGLFLLNVIKAQRIIDIRNVPTLQQHQIRLIKEGIFSYWRKIGIKSEYLSRVLVHTEPSDINLVNWYEIEIYLSGNKAVSKSSGARSE*
CEG43342	2	C1	PHALS_13543	EELR	EEA	EELR:72	EEA:85	18	359	MKLTLLLAFAALNTADASVPPVPTNRMAEFLLTKSELASELSTWKQSDAGQYAKEHGFIPTSNSRSADLGFDEELRRFFLAKLLIEEAQATNPEALFSIETPFTLMTETEFATFVGESNQRGSTNFPNASLPDDISSNSTEPLAAAKDWTASGCVTQVKNQGQCGSCWAFAAVGALESAICLAGKPLIPLSEQQLIDCDESSYACQGGFPGDALSFIQQTDGVCTEESYPYVSGTSGDRETCQTSCTPQTPTIRSVVAVPESDAGLVRALSGRPVAVGVAAGNPTWKQYKSGIVSSCTSSQLDHAVLAVGYTSSYFKIKNSWSTQWGESGYMRLKRGDGIESSGTCGIVGPKSVYPQL*
CEG48713	2	C1	PHALS_06526	SRLR	PER	SRLR:55	PER:97	17	548	MLRLATAASIFALVAAAPDPNPNKETNFSTVHFDNWTKSIKLNPRVQHIPLNPEKSRLRPPPAHVPENFSMFVGSSVFRDGYRCGKTLFTAFQRATHPERLQFGILEQIYEGDPTCLNEYCKMAALEWPNDPECRYENQITIDTRDAAESAGCTTARHLQQKLVGNQEFCLQVDGHSIFTNRWDENILADWVSINNEMAILTMYPHNTHNNMVKENGDNNGINSVPHLCNIIKGGNGLPRIKAASLIRDSWMPQMAALWGGGYSFSKCHAERNVLIDSHTPWLWDGEEFMRSANYWTSGYDLYSPSMLGNVLYHNYSQKPASFWVSPIDPSKKNLDTEMSRNRVRLRIGMPFKGVVDTFELKKYEFGQVRSFESFLKFANVSFDGWMNDSNSCGQLHWV…
CEG40719	2	B1	PHALS_10903	NA	DER	NA:NA	DER:32	24	536	MRVVVTLLTLSSLWVTLPTAAVAAVLVYLLIPDERQRAIRHLPAPASTLPVLGNTLDLMSLKLPRLHDWITEQCKIFGGRTWRLKMLGAPPLVVVSSIECFEDILQTQFKVFDKGERMNSIFRDLVGNGIGAVDGAQWMFQRKLLSRLFTMRAFRGNITECVHDYTLELGRNLHEMAQTGTPIDFSDVMRHFAFDVFADVSFGLHAKSREGKKHTQLMKAVYDMIHNIEMRFHSPDWLWKLKRALKIGSEKELAEDVATFEKTVFKIINKNMKRKLNLNTASDKSSPRRLRTTKDVVSLFLDAQDVLNGADDVEINAKVLRDIAVVVLLAGVDTTAWSLSWLIVMLNRNPQVEINLRLELREKLPQLFSDPTYVPTMDDVDGLVYLEAVLRENLRLNPV…
CEG35708	2	B1	PHALS_00045	NA	EER	NA:NA	EER:50	30	349	MTIARTTHSVRRKGIVLLIVAVLLVEKSALKATSDTPELVIVAPDKRDEAEEREYAKEQQELREDVEFRDQISSITTDTYSFVEPTAYSIGLLLDPCRGHAFNCCIDRFGEPAYMDPTHIAEKISLVDESGATLDMQVSRIGDRPSTFDQSCYLDDDLIPFRLQKTLSSSGVSVSRNYTNSGCIGRLQGLVSMEKVVRPACWDYNDSVNALDSCHHVDGRKGNTCVAVGYMQTSYIVQCGGAFELSNHCGTFLELHEPDNEVILSQTRLMRQYPNGFRTTTLPLFFRGDRARTVCMGDYEIWWVQRTRSNFIVQKKKKFRITFPLCDFDFATNIYKNYHQIQSSEISN*
CEG49779	2	B1	PHALS_07525	NA	DEK	NA:NA	DEK:97	20	259	MTRLQTLALPMLALSQVTSQRVSSALGWNFESPVCKGDHQSPINIFLPNIDNVKVWDTENPPLQFDGDCDESIIKKLENLYKWEIQGDDNCTAKSTDDEKEYSLLQFYLRLTSEHTINNERYDAELQFVHKSMDGSGKQLVIGVLLQAVTVAQPNAFIQNLLTDMENFPADLDKSDVNYAELLNELVKTTHLVNYSGSLTTPECTENVDWWVLLNPFAISLVDLQRMKMLYNMLPQSSNVRPIQPLNDRDIVFYFRQS*
CEG42383	3	C1	PHALS_12665	RIRR	SEK	RIRR:27	SEK:68	18	532	MFLSWWITLLLVSTTSSQQVGTNCTDPRIRRSWDTYNATEKALYLEAVGSAMDKGFHQKFIQVHTEFLSEKEAHGNCMFIYWHRMLLLGYENMLRSLNSKYRCLTLPYWDHVSARARRATGSCTNLLTCTPFLSDSSGDMSGTSKSLIIYDSVIPLSSSTCMNRFPLSQFCGNNTVCAKCITRKTRNAMTNTAYPDSASFASVYQQLFSSNDSSVFTSQVERGVHNTIHSALGGVMAYFESPADPIFYLHHALIDLLQIIYFKCQVGGENVILPIEAKGNDTRWFRRCAKRSSGTYTTTTNITIRGLAFDGKTVVNVWEDPQNILYPFFKDLPSRYVDYVDAKDLGNYSYTYAMSGGLATFYQKCWTSNQVSAVTTLLADERQNRGRGKMKQLEPVLEP…
CEG38482	3	A	PHALS_08554	IYLR	EDR	IYLR:37	EDR:71	21	441	MHSQVPLLLLLCLTIPFINAKKNTSIAIVAPESSWGRIYLRNGLAPIQYFRDNFGGFMTAHEVSFYFPKQTEDRFGCQLLPEQELLEVKATNRSSVLIVDRGQCTFELKARLADQMGAAALVIISDTDDVSAPVADLAIDDQISIASVMIRRSAGHMLRHVAKHMTIYGRLIPMTCERKPYICKPRYDVEEDYIKAASARSGFVSILQEDQDEVRMGHFLAATYGSVLHTKMAFPLAILLDEKLACTNVVTDDKNPLEYQGKAILLPIAPTGPCTTLEKVSNAQRRGASVVILKQQENTTFLTPPSVRRSWHAYNITIPVLAVSNGVGVNLATHNDRDAVNLRFEVSNGFADAWDLVREFSVRSAWPKRVQRCSQTLTQLLAQARGLGGDHEVEKALKN…
CEG50174	3	AAA	PHALS_07899	RCLE	DER	RCLE:71	DER:79	22	404	MISTYLFLIVLVSTISAIVTAADEYFEGDGTSYTLGQISSGNCNFMSAIPSASTNYVAINQAQWNNQRGCGRCLEVSCIDERCKVHNKTAIVQVLDRCPECAHGAVDLSPTVYKEITGMDPHRLKMRWHFVNCPNPGNVKVCLKEGSGSEWIAIQPTNGVVGVESVMINGATTTMLDGAYYYVLVTKKANLSAVKVSITSITGEKIDGTYSLKVGKCTDTMKQFKTGSTTSQSPTPSTTRATPTATPTSPTATPTASPKPPTATPTSPTATPTAAPKVPKSPSFPKFAPPATFTFLTKSTTDPTQTDLSNDVGQEANSSDSQIDQTPQIDDTSGTDQNALIHPPENEISTSKTPISTITPDVVPATPEANITTSEVPSAASSNVPSQTDDASKCRVKGR…
CEG35748	3	AAA	PHALS_00083	RSLE	EER	RSLE:28	EER:48	24	118	MKFSVVATIAGMAIFVLAAPSRAVVSFTRSLEVEKKYEVQNEQQNTQNEERVLADDGLKETASNGWNALFGGKKLRALAYRLEAADMIDNGYVDEDEELLASGGRRRALAFGGRRRR*
CEG35747	3	B1	PHALS_00082	NA	EER	NA:NA	EER:45	24	181	MKIIATATILGMALLHVATPTIAAVAFRPALEADETNKQQQDAQDEERALAAENHDATASGDWNALLADRETRALAYILEAADIIDEEDNYEEEEDDYEDEDLLASGGRRRALADGGRRRALANGGRRRALANGGRRRALANGGRRRALADGGRRRALADGGRRRALADGGRRRALADDH*
CEG46640	3	B2	PHALS_03247	RKLQ	NA	RKLQ:24	NA:NA	19	383	MPLAGLLLAASALAIIAANEVCNERKLQQVATALLEDHVDAELGAVGAGKPGVVGFQYLKPAEALMAAQALAHNNFQQAAAQVQHIMQYQKPNGLLPHLVYGPSVSPDLHWISSNKTFHPGPAFWRQTSIEQQRELSASPLNTSTISAPPVAGDVIWEIYRLAPYDSVLGGKTTATQFLCHMYDPLKKLQRHLYSTRGGPAPNSLLITRHPWETFSSLSPHWKAFLADLKNAPDYEAVVSLIPEEAKVCFAAGASTIFLAQDAVKDMYEPMVYLAAQIRLERAGEVYSSKRNMLESMDRATNVFKKAQFGVEDVEFNALVLRSSLALVNIGHVLVEXXXXPKCRSRRDNVRQLLATEYVPYNGFVHIIVISLSSVGYHDLKY*
CEG41412	3	B1	PHALS_11761	NA	EER	NA:NA	EER:56	21	292	MRTIVLVLSLIFHAFAILDAQSTPQHEEIDSDMVLVVKHNNESQMVVTNDDMRNIEEERVLETEAIAKILETGKMKTTDALDDNPGFLYQLKRWPQSAYQAFRSLLHRWVAHINFETAKKLLDRKTDGFDEAIVQGFTPNFINTMIEFKTRQGEDGLPSSTVVDELAFRFRDLLGIPGTTDTPVSLNGIWDATVSRGGFFNNLNNQLRTTKALIEKDANVDELMSFDVHPILYKKALLDLDILDESKTYTLEEWNANSKLQRFLEYLEFTNNMPVPKSITEKPLEVAEVAA*
CEG38479	3	B1	PHALS_08551	NA	DEK	NA:NA	DEK:82	20	208	MVILISVLHLLLHVYISSAQSAPQLPHQFQAEVHVLSHLTNPRQEYPTSIKRMKIQFDLIHQVARAEILEGDDTGKTFVRRYDEKREIMVKGGEFRKCERAYLGDAMPEPRIPFIQKFVAMESLRGKVCEHWIHSHDNVRVHVFKDVALNVPNRLTEEIIMDKQATMLLTFDLYNVHVGPQRXXXXVAVGAAVGMHAFPVPLVALCA*
CEG45826	3	B2	PHALS_02098	RNLQ	NA	RNLQ:32	NA:NA	20	144	MVSLFKFALFVIIFGVAIAKNRATGPFRALTTRNLQDVAIFPSRMPDSPTGHKFASAVAKKLSLSKVTEEMALQVLKDNEAELYRMLYLKFSDRQAFRHIAGKKYAFTDSHLSLDYDDHILYQLYVEINKEARKKQFVRSDAF*
CEG44940	5	C1	PHALS_01263	REHR	EQR	REHR:43	EQR:85	19	171	MVALLPLLLGLVATSAAAEHQTIHDLIDLSTPQSSLVTLVNIVREHRGLPPLCTNKKLQAAAKRHVEDQCKSDYMSNTGTDNSSPEQRVTEAKYKWQSVAENIDTGNANATAVVKWWLKGSNRDNILGEYTMVGTAYKYNEETFNKHYWVQVYATGTAEECDLKHKSYEF*
CEG46848	5	B2	PHALS_03525	PALR	NA	PALR:36	NA:NA	17	537	MWMVAAFTALFGATTAQHYEHLSLQSGLQNVAVKPWPALRFHISVKHSSLMVHGQSKFTIFANPVVFNNGTTSVLYDTIATFTENSTVYQYTQVNGISYVLKSHVEGSRASHSVKCLESDNLPSVNSFVAGLQEVFPLSEVSSGSNHVFECSSKNKFKVYISGVTFGLCDLSSTGFFIAGSEINIKVEYSKDRKDIHVPTQRATLAANCTVVASPSLVTSTGKLILTGQPIARESTRILKADMDVRNHERNSSCSCKSTPRPCIFIHGQGIKIEMAENQDTFPTIYWGNMTNHAPCCTSIKYAVLNTVNYSWTDDSQQQKVCDRALAVSETSTKSKISDTIIITHSMGALMLSGAIAKGKCSIAASSTWISTGAPMRGNVGSKYLLDSCDGKTNLIMEM…
CEG44311	6	A	PHALS_00680	FSLR	EER	FSLR:33	EER:46	26	170	MRTFLILVLLAATLVVNDAVLSTTADNDTQATTFSLRTNSLEDAQKEERVGSSSSSSYSKLTAVERKWKANLSSTALEEHGELNKNNQAYMFPFLYTLKENGVTLDEVLKLVDHNLDAVTVSNLQKYQEVVEETNHGVVVSTNRSQLAKAFAKTIKEEQKPLWKKLFFK*
CEG36175	7	B2	PHALS_00498	KTLR	NA	KTLR:73	NA:NA	28	200	MVSSAISTLAVVSTMSSVVLLAPNVAAHQIVLLPEPQWKTNDKDTRYNPLAFLENQNFKTTGDAQAYFKQNHFKTLRDFMDNAKYTVVKGADPACGFTDPNGTPQPIPANNAMRSTGYTHDGPCEVWLNNTRVLSASNCHEKFPGKDYTIDYSSCKDNCLLRWYWLGVRFLKEKYSWQVYKACIPLSRSAKGPNQKLRT*
CEG47028	8	A	PHALS_03692	RKLI	EER	RKLI:37	EER:	64	22	293	MAQLCVLLFICSAFAGQAVTSLKVSEAMAFDLGRENRKLIESQVITANANNYDPGKVMTGAAEERSIGAWPLSMGVVALLSPRTVRPDTPFDGGMRTFKRSNVAYQSGVKMRRADAVFVVQAGGTLSNVIIAGGGGVYCETHNCALVNVWFKDSVQGALHINSGTGITTVTGGGARNVARRIIFGQASGTVVISGGFYMINSGRLFESCGTCGPVKRAVVVDGVVNINPTSELIRMNANYNDRGTISKARISTPMTNYPVCLAFNGGAIPTMLGNGASVCAYANAAVTIIQTA*
CEG36621	8	B1	PHALS_14913	NA	EDK	NA:NA	EDK:36	24	80	MCPLRYILLLLSLLVAMIGLSQALTDQEVSAHTEDGEDKKTGKGKKQQSTVRTLMDMLNGKYLYDAYQISRGTAVIKDH*
CEG47827	8	C1	PHALS_05161	NNLR	DVK	NNLR:22	DVK:61	20	391	MKFVSSLVLTAVAVTAANATNSNNLRSENSHASDPTTEGDFDWLFESPADVPASKKNFGESDVKSFDAGSSVNDMAWLFGDTHVDILADMKDKSNPESDEIERKRTVSDPMFENMDQILLADTMDATDSSIKQFPLEDFPLFGDKKSEPSDSLLTDANTLPSSNVLNLDLDLAKLMKSPIASDNDGIYAEGNKMESPPDSQHFLFLNDPTEDQIKNLDSTTGESIHTDDDFFLSTDFGSRSPKATIPTMTDDTSFTSTPTTGFGKFGSMINDIIGAITTELSLLSMYEALNGLLSNLIADISKGTFQLTNDAKSLTTKSTEKNQLIDLTYGDEQESMINKLLDMNDPTPVKSTGLKRTVLFVSESALRFDDPLQIKSDSIEESPLQVERA*
CEG35256	8	AA	PHALS_15372	RALR	DDS	RALR:47	DDS:60	22	93	MQFHLLVMTTIAASFAATGSALPHTNVLPKIGTLRGAINNDAATFNGRALRNTENRGLIGDDSDSSISDSDSEAKEYRAYKSHKEHFGYQMP*
CEG38064	8	C1	PHALS_08160	RVLA	GER	RVLA:21	GER:55	26	500	MQTTRSFATSVLACALLSVPPRVLADYTVKVDAATTIQSSWDGWGTSLCWWANHYGERVDIADALFTLNKSVTIQGSSSGLPGLGFNIARYNIGGSSKNVVDDDGKEVAMKQSKNMQPYRFMESFWIDWMSADTASASWNWDADPRQRAMLMLAIERGADQLEAFSNSPPWWMNHNHATAGGDNGKKDNLTPHNYEEFALYLATVVNMFKTRWGVNFDYVEPFNEPSESWWEFPSKQEGCHFSWATQKKILILLRKQLDALNLQDVAIATPDENSPDATLHTLEDMEKTAGIVETFTKINTHGYLGLDAYRGDKRKPLRDLTNKFKKTLWDSELAENDGSGLTMAESIALDINEMGAKGIVYWQALDSGGWGLIASNPGDDWMGEANPKYYVMAQYTRH…
CEG38600	8	AAA	PHALS_08663	RDLK	DER	RDLK:32	DER:73	23	146	MRLFWVFMVAAGTLLAVGEVESRATVFGSTTFRDLKLFKTLKNLPVSKVAKVSDDLTVTVNDKEFTIPQRYFVDERIQPADVKALIKSETTVAQFDLRIRLKDANDLRKSEEYKWHAGYVNILLSIERGDVSKEVKVLVKRLRNS*
CEG46790	8	B1	PHALS_03471	NA	EER	NA:NA	EER:46	26	175	MRSFSTLVVITATVVMNGGVEFTSAVNDTQGTTYLIRSHTVEDTPQEERMFKFNFNFLKKSPSLKKQVMEDLKTRAETEMNQLVQMTTDDDQLRYNFLHAMMKYGLTWDDDISKHPTLFHSADLKRWLNERSQPGIRLQSSSADSDLAKFIGIIKGKRSALDDLDLLINKRKLA*
CEG45621	8	A	PHALS_01906	RNLV	EER	RNLV:27	EER:36	24	334	MRVCTTLLVAAVALFTTQSFVSAHDESRNLVTFQDLEERDAGISFTPPDDPADKRAIEAIQSIGLGDVDKKTLEDFVGADVVAAGPKAILKALTKKPEAELTAFVDKNAQTGSSNSTPPAKKAPSDLGEVSDEALQALTDAVGADVVAGGQAEIAGALMKMDEKQLDDLLEKLEERSSSGDSGSKNSDTPVAPATPATPSTPSTPATPSTPATPSTPATPSTPATPADPSTPASPSPSADNTGVYAANAKILESVLGSDVVAGGQPKIADALMKMEDKDLDALIEKLSPVADDNSGSSSGAGTPKRFLAEDTMNTAPVESLDQVDRRLRSTEK*
CEG42541	8	B1	PHALS_12807	NA	DEK	NA:NA	DEK:32	20	487	MRVRLAVLALLVGATVVQTATRIRKSWTTYSSDEKEQYLSAIKKAMTSGNHMLFTQMYMDSRSLDQVVGTCGAPAWYRKYLLGYENMLRSLDSTFSDLTLPYWDLFEDSAKRISTTTVCNGIEGCSPILADLGGCEGPELNPGDYVLNGEIIPSGNCANTSVAAHACTISTKCERCIPRGEWNVGDSSLEVGPSTFADLIRHASDATGMDTLRKEIQNSIQMTVHSILGGVYETRAATFDPIFFSHYATIDMVYQFYQSCNQSIPLTGSCRGRGNLKISPTVEIPMYLRNVPISLHAKLSKYFHGVGTTFKSMDAFAVEYEISPFLQNVLKKFSLQCEKDKSATGAISYARDKSTFEDAVGIDTLVNDLAACDRTSKIAGDTTEAPSAFISCQLLSSLQ…
CEG48134	8	B1	PHALS_05607	NA	EER	NA:NA	EER:56	21	152	MRVVLLLLLTIAVSVTYVLASSDENDKALHTSDTTYGNGQLLSNEAANTETPTHDDEERNRPIGQLMSDYLFKFKMMSKTALWNANKIAAYLKKKNITAKKWHRVYQLQKQKNQEAKLPDGSYVKSLEQEVYELLTASQNIQKTTTSNPVV*
CEG38045	8	C2	PHALS_06084	RGFR	NA	RGFR:50	NA:NA	20	261	MSIVSFFSFAVLMVSMIQAQTQNQENLKVTDQQEQLTADWQPKTIPYDQVRGFRQPKPTTISQQVALTFKPQLDIVTGCLPYPAVNRLGETSGGLPKDADTETKCHGSQFNSQVYGRSTWFNDVWVMMFSWYFPKDSPFPLLGHRHDWENVVIFIDSPKVPLPKILGCSMSYHSEYIKFAPCPTFATNGTSVKVKYEDSFPLNHALNVTEKEGTFQDLIMWNQLPPIVRKSLNDTDFGSANVPMNDWNFLKKVEEAWPFT*
CEG35333	8	C1	PHALS_09459	ALLR	NDK	ALLR:13	NDK:48	22	277	MVSACHVVIFASLALLRSTEAQVVDFREQMLKEINKVRKEKSLDDLCINDKVMDAAQIQANDMAENNFVNSKGSDGSSPKSRAEVQGFIADTVTETVAVGYPTTQAVVAAWAKSATAGNTLLSGDVTVVGAGYAFDMTKKFVHFWAVDYSVGECGDGAATNGTTTSDASTPASSEEESEVEDGSDERTITTAGTPSTNGGAATPTANPTTSNGGAGTPPGSTPNAAPASSGDGTPIPADDDEPPPATPEIPPAPATENLLSAPPAEESLLATPVSA*
CEG43579	9	C1	PHALS_13771	YDLR	DLK	YDLR:27	DLK:49	21	381	MAPLSIAPIVLLLSSASALSQKLYGINYDLRQGPDWDPNKCKDADTIASDLKILSNLTSNVRTYSLSDCDVTGVLTAAKDLSLTVWLGVWVSEDPKVFKAEVEAFKKLVAAGHIDSNIVGMNVGSETVYRGDISATQAIEYINDFKKVMAEHDISIPVSITDIVDTFIQYPDMLKAGDIVTINQFPYWEKIKADKAVAHFDKRIKPLLKLAGDMEVVISETGWPTGGSSINGSVASEENGAIYLNDFCQLAESRGWKYYYFAGFDTPYKEKQEDDPATVESHFGLFDASGTLKAVYENIEFTKNEKSLDVSSSASTDPSGSFGDSFGTGTVSESSTSDTSSSIESSSQVDTSPSPDAENGSSQLTAASFATILAVMYAIL*
CEG45091	9	C1	PHALS_01415	IRLR	RDK	IRLR:12	RDK:56	34	205	MSTCMSSKTKIEIRLRSVAVLVMIIILGPSSSASQDDFQSEARAFDSVKRLISQFKRDKDLYAVLRDRSKDLQTELSVVSTMSANIIHSNPFSKKENLVKYLFKIGPKEATAALERIGRQLSRKQVDELINQYDAAIKMMNLDHSWESAFKFITGKSARAANPLFKFKSDSYYKLMLEWRTKLEGGQFNIRTILLKMPTKENHH*
CEG38528	11	B1	PHALS_08596	NA	EDR	NA:NA	EDR:25	24	282	MILRMFIVAFGFLFIACLSVTLGSSEDRACNCIEDPPQKNIQPLVFCNWYNAKSCCLSAHDADINGKFLGLIEAGPACKKYQNKAKRFLSFVFCYACDPEEPTHFTTPLDTQFFTSSMKTVKICASVALKIKPKFFSDCGLLLPENRESICSSNSPIVPHKVWTGCEDQQHICQDHTTSTWYCSNSVCGAAHTPIGFNDVPCNTSRHTCDGVLMFLNDNRAAKPPNYEEYAVEIVDEQLCKKELGEEEGSMRCKCFLHACDSICSSRLIRKRSKWILLPDF*
CEG44832	11	AAA	PHALS_14517	RRLR	EER	RRLR:54	EER:74	25	133	MILTAMQVIVYCIIALLLLDAVVAINIDVVSRAKPVISVKDRDTEFYRVKIATTRRLRGHRLATVKAQKNTFQDEERMNLDSLLSAISSPPDFIAFAEKTLEMYFKFPASTDDFSTIWKTGESLGVIGNSLD*
CEG48381	11	B2	PHALS_06206	RGLQ	NA	RGLQ:27	NA:NA	24	294	MKSAAAFSTYLALCLFVTDDVRAAPFLRGLQLTNDAQTTKIDENNKGLHHMRQVKTSTKKTKKIVNSVSGKALQHLRVAVTAPSISFDTVSSSDDVVTAPSALVDLNAQNSSISDYVLSTSATVKRREMNICALVTTVPSFLTNSTKQTPETQDSNPEMIEVPLSPFLSQSFEGDRRIGADPEISTNNDFLVSNDIPKNHLNGAHRIYTPNDDFLGRHSASIDGSYNQRINVLAHSGKALNNWNRQNMKEKFGRNGGNLFLGAMEGRMHPDFRNFGFDGSNIFFGNIYEARRK*
CEG45949	11	C1	PHALS_02281	LGLR	DET	LGLR:54	DET:88	20	383	MLSLFLLSVATLAVFDVSADQILILGKSESTLWHETRSTYPFSTAGMANLALDSLGLRSGRISSHPAVPSPVQADIFTNSQSYAIILLDETSSSSLNTIHAALSEDQMFNQLYPAQPANVKIPLTVAQKFGSKYLSSTYCAGSIALCASISAETPQVKAEVVQEVLKANSFLSSNDEHDLAFTRELAQLKQLTTNFVQMEGNKLLLVGLTGLQGDKEKAAHEAISNAVLEFLAEMMKFEHVAAAQIMTGSLPTGVEQIAALSRRTRNRKLATKQTTDEETEDAESGNDSEGSDGDDNEEEEIAAASGSMLDDGSNSTSTINSTSQGALLMSDIAEYQIILWTSVLLGATLLMAIMAMVNMNAGRDSLLYANFIADVNGRKTN*
CEG47924	11	C1	PHALS_05247	AILR	TEK	AILR:11	TEK:38	20	250	MNLWTLAGTLLAILRVCSAQKIDHDKIKPIEEHEAVNVTEKLAFRYKPSLAVTIILCAGYPAVDSDGNFSGGLKPTNGNNGCTNPPLGSQVYVRIRKYKDLWAIMYVWYFPKRFTSLWPKARHDWEQVVIWIDELTETPNVKLVSASYGDDYSKFVPKKSVDSGPTFLLRVETFGPPSLTITFFPEDYNLLDYSSPYYIILWEQLPEPARAALSDDNNFGDAKFPLRDDQIDQHLEKAYQTEDERNEDR*
CEG41011	11	C1	PHALS_11181	RVLY	DIK	RVLY:35	DIK:56	23	223	MNNVLLATLVFLASLLVSTTSSVIDLSPEIAIKSQRVLYGLPQLFRVSALLPDTIYDIKVSYPATQPTLFRLQVEQVVLSPPARSDEAYDSETFVSNNKDTGEPLRQRRLNTATLRLHPTALRTHESVRYRLESYDDTTEVTFSLLAEVEGIQRPGSKLDMSECVFDIVVEEMLLGAFPRHTLVLIGWLMFLLYVSGKWVLPYLEKKIALEFEKDRVEVKKS*
CEG44246	11	C1	PHALS_00006	RTLV	EMR	RTLV:42	EMR:50	24	111	MRSRLSLLCAVEIVSVANFLTIASDISNQNEVVDWHDNKSVGRTLVTVDDEMRMPVNALVTRLNEISRENVVENLETVVESVATSFAQNSESTYAKFLKTRKLWRQRLIK*
CEG41608	11	B2	PHALS_11942	KILR	NA	KILR:28	NA:NA	24	443	MSLITRLAKLLMLSAALCAASDASEMTQKILREHMSTKTLYAPPMRSNPDSVDDTCTPVQLNFVIRHGTRNPTIKDITRINNTHSRILTARNKSVPSWVESWKNPYPKETEAWLADPGIRELIEIGHRLRARLSPLAVYYNASKFVFDHTWKIRTKQSAQAFAFGFFDGVQPVYYHSSPIGKDEVLRFYDNCPAFQTLIDTNKSSTIEHSKYRDSEQMQKNLIKFQKVANFADATQKDMEAAYAGCAFDVAVQDVYDHWCSFFDDEMLLSMDYFQDLKHFYRKSHGHALSYEIATPLLQDIFRSMKKRVLANSGIEGYFRFAHAETILPLASLLNVSYFDRHTSDREGHFRADTPLNLALQRKFKSSTLAPFAANIGFVLYECANHDEEAKDTAFKVKT…
CEG43850	11	D	PHALS_14139	RYLC	NA	RYLC:61	NA:NA	30	192	MTDMARQEAQFFALFATLLLLFLQVRTQAMLLESNLMSTECLPDQVASCRMNCPRQFQDTQRYLCPCYSMLGQCLVRIGCSLKQRLDVAAFCSRKGYCKDGYCIFRAGDLIPRPEVYDVPAVETPGTPCIDNCCPTWTNCSQDLKMLAVRDPGRVFRKQEVLLPPREGDPRLGVNQNYDRMPYSIPLLNIP*
CEG46928	11	C1	PHALS_03597	RRYR	QER	RRYR:40	QER:51	24	681	MTQTLASVSIVLLLWALLPSSHASSFQGELFSSAYYHWFYRRYRGGAWIAHQERHECFGHSTMCTFVSRNDMTKLSVNTTIVQHLDTVEVTFAIKDIEIDDLVAVYLVDSEKVTKFEGDPLSDFIDYVYANESRTIHSGVFSIVFGPLVNMRASYQFKYLRKLESVEYNEDGQERPRFAVVGDSPFIEMERGHTEPLQIRLALTENKGELRVTWVSGQTAGPYVKFKLASGQLLESRANATFGSYDAQDLCEPSATNRSSVYFRHPGYLYDAVMTDLIPGRKYVYRVGSDTGVLSPEIEFIFPTALQDYDADKQQRPQSFFVFGDLGTSVLDEPVDELDIDQSPERHFTGLNMVSRPAKWSDERSVMERICQDLDESLQDDARIDSPEYAALVHVGDIS…
CEG48347	11	B1	PHALS_06173	NA	DEK	NA:NA	DEK:82	20	196	MVILISVLHLLLHVYISSAQSAPQLPHQFQAEVHVLSHLTNPRQEYPTSIKRMKIQFDLIHQVARAEILEGDDTGKTFVRRYDEKREIMVKGGEFRKCERAYLGDAMPEPRIPFIQKFVAMESLRGKVCEHWIHSHDNVRVHVFKDVALNVPIRLTEEIIMDKQATMLLTFDLYNIVDEYTALFSANTTSDNMAL*
CEG47109	11	C1	PHALS_03762	RTLF	ADK	RTLF:51	ADK:58	18	260	MVLWFTAILLSAARVEAMQTNVSSICSPSDPSPLVVKGSITYVCVNVNDKYRTLFTPIADKFIVLRISDSWNDTRIGANPSGAFVTVSSLKYRTNYKLYSSTSKGRLSPYMTAIISVKMGVVQGVSWDEGCYFCTADMCDYNLFSKPEETAMTRLSGQGKTCYTFVDNCSATNASKLSIAVGDGSIAGSNATVSGANTSAQCDITVYLGWTGTDKYGEYLGSASLRMSQFSKYSIGSFFSSIGASLSKLAPTSRSDIAA*
CEG46766	11	D	PHALS_14932	ALLR	NA	ALLR:25	NA:NA	20	62	MWQLALTTTLSVSWHITSGNLHLNIALLRDIVAGISVYEQPSTLTTTRTTASSASRETIYH*
CEG44824	11	D	PHALS_01158	RGLE	NA	RGLE:39	NA:NA	26	167	MWWYDLLAIFSLQAIALLDACPTKCQCIGQARVSVYCDFRGLEEVPSNIPVATTYLDFSGNKFTKVVPEMFLGHANDSDGVFFAQKVPLEQLEVIRLDLNPLDTVSEHALDTTPSLEFIYLPFDIKIQRQAFVQMKTDKLTFDGYNRVVHHPLENPHFVAFSRDAT*
CEG42109	12	A	PHALS_12412	ARLR	DEK	ARLR:31	DEK:75	23	307	MGRKVFPVLVAAALLYDALCAAAPRIDINVIARLRPIEDTAPAVGPVPYRDPLPAIQGTLGSFMGNKIDLLPCVHDEKMLEEGTAYVLSLCLLSNVTVKYTVNKQVEVAVKLSEDIADSGDDAIEDPVSGEQKEPPIRTILGMFRGWQIDPITLNYKNMVYDDGDTCMDNDRYSMLVELVFSDDPKSVARLYGLKKSGMCEFKASLLIYVPEKNRFAEHGIHTPGVVDISDATISLPNICSKMKCRYENITQHMRYLSGQINNVQSVLAGISPAVSTAVTSMALEASKNIYESAKEDETIWLKNIS*
CEG37488	12	D	PHALS_15074	VHLR	NA	VHLR:28	NA:NA	24	97	MKCSAFFTAAAFAVVCLLQPSSAEEQASVHLRINSVEQSPSDNICYVHCDSGMYCPKGETTCRKPNGTECFNPATALFIPKCSKGFYCSNGRCEYQ*
CEG42729	12	D	PHALS_12981	VHLR	NA	VHLR:22	NA:NA	20	205	MKFYAFIASLLAAASGIAADASVHLRVNIMMKRAALNEQCEWINKAVRCDTGMFCQRKARNMGLCLKTEPGLNDQCGGNGASGSWSRTCSGSDTTCWQLSTAYSRCRNKSDVEKIKMNQAVDKRESAELYGRCRFEDGTKSCASGLQCVGDNNWSGTCMKKQANLFDQCAGQDIGSRWEASCPKDTICYQYDKNYSQCLPEAPK*
CEG37165	12	C1	PHALS_04613	AQLR	LDR	AQLR:26	LDR:68	20	143	MKLTAFLAAAVMATMQVGAKEDLPPDAQLRIGVKHRPDSCTVKSQPGDTLSMHYTGTLRKDGSKFDSSLDRNVPFEFKLGAGHVIKGWDRGLVDMCIGEKRRLTIPSDLGYGDHGSPPKIPGKATLVFDVELLDIKHEDDEL*
CEG41968	12	A	PHALS_12275	SHLR	EER	SHLR:21	EER:36	19	131	MKTITAILALLLVSSTSASETSHLRLHSVTSNDHNTEERSMNQKALAKKQDMFYRMAHMKSTPWDSQPEERQAKCQDLCFLNEFWDVQKGRNCYNRPTSLCSVYENGLASMNVVLTVAECICNSTSTTTS*
CEG36729	12	C1	PHALS_03937	AHLR	HDK	AHLR:25	HDK:32	23	120	MQILQTLIAAAIAIAAIVIVLAEQEAHLRVRVHDKFYVTPLGMQCAFNNCIDPSMYPCAKSTCVRLNYTYGKCTKDSSDNPEQQDLDDPKLLCPYPNPYNSKLGSLDDDEDDDNTESQK*
CEG40277	12	B1	PHALS_10486	NA	EDR	NA:NA	EDR:62	20	298	MRLLVLFPALLSCLPSSTADSSTHCVKWRATSNCDPHGIHEPQNDASCSKRIASGLSGFCECEDRRRVREVDCNHHEFTCEEACAMDSSAELKYPQGFEHVTCGSSIKLVHEASRYRLHSHEITYGSGSGQQSVTAHMARNDVNSYWLVKEGDGAPVCQVGKPIQCGAIIRLEHMQTRRNLHSHMFKAPLTSHHLEVSAFGVAGEGDRMDSWVVECQENQQCSAEGQCEDDGLWKRGELVRLRHRSTNHLLSTSSSIRFDDSNCPNCPINGQQEVSATAMREGDTLWFAAEGIYVTE*
CEG36235	12	D	PHALS_00554	RSLE	NA	RSLE:39	NA:NA	22	176	MRSYPLVLLFAFVVVSREASADDTQDRKQVHAETLLVLWRSLEAMTTEWAVDAVRLQKTQMIDWHKRGITLADFVENTNAAYGPGKINWMNPYFSVFVAFARGFEGPPAKYPHLYLLGELAKKNNGLGHVIEKILSASQPKVAGEPAPIPMHERRDSEFADSFILDLLQEVVMAE*
CEG39192	12	B1	PHALS_09247	NA	EEK	NA:NA	EEK:78	19	170	MRVKAFFAATSLLPVALGWTNRWDHSKRFQNAGHAQLDCDGEKQLASCCLCKSIVFEIETQLNHTQNDYEMDVVFRISEEKKQIKYSRSEARILEVLDDVCESVPLKIPDSDRKTERMLSAACSEFVGVYEDELTRAFFDDFTPAKERMCSVTLQVCPQADKSVEHEDL*
CEG35416	12	C1	PHALS_09538	RTLE	EES	RTLE:34	EES:61	29	373	MVLPVKKMLAFTLCVSTFAALDVAQILALQTHSHRTLEGIHHRTQYAPKVVKQPKDTPEQEEESESSDSCDSHDIQESGSLDVNLLVSDELELTSAQDVDLDVDGGAKLDIILTDGEVLDYDGNGEQTIDLSSSCSLDFSADASLDAMHEMNTELDLADGNVDLELNDDEEYTQDLEFNHNEIIDEIIDVPEGAKSIHLRVHNGNVDLDIIKEAVQPTRSEAHPKQKVAGSTEKEPKKKEKKEHKKVGTTTATPTKETSPTEEISVSYAAEAKEWIGKNAVNYAIMGSIIGAAVGIVGIAGIAIVKRRKRSSDSAEDAPADIDAEVELGESDLESDSYSDEDVKASPAALTEESAEEEGAEEKKSSVVEGSV*
CEG48805	13	D	PHALS_06605	NGLR	NA	NGLR:40	NA:NA	24	148	MKSFQFIVTLFAIVSLDPVCVIGFQSEAHAHAEISNNAATNGLRRTQSVNSSTMEPLASGSSTSLTNKAEAPTPFMILLPDNLAMSYSGSGRDMFLDGSVGNDDSSESTLAGSDKIGDNVSGSLSTYISGLATGATAVTIWIALVIA*
CEG39890	13	AAA	PHALS_10118	RRLR	EER	RRLR:51	EER:72	19	175	MLLSRIFVLLSCINYASLQAVGSRQTIPVNDALLKSDVDTSNAISFFNDKQRRLRVHDTDDEDRRAYLVSEDEERHLIGSIIEAVRNYLDPTYHSVKMFVDPRKTHQDLYQAGVDSSALHSALCISEIKTDLDIKKARYIALIPTSWTREELVAKWRGYDDYWVMMNMKKKGLK*
CEG47860	13	B1	PHALS_05188	NA	EER	NA:NA	EER:37	23	471	MPMLLAIVALNLLSVASGTVSASSKQSAASITCDPYYEERNETTGRCDCRKGFSGFGCRMCSTSSSDVCSTYFGSEYSCVMGLKYDEHASLKTYDCMLSSDLQSLFPDGALDVRCDRDVQGVATCLAAVFDAKESVRSVHVIDCNITECAFATGSADGECAQIDCKCGPQCSAMTKALVETTLSGKPARIEVNNMTQLAIIIEGSPIPLTATCIASACERTGSGGSSASGSGSSGGGSRDSNRLWLALGAITTLVLVMLLYGCACSWYMTKRIQRGQNEDVNGELLKFTSRSIKMLEFHHVSCYTESESHPLKAPTEPKRILHKISGCVARGEVLALLGPSGSGKTTLLNALAAVENGKSVVFGELLLDGKRLPRGYRRIAAYVQQDDSLYSTLTVREC…
CEG39174	13	AAA	PHALS_09229	RSLK	EER	RSLK:49	EER:65	22	245	MRGAFYVATAFLIASSTRTAAESVQIKSEITQDLDKLPVGDSDTKSLPRRSLKGSGDRLEIPVAEEERVIPTGVLEGAGKDVSEAILRLEKSGDDLNKMVKVGEGVGSSATSKGKRIQIFQKSHKDAVAEHQQVFDTYKHAIKKNEALELERDTALIKSHNWKLLSDYFSAQAAKDTKNYHNYHTIFSQLDSVVTPATASYKGIKNTREKYLALLEESFSRANAAKHAGNMDEYNEIQVTVAEL*
CEG43966	13	B2	PHALS_14761	KILR	NA	KILR:38	NA:NA	21	88	MRGSGIISTIAVLIAMQAHGVSSTLSRKLEAMRENEDGKILRGEGGNKAGKNAHVGKTRASTMEWPKMAHRKRQYKFRLLVERDESC*
CEG41212	13	B2	PHALS_11574	RRLK	NA	RRLK:61	NA:NA	22	171	MRLSMLTFIVTLSSFVQKHDAFSSSTNSDKSRVTPLISDIEHSANVPAELFSGWKAQDSQHRRLKPLDQVNPADHSKNAAKSIDEEDTTGVKERLPQLKSHHSEKKQRRLVHKYPLFSALKKNDVNGKLSSSIWSPLAHGLRRAGVTGFKWNKLSALLKRRNKPSKITPM*
CEG43951	13	C1	PHALS_14228	AVLR	DEF	AVLR:16	DEF:28	21	387	MSRRFLCFLLLGLSTAAVLRVPMIKRNNDEFLSSLLNPIQSIHRPAIWIPNVNLLLQDPNFAVEGTADVIIRDFQNAQYYGLISIGTPPQPFAVVFDTGSSNLWVPDKKFGSHHVYDHTKSITYKQNGSIFNIMYGSGPVSGFLSQDTLQVGKLTVSDQFFAEVNVTKGLGPAYYLGKFDGLFGLAFDTISVDHLKTPFHRMVQQGLLDEPVFAFYLGDKKDGELILGGVDQSHYTGELTYVDVISATYWTVQLDAITIFDKNVTDVNKAIIDSGTSLIAGPKYQVAKLAKLVGAHKFILGEYFISCSATAPDISFVLNGKTFTLTKSEYTLKSGPFCLFAFVGMDIPPPAGPLWILGDVFMRKHYTVFDWGTDTRKPRVGFALAV*
CEG42046	13	C1	PHALS_12352	RKLI	DEP	RKLI:25	DEP:59	16	515	MVLLWLALLSACVHASWHGVSPDLERKLIAVSSFTCDNGQQRLDISRLNDNYCDCVDGSDEPGTSACSHTSAVFHCVNAGFFSMDIPTSIVNDGICDCCDGSDEYASGVSCPHDCVQKMEAFKLDKMDVIEQIEAGLSDRVVLVKEAQKLLKEELEKLKTLETSVESLKIMVEQLQARKIEDERLENDEKAKRVLDSRETILSELGLLELTQEQLLSVILEIGRTGLSNKNDLLPIIRKEREAAVTNEDNLPNTVMDDKHEAFLARDKVHQAETHNTEESTDEHETEGTEKKDDENEAEKEDEKEDEKEDEEELTQPEVEMHPIDVLYAELAASEQFEGADAIFTRKELDKTVTELKEEERKFNGTLQVLKKNYGDNIVFFALRNKCVETMAGQYKYKI…
CEG49071	13	B1	PHALS_15190	NA	EER	NA:NA	EER:71	20	141	MVRISHVIIAIGLLATSHTFMANVGANELEISAKSSEPTQLKSVFKSKEKHKSDPEQSLSKIEISSSDPSSEERYKFVDNYFYKRAAHYIDKNGWAQQNFESYVRNTRFPHIRAYRRVLSKAAAEILEKRKGLPPQSSGS*
CEG49100	14	AAA	PHALS_06884	KLLR	EER	KLLR:40	EER:52	20	120	MASTTSLLVNSVAISTAGAGKVMTKNKDSSTRKGQIEYTKKLLRGAGSPQREEERSTNNVKFPSSLTNEIAKLQVSSSKATNPVVQPGIVAPSKAVPNKANHLVFNILLEGIDFKRQNP*
CEG38899	14	C1	PHALS_08945	PMLR	VDK	PMLR:53	VDK:67	18	243	MFLAVFCAIAFFNLANADDGVHPVINKFQYDKIKPFPVAKRDCRINEIALDFQPMLRIESGCHPYPAVDKNGYVSDGLGVSHWFTDCSGSPEGSQVYGRAYVFKGYLAIMYAWYFPRDFMVTPFYVGHRHGWEHAILWIGGSTEDPVFLAATVESTFGYKKYSPVPTKYVKSDHFKLEYTWLGVTHHYLTATKNMGEFQDLVMWNNLTDEARVSLNEKISLNFNSPLSDKRFFTALRKSYPF*
CEG46774	14	A	PHALS_03455	DQLR	DEK	DQLR:65	DEK:74	24	160	MGFGRFFLFGVAIVVALVALAWPQLEHLLINSGYSCPYPFSMLITGNGTENEAAVETKGLPKYTLDQLRMYDGSDEKAPILLAVGGKVLDVTSGAKFYGKGNTYNLFAGTACTRALALGSLEIEDISDDTSDFDESKLKELAETKQFYYEKYPIVGELV*
CEG46894	14	AAA	PHALS_03568	RSLK	EER	RSLK:49	EER:64	25	276	MGRCLMVFMLLVTTTLHASAIASTEPHLATSSVLPEHLQSHELGESVKERSLKAEEDTTEPIDREERVSLTESAEISEKVPEMLNKAGISTHAEEALGAKVMEAVEDLKGAADARPKVGYKAEEVLKDKKTSRAPKEPTTTVNAKTVEDTPVTDNVKTIEDAPVTANVKPTGDPTGTVDVNPPNIFQRLINKIKKMFAKLSSWFRWKKSKPSPQESTVVNKDTEITPTAHSDNPKPPQYEPKSATEPTTGEVSPSFTSSKXXXXLVLPITCTSTA*
CEG47762	14	A	PHALS_05098	VTLR	EER	VTLR:33	EER:50	22	170	MHRPCVMVAILLASTGSGLLAIDTSNNEALQQNVTLRLHKENDATSKYDNEERGLISGSLKKVKLKFDMRLFRSSPVIVYKHLLSHEIDNVLASPQLKMAESYRIKYNHANPGQKVTSFDMLMKLYKDKGMVTVILNGMDKWNTRQSAEDFQTLLFNRWILDEKKLLWK*
CEG36280	14	A	PHALS_02189	NSLR	EER	NSLR:48	EER:59	23	504	MIMRHLSLLLLLFFSYAACLHGLHNNDIATQSIDSESHMRTSDQDKKENSLRSSIKTKDEERLSFPFFWKGPRSTATTEISAEAARAATTEFSAVATREATNAEKEIIDGAKVVDVKKVGRLRHILNQIKKIPVKGDVLYMLIIYGILFVSTILIILAGVAINHHVQSQLLDLFLSNLFVMSDNALCLGDYEAKRLRRIETNQRMLQSLNLERFSHCVKRTRELKMTKSIEPVRRSRRVQTLRLAQVKASYTTSRLRGNSRPRVVHDKRRLKEKQNSKQWDLEQEQEFQRALKTYPPQLQLPFVYPCQLRKTCQATMMQTLSSTSIEIELDMFHSRCLGIQILPMGKQSVIQALCPSGITTRVSYNNHVIVWKNALTLFGSEDCTLQYNKLITNGPNDV…
CEG35520	14	B2	PHALS_11397	KYLR	NA	KYLR:21	NA:NA	19	316	MLPFGLAFFALAITSVNAGDPKYLRSTSSDDSTKDDSNSSLSTKIDENVLDDHDLTVDVADYVHDNENLDGSQYEVDIMSLIGSGSNQVDLVDLIAALKETNALDTSASFDDDLSWLIDSHLKSEINETPVKKGIVDEYPSWLGGDDSESAPKKIGLKDYWLHDSDSESGSDDSLTVNDTYYNPDFKTLQALDDVLSYSENDDGSTSEDNDNEKDGQTTYVKDGSEHLPEAKKSVPAPTTIDSTLEEYWGSMADSESDVDGISLGKSAISKEMPLGLSLEYDSDSTSTEGDEMQLDSSRDEDKNVKYEEQTMPPF*
CEG37612	14	D	PHALS_05391	NA	DEI	NA:NA	DEI:30	18	243	MLSLVLFLVACFNVAHADDEQRSMIHKVQYDEIEPLPVVARDSLINSIALNFHPMLFVSSGCHPYPAVDKHGYISNGLGVSHLFTDCMDSPKGSQVYGRAFEFKGHLAIMYTWYFPRDFMSAPFYIGHRHGWEHAIFWFGAYRKNPRLLAVTVESTFGYKTYAPPSSENMHGDHFKLEYTTLIVTHHYLTASERTGEFQNLVMWNSMNERARYSLNHKVSHNFDPPIRDERFFHALRNSFPF*
CEG45744	14	B1	PHALS_02021	NA	EER	NA:NA	EER:60	23	169	MRIQLLWLSFAVLSTILSTCDATSDKLDPQRVQPNQNGSGHNQSIRSALKTSHGKTIADDEERFISLSGMSEKIAKYYKAIVAKLSKYFRDYHERREIRKQRILNKSFAEMMAGQKSVEDIGRNQDASFMSSSFLWTPEAFKSILHKYALFLYKYGNGHLATVPVKTG*
CEG50072	14	B1	PHALS_07800	NA	DER	NA:NA	DER:51	29	300	MRLIYLRRTIALAIAAFLACPEAATMEAIATESQGHQHVRQVTASQDGSRSDERYSISAIIQKIRSAALKTLSKDDFKKRNPVGYYTKKFEEQILRNLNTRKELFTSGAFKKWKSSIENFYMNRKGVVPLETGVSSQDQAYDLMFIILFEKLKPKEFVAQLEHVAQNYNLNIFVTSQVRRLIDKWFVEAKSAIDFKSIDSLIEALKKSITPSNELSIAAGMLHKSSPLGDRAVWSFLREFTDRGVSQDLGKKILSEVMEGNMYVAKSREQLLRDLDSKKFRQSAIETRRISSRSVWNHL*
CEG39244	14	AAA	PHALS_09297	RQLR	EER	RQLR:42	EER:59	25	357	MRRPYFSFVLHLLYAVVLLVDVFAELSTSNQTLQSNERDASDRQLRAQDSQEQKEVIGDEERVAFRQALSPLSENLLELRLSTVPMKKISHPPKELSSREKVALWTRILGFKDKDIDYLQLKLELPQLKQASGYVNHLAEILRDNRQKGRIGLLALAEKVLLDPYGYKLRISLKTALSDPIVRAATFVASSLPKRQGDIGTLRDWIPCFMVFIKSGFTLDEVEIILKTARLDADTVAKLLLLYDPVRYNMRLEDVMDTVTKSSTHSADLRTIIDVRAAEFIAYRAQKEAVKLSLDRGQDLETYPLHEWKILLEKWVERHYTQEQVSQILQTAKLHPEGVQSLLRVYAKSQELHFLP*
CEG41472	14	AAA	PHALS_11814	RKLQ	EER	RKLQ:55	EER:71	22	133	MRSLVWAVIATLIVLTPFSEATSSIASNNEEFKQNVRVASSSLEQKGTIEDSVITRKLQSDSVKKGDSTGLEERGGLHVPTIHDNKIVQGFYKVMRYLRQKLGIDFLLTRLRYGKNGSHQPNMGYSRVDHYH*
CEG43077	14	AAA	PHALS_13297	RQLQ	EER	RQLQ:52	EER:64	23	201	MRYILPLLIVAVFAVLSGTASSTALKEAKNDINDNNDKSTALTAPQSAIVTTRQLQSPTAGEVEEERAWPIIRQAQSYLKSFYEWIKHFFKAMFLVETPASRKWYHFRQHLRSMRRGSRRMYYDTMGRIKSWFTRAGHSISEDSQKAKHSVSEGLQKGSHRVGEKFESLRHSVTEQAQKAGHMADRGSKRTWNFMKTGHA*
CEG45197	14	B1	PHALS_01512	NA	EER	NA:NA	EER:46	24	426	MSVRLLLALVFAINLHVSSMALSSVNDLDRMKAGNATQSTSTDYGNEERGMAGVEAVTEAGKTRILGFKAPKWWEKFLKQIMPTLRDRVSRFFTFIRKLVFGESKNAKAVKKNSSVKTVEIKSDPPPVVAPVLPKKPPASAPASIPASPPVIAPVPPKKPPAPASVPASPPVVAPVPPKQPPAPVSAPISLESSASNPPPVSLSNRDRYKNLITRLRDGILSSTPVSKEGDVAKSNLQGVVNVLPSLTKSAKKPLESVPKPAEKPLVHVPKSGPDETVSANGDSWSTLLKWDNKQPEKATTLVTKEGDAAESFSQRMTNFFHSWLFESVPKLGRDETVSTKSSLFNWDKKQPEKATTLVTKEGDAVESIENPASFVPRISNQMKSAEKPLPSTDNIIDS…
CEG42169	14	B2	PHALS_12466	RVLQ	NA	RVLQ:42	NA:NA	21	126	MVNSLTFTLVVVCLVRSCDGVAAVSSDMIDSTNNRISRNMIRRVLQETATANDDVKKLSTSTKVDSKLNQEIKTKPDQLVKAEKNSSKIGAWLKRMNVISSKRDKFFILATILLFPIAAYMVASR*
CEG47845	15	B1	PHALS_05175	NA	DDK	NA:NA	DDK:60	23	615	MHSVPLVLLLLALAASSNVCFAGSNREQARFYLPEAMRYKKLKPVLQQLEALGVSQFHPADDKASWEKLLTDSAEFDLVWSTATTPPLSQLVLPNQFHAKVNHIPGADQLTSPDALYRHVGAQQKKHVKFFFNFVPDHYELPRDQAQLDKAYIDARKKSDFSPKRVRDPLVYRRFLISERFADIEDETAHRAELFVSDEDLKLKLHSTAYKGRSVVVDRYVEPLLLDNHKFRVGFYVVVTSMDPLRLYVYDRPLIRIAKGEYPSTLKVDTDPSTYNFDQYIAPWDFPDLTASFQELPSSTREGTNAWHVVKKYLQRQGIDTKHLQDEVEATIAKLVLSSRGYFQSELAKVKRSAARDGEKYPPTDLSDSFFDLWMFDFEFDDLAKPWLVRVVSNPSMES…
CEG46195	17	B2	PHALS_02610	PSLR	NA	PSLR:33	NA:NA	21	529	MLPFRVTFIASAVLLTLAVAQHVSLYNKSGISWPSLRFHFTIKRAASKIHGYSKFSVFAHPIISSNATSVLYNTFVSFGINDALVNYSLVDGIEYVSRSSLDGSENRVQINCIERDVLLPINSIVAALNEAERVSTTLTSDGSAISCPGGSTYKASVNGIHFGVCFTENSGLIMYGTDLDIQVEYVVTDTPIFAPTIRAMERRKCKKKLTSIFVTSIGKALLTGQHISIGDARKLKVAFDFSLSQPSCSCKSKLRPCIFIHGLGSLVEEKENLDSFHYWGNLTDRTPCCSSTKFAVLNTLNNSWTDSNQQQKVCDHILRASNSSNGTNISDTIIVSHSMGGLLVAGAVASGKCRIDNSSTWVSTGTPILGSMASDYFQESCKDKTNLFMEKFVETTGFC…
CEG39835	18	C1	PHALS_10069	RVLS	EIK	RVLS:45	EIK:79	22	416	MHFRYLRAIVLASLLAASTLARTNFKSATSQTQHSSGSQSIDDEFRVLSLPTFQKEVLMTKKSLYLLGLKHIVASVRHVEIKVTPKEYAAICEMKLGSQNLLADTSWAKWAYFVCLREMDDWTRRHEVILSAMKDIFTSGDLDVIFKRALLDSETSELAVALINHDPLIFDRVTKKILAEINRHNFFGDHYNEWVKCIRIQSGDQDEETYVLKELKHLTEFYGESDLVRILTSPKNQNDIGQKYMDALCAVWLNDKKRPDDVMKMVIGTKYHLFNFLYHGPRTISPQVWVSYHYHFYVMYPNEARMLTLLDTLTSAIGPAKVAIMLWAAQMSPDLLAREWALYFQKAQYQEWFAKGLSSDTVEKEVANDVKIDDFGVCFRTELANYVRNEYTTALLHPN…
CEG36006	18	D	PHALS_00328	IVLR	NA	IVLR:13	NA:NA	24	227	MIQFSILLHALFGIVLRASTVLSGTSFPGVEYNVVVGEPAHASSYYNFVPNVLYDTQYVPSNANDGFSDATSWWSAGDDATEQVFWQVNMSSWAPSITRMVVRWHGFLSPKTYRIRVSYDGREFTSVLAFANLSNAYDRVDNHTEGFGRLISKFKYIRIVMDDPNVCGDQFSCVDDGISERTIDTNERVLYGIREVEVWAKGRRNGATSKWRFSIKFLVVFMMVVI*
CEG38432	18	C1	PHALS_08509	AALR	DDA	AALR:58	DDA:88	17	486	MLVFVLIMLFAMTIHADSFSVVDQAIWIDRHNYFRTTGLPWSAGNMRRIGWSTKLASSAALRATKCSMTSGPGVNVYQSTSTNSPTIIDDAIKQWIVTTSETTLKMVKQPGASNVDVGAGIYNSYSQVLWASTTSVGCANQKCPSGDIVVCEYSPPGNDGSSPWYNHADTASKCPSGTKPSQGLCIVEGDAANNPIAPIPAGKLTYEVYPAYVPHIQALLLEAARDIASGKPAKADASMMSPSTPPTSNGAVSYAPKTANTPTPGSIKPKTSQSPGTTPSSPSTTPSSQKTTPSSSPISNPTTNTPEPSPKKTTVSKNPSDSPIPETGKQTSTPDSKGAKTAIPPDAKKLNSTATINPKLPTNSSDEISTNQSSDTSPSGSDGTDPGKVKASTDTGSKF…
CEG37620	18	AAA	PHALS_05399	RHLK	EER	RHLK:48	EER:62	26	440	MRHQPFLATLLVTITLHASGIPSLAANVASSGVPLERPLSKLVGTVDKRHLKAGDAAELMETEERTRTFGTFFANAKQAKNVKITAGGATSTGVNIEKVQAAVKNFEAPKDFKATREVPVTQTVKSTKDADVNTSPGAPVHSGSVVKWLKGFMAKIKTLCRRNKSEPALAPSTVVISEMHPSAKSSAIIKDIEKTKVTKNVKPTTTEKKAEAVGEGSTPVTSTRTAGVETHPKNPKTEPELPRREPGVVGTSEIPSSPPSPKQLKDISRDTVEGADTPRYYGFNRPIDDRTKLYSYGDDQVAMNGAKLEKPGRKTEDASAPVNSWKQAVYDRKRGRVPELRRRRTLILRVKYFTTFPTVFIFHLARRHVDGSQRPSKWSLSLIWHPEYVDRSIQSCLFA…
CEG49808	20	AA	PHALS_07551	RALR	EDI	RALR:55	EDI:87	20	502	MRLLTIIFVLSTTLPPAATDQTTERSLGTLVGCPTARTSNSPCLWAGENGRIIDSRALRELLIERNYVPPSDKESYRRNLQEHMTYIEDINMYAKQVGHKFSYHMGVNERHLSSFPARKLTPVQFVDQEIGSAYSRHLQETNRTVNNTTNLSSGSSVYWNWCDKNNSMGHSVCSPVKSQKSCGSCWSFVAADAIETAVVIAENASAAVSLSPQQFLTCSTLRTTETFEYCWVPDVGVDGVNWMQNEIIWESQNDGCNGGMTHGAFIDAAQNGWGLVTELTMPYDDSGTEYLSATNSSAVCSVSAADAAASITGFEQVVGIDCTVSKDCAVLLRSALERQPIAVAITSNGGFGEYAGGFYNCPNNGDMASKNDLNHALLLVGYGTDSTVGDYWILKNSYG…
CEG42398	20	C1	PHALS_12677	ARLR	EDI	ARLR:21	EDI:57	22	134	MTSLRLLVTTLFLLAATPTHAARLRTKDNDTLTNPSDSIRPSDSLSDSSSDDVSNSSEDITQDSTTSQGSNEIQNIVMVDEIQGVKAWGQCGGLYYLGETECQQFTSCKQLSDFISVCFPESRPTEQIVRLEL*
CEG40206	21	C1	PHALS_10418	SCLR	WEK	SCLR:33	WEK:63	23	426	MFAIQRAFRVLATVALIGLATATDINEFCTSITSCLRDGSITCDTASGGCPPCIYALDNTYTCWEKDNLTNTCPFTGVRYDCSASWSSTTSSEIGSAILATPSSSTNSTGSTDSSSSSSDLRADTSSSSIFGGSSYDLILYGAIGFGAMLIFGTVAFLCLRKRKNKRHPDESSTFGGVQNAVDKRMRGVSKRDDSSSGPYNNILDTSKVNYVSGINSGYGRYSKGSRHDRLDPSSHVPIGRARTSFDGILADSSQSPAVLGGSARRSLKNGRCSNKESNGGVGGFSHVSEYVQQDVSSRCSSTSNVFGEYLRTKQEMQYDDAGHSHLGEMSGISFSGTISDLDSGKYSFESLQGISRPPQLRLGIDSRLSVADSITDSEYGEQLRGRGESDCDSEMSYN…
CEG49577	21	B2	PHALS_07335	RYLK	NA	RYLK:39	NA:NA	28	397	MQSRLATARLALAVAIVTSGNIADVNARPMHADIIPKYHRYLKEKEHVNTELDIWLEQYGPMGKKNGFIPVTESRSLDDVREDQLQRFYMTKEQINEARTANPMAEFTTDGPLTLMTMDEFKEFLLNSHVSDNNEGADSKKKRRKAAFGRVRNSTLSEGENLESNTSNTKSRSSSNDDESKAWDPAPGESKGDTTTRRLHASESSQYSYSWSGYNTNGQQGQQNDVDTQVQTQRNVQTNTGNDDRETNQGLNFHDISTGDSAQIGAVSSADSGNWNWWGANGWGLYGLGGNSLWWSGPSWWSDIKKPGDAQSNQPYHNQWSSWFYNQPTYPSTADTSLAAESLQAPTNPDTTDDATNVPLTRQKEDVKSIFPKCTSVPLISYGAVSSHKFVLVVNG*
CEG49794	21	B1	PHALS_07539	NA	EDK	NA:NA	EDK:34	21	106	MRLGFIFFVLVALHIASISATTQRTFKPILDSIPEDKVLETKKTGRVKAFAEILSKLRSSIAGRYDSDFRHTSEVQKLLDSSKSAKKWSLGGLTARLKSMRFKLK*
CEG46012	21	B2	PHALS_02339	RALQ	NA	RALQ:29	NA:NA	23	354	MRSQALRGLLLSLLALCQGVKLKWVTEPDRALQILKSTGNKGQLIEAKLSLPAWSPVISLESINEEQWRRMKMHLMKVIQVLQPISQLTTIFESYGQKALMSNAVIDAFKLNEVIVACFYNYVFEREFDPDKFAEVCHATWEWRKEIALKGVADTGVKQRTVEWCVEEIRKTPRLYDLFGEKWVESEYYSLILQPFVISPAINITDIAVIIKAWVKTTSVTEHITSASIRQCICSAHPFPVIERYFPFGDAAMRIAPNTHILIPLDEMADDAFAAGIDLTFGAGSRGCVGRHIAMKAMVGLFTDNLVRSDKFQPKLNHRYSGRHNDGKETMKEIWYQVQYVVRTLCAAAMNRV*
CEG41005	22	B1	PHALS_11175	NA	EER	NA:NA	EER:118	22	243	MKLSVAFTFVAVTVTSSCATASVDDNHHESTIVLRHNALPCNDALCNDDNAPVCGFDNKTYPNACIFQATNCRTNVTIAHLGPCRDKFVDNQPVHSSASATSLNEKTPLIRDRTHSANEERAMSEIAEHIAENGIKPFDRSLVDKVKGFDQWAITSDFLLNNGVHPSTYLQVIYDKYVTIDAKILGILKYYWKLTTSRRRSLNRNEQRASKLIFGLDKESKNLYLDYLNKYQTARGIIAPKS*
CEG38070	23	B2	PHALS_08166	RTLK	NA	RTLK:64	NA:NA	22	165	MRSQYLISLLLVSLTVQDVLSTHEHRSKHEEPESMPNSIAPWRVHGSRLHRATKRKITASKERMRTLKGAVTKLINVMRLAPVKFEEIIRDIRIANAIGVIKRAGVNQALMLGYHPLQVMTLLKSSPDLAAEMSTVSLVHWKRNPKLTQLVEFIEEHDKWLSML*
CEG40414	23	B1	PHALS_10615	NA	EER	NA:NA	EER:59	26	452	MVVIPSHCCILPLVWGLALLTTAETITVDDSVSNAVAVVPNQHMKTHTPSRPDGDRELVEERVFPTSTMTRLAGHELQPFADTLVPKRSIDRLHMMKYVSDEWEQFDSMTDEDAISRILYEIDDITNLFRHNSFLVWLGTKSPKDLKAAISTLSNSLKRLVRIRTILPGMFAKEKKGNGISYVLATAVERKWLLSMSTIEMYQVLGISSIEKNEDFVKQLGPLFWGKFDHLGKKNFRLLQLSPDELMWAKVIFMLQDDESASKYYPSVFDQLFLPSVLDKTQHSPSQAFTYLTSPDFLLGYESVDRTEIDDNMRSDKSVIMPFDDLLNELLRTYDTTTGALPIDAVRILTEFDLFSIHRPAVTEIMSVEMLIKKELLQLSPDELMWAKVIFMLRDDKSA…
CEG49719	24	D	PHALS_07471	VLLR	NA	VLLR:49	NA:NA	21	113	MGCELLPTTLWIACIRGVDAYSLHTNRFYHPSVFAGYGSAALIAQLVEPVLLRIQDIAGKFISLLKTQVGTLTDIPIWRGRMSFFTLTQCKSFWGVRPQATFRPDACSPKLT*
CEG47278	24	D	PHALS_14973	FALR	NA	FALR:27	NA:NA	23	66	MLLSRAFQMLAWLTLYLNEMLAFFVREFALRDSSKVVHSFFWKPVSFLILSGDAQTSVVSHYHCT*
CEG47628	24	C1	PHALS_04778	RSLS	DEA	RSLS:51	DEA:92	22	723	MRLLSLSSLALLLLQLCGLEASTMTAGTPEHLVTIGGKCVRLFHSGGSIGCRSLSNSDIAPLYPIRSSAELQSFILGSAVQQKAHSKYVLVMDEALMSYDTIAPGIDLIGGILLYPGSTNASFDAPMPQGNGTVDGALNPFESDDLQWNPTGNGLLTELLPFPIVMLENSTIGAEFTKRGRLNLKNAAGPTYKAFMNYYFGPEKMNSLKCLSFTNIYGDRSPMCDPIGGQSSWAMRGNLASKEIVMAMAGMDATALSPVLAPGANTGASGIVALLAAAHALKGLPESAFDKKVVFAAFQAEKYGFVGSRKFLSDLQKFTNDPEGACAFPVTGSKSPMGANFCTSPMLSSTEFANLKLTNILYAIAVDQVGILPESGNFTLHVNPYANDSSDLVDAVLNA…
CEG39094	24	A	PHALS_09154	RSLL	EER	RSLL:49	EER:86	31	542	MTESSGPRFLLRACVFLLVLIGSLLQLVFFTLLPQIELHTEFCNATLASRSLLAPTPTSAELLPPMKLLFQSLYVSPRELALQQKEEERRRNEQIQDPKQTIRGKLHTGPYAQLNGFRNPLWGDDKTVQLDALAETSVLQSPEYAQMEEEMEHQRQMKLTSGFFLQTRGQGHEAIISKAAYCINVVMPNDSPGVLLDFELYLNALPSARPVYSYKGNGEQEGENHSDDEIQSKRLDMPPSVIDIYLERHPVDKKYYPDFHAPKEKTIWMMQNVEFFDRHELDNPAVGVMMVKNRIGLKKVLEYRHRHQLLYSVFYTKHTSRDLYQPAVQRDWTSFLHLAGWSPFKNTKVILQAWALHPEWPQLIIRVIKASLCKWIEDHFGDKDSWRLQNVDYACGSVP…
CEG47260	25	C1	PHALS_03907	RDLS	DSK	RDLS:27	DSK:45	23	175	MNLFTIFSVLLASIAEINLIYAKVCTSRDLSVFNEVSSQVSKCFQDSKVTFLVPPRKSLTKSQQSALCKSKACQEMIGSMDDLDIPNCEATFDLKNMTLQSSLDKFVAACDTTTSTPMPIKRRKSLESSSSSDSGSFSKDRRYSNGAAAAQFELLPQLSVLVAIAMISLGLLLP*
CEG42886	25	AA	PHALS_13123	RELR	DPR	RELR:25	DPR:69	22	248	MSSAGSLLLSALFIVVDLGLTLLEYRELRKNAFVVVPLLNQQRMSEGYLQSTTSIESPNLLEMILAVTRDPRVHNIVSMRGVRFHACLPHPLPEERYKQLQILEASGLYCPDVTINKPSARRRNFMSRFLSDTSVKPIELNLMNVLTRQPTQKAAHRVGVHDSKAINGNPLEHLALQGLQLLFHCEYLALVEYIECVVPAVYVTXXXXNVHPRLDEHEHRASRTLSMTSDLVDVVVVDYESDIPFPA*
CEG41731	27	D	PHALS_14560	GGLR	NA	GGLR:21	NA:NA	21	73	MLSCASFALLAFVLGSGVSCVGGLRRSRTIVSASRGRFANAVRSFNGNYCIHRMLDGACLKCAHFQPILRAT*
CEG37063	28	C1	PHALS_04524	RELS	SDK	RELS:21	SDK:58	22	617	MAYRKHFLLLVTALVVTIVASRELSNYHYRFLEEVEEEQEEEDISTSSLSSWLGSGSGSDKLSGFPDVGEESEASDSDDSKEKEKVKHTKGGNESDSEEESETLDEEHEAVQHEKVTSSDTSKKPADSNKNGLSQNVSTTDDVVAVNSTKDAKKSMIKRSGSGSLDSLVEIVGSEEMEEDEEEEEDEEEDDEDEHDENDDDDADDEEEEEEGAKKKAEADKVKDKDGAKNPTTQSTKKQEDKEKVQESSDSDDKDHGSERHSNDSSASDMEQGHEDGKKNIIDSAVNATKKAVETVKNGTKKAQDDDKNVSSGLDSMSGSGSGYETVDVKDLEMDESGSTDHSKHEVEQKDKIKKEKENVSDSKSASDEKGDDEKDKKVAKSDNSEHEDEASESSSDER…
CEG42664	28	AAA	PHALS_12920	RDLS	EEK	RDLS:24	EEK:61	20	316	MKVYQCLLAAALVLLRVESVSLRTRDLSAEERWNFEDIINSVKTFLEMHPENDHKLLTRLREEKDDFYNMMKIVLEQKIWMTNPEKNMMLRRWEQLSVKERQEFIDDLLRYDKKMLELSYHVELSDLRSNRIRWKMDIEDPMRLEDREDVEKELVGLETRFNKDETRLKAILKYRIENLKFKHQLDDLREKLKKAAEGQDLHKLTLQEAFKTLDFDAHIFTGLNDEKERVNAIFSSLKYRALFEHAELLYSTIQGSRSSSSGEGVFAPSLYAMIDMTCTLRDVFNFGFGVKDWRQSEYSYVVLATLIDSQIKRLI*
CEG48634	28	B1	PHALS_06446	NA	EEK	NA:NA	EEK:115	17	322	MWAFVLLILTVSASTSSTNQRQRALKAEAGMWSFGSESCKCKSTPRPCLFIHGEKNNKPEKELQTKSGMFGDMTKHAPCCTSIKYASLDTYNGRWTDESLQEEVCKHALSISESSEEKKGIIKDTILVTHSMGALIVAGAVANDKCSIDKSTTWVSMSAPMNGTMASNYVQDVCTDDDTQAFRKILGVIGKCPVSAGMKSIAYNGGKYSTVDLNRAYLSAQNVYRKHVSAVMCSNDDIGVVSMDQAELLLFGSSVEHGTKEHDAVVTFESCRGGLPESQFGSTYKDRFYVSMCNHADTAFLHGDSLFRDAIKPVNWFECLL*
CEG44730	36	B2	PHALS_01071	KELR	NA	KELR:85	NA:NA	17	334	MIILIVVLLLFAGVVAGFVSKFRIIDRLPAKKDHLENEDGEGDGVEVVVQKSGIDSRLKLALPDLSLIHSGSPIGPIKSSIRCALKELRSRQMVQSLCSRFESRLMKPKNRDASIEDLARKSTAASTPPTKACRRGERTASVVPVSLANKVSEAEIIADRGLFAKSSSSLFGKTTHSDADIDDRQPLLAPNEQMANADDFTSTNSKALTYTEINLELDLHTCSLQPEAEVSNQCDSSLISTRNKRFLGRLDATTSRKPFIKSSKRGTARNSKAFSLKLYNFDDVSNQSATDNNEMKPEICSDYSEKNALARFRQNVPSNGRRARSLAPLSYKL*
CEG39147	36	AA	PHALS_09203	RHLR	EGK	RHLR:36	EGK:53	25	204	MKAVKLTAAVVVLFMAPYVPITSSRSLAETPNDSIDRHLRHESAQIDSKLKEVEGKHDSNTPLQRRDQTLVAAHRVYDPVSGLACSLVGECMSCPITEKDESFCRETGYRQELACPHSKDEALLQTLEEKQTPRYRPCSPADTVRPGVTFVKFEAIMSLLLAISVTLLRREREKHMSSFDLRKDSRQRVGLLNSSASGVKDSD*
CEG43915	36	C1	PHALS_14199	RCLW	EFR	RCLW:38	EFR:70	24	481	MTLVRIPLLALLSATIAPLVAHRQDVVTFGTLLSCNDTRCLWADQSGISVTSDLMVTQFLQKEDMATTPNEFRSRLETHVDYLEQVHKHAARRNWTFPYSMGVNTRHLYHDGHRNLLPSHFVKQEHEATQRRQRRKNIKQRNLASSSLGIRETLNWCSMDNPRNQSICTNVKSQNQCGSCWAFAAADAIEMAVVVNADTSPQSLSPQQFLECSSRVMTSTFHYCWAEGGVEGSSWLLPKMIWGSRNDACNGGMTHAAFADAAQLHWSLLSELDLPYNEEETLQESTATLTNACNRSSTSAFASINGWEQVAGPLCDKSRNSIELLKLALQKQPISVAINSGGSFDEYKGGIYTCPNDGDFASSGDINHAIALVGYGSDDTTDFWILKNSYGMSWGEKGF…
CEG45594	36	D	PHALS_01881	RASR	NA	RASR:54	NA:NA	21	218	MVIFFKILLAVIFVIELVAGDASSMTHYELYSSTATYTSTSQYAAIMLASVNSQRASRGLSALCMNVKLLAASRRHSIDMAAKNFISHLGSDGSSMAMRITEAGYRWTRAAENVAAGQVNVAAVMNSWMQSIGHRANIFGDYTMFGIAYAYSQDSTYKHYWTQNFAKGSTEACSYEDIAYVKMITSVFNSTTSPSDNSTIMLPNDSDQDGVKLDSVP*
CEG44407	38	AAA	PHALS_00775	RLLR	EER	RLLR:57	EER:72	20	161	MHFSLVLLVFAAIVIPICADTSTTKDYDDKKSLQTSNFGTAAVANMLHVLQSSDNSKRLLRMNDKAVISDHEEERSSLVKNKQKKLSYRIKKGWENVKKPFKKSAKIIEKPLKKGSKIIIEPFKKVSKIIKKFAIKGAKIVKKPFKKSARIIKKSFKNLN*
CEG38602	38	D	PHALS_08665	NA	EDA	NA:NA	EDA:37	23	211	MRLFRILMVAVATLLTAGEVESRAAFSVKAIKDLKVLEDAKVLKRVKMLERVDAFDRAKVSESVEALKRAKVLERVKASEGAMVSAGAKVSERATVPDDYIVTVDNMKFTIPEHYLKNKEIEPATVKKLIGDKTTLDDYTRDLGIDTANFRIEKTQKNLRKIQEYGYILLKIKRGNFENGVKDLATELRAHKQQKLLRTFAFKNTDTLIT*
CEG36711	41	A	PHALS_03376	TYLR	DER	TYLR:22	DER:30	20	496	MKIFSGLIFAAIAVNAVSAGSSTYLRSSESDERPSDLMAADSYDPIQSADKVDDSQIDLKDVLRSSEKTNETKDPIVKKSHVFDLSYLSDSDSNVADGFDSYGGLANTVNGKFSRGYVPWGKTADGPTRHEAGTVKTSSTDFSLDDDCGSNENTLPEDFSFNDGWSTNNDKQSSINSINYAPALSTNPSKLSWLVDSSSGAVGNTLDRDEASTLDSDSGKYYFLWQERPTLDTSKNSYQKNPSADDDCGSNNADIQSLIDMLGKTQTSSDDYTPSSGMLWESDRYSDDANVKRGSQTTGDSIFGGDNQSWGKYEKDSFLSDGLSKDTYLSDSPSVRDSGKEDLIQDKRPLLIKIPSSVDPHNIHTVQSPVLLTHTSSVSSYIWSSAKTDSDVSVDNGSP…
CEG43171	41	A	PHALS_13385	NA	EER	NA:NA	EER:118	22	253	MKLSVTFTFFAVTVMSSCATASVVDNHHENAIVSHQNALSCTDAQCDDDYAPVCGFDDKTYPNACIFQATNCHTNVTMAYLGPCRDKFVDNERVHSSASATSSSGKTPLLRDRTQSANEERGVPLPKNQAIPLIPKGTIEYSLQRSVINSAINDAQLLSASVHPYNYLEALHDKNATLYWQVYGFLNFWYKWLHTRSVHTVDEAANMQTVLANIDRIAQMRLAQLPPSIYSKYLSYANLFNNHSVKKVITEI*
CEG46645	41	C1	PHALS_03252	RNLE	DLK	RNLE:37	DLK:67	20	186	MKLYQSLLTTALLLSRIEASYTIDNEQEKTVSDAPTARNLEATHLTIKWIKNVLKKFLVRESTKIQADLKLYEGFEQSTLESLSHLKLYYAAFRQMKSKQAAKAQQIQPLEDVKPRHPQYGITQAYYDQHLLTYQNDMDYYYFRLRYIRLQQELLNTLLKELENGKGIIALISKVSSSSTGTEKY*
CEG49095	41	B2	PHALS_06881	RELQ	NA	RELQ:66	NA:NA	22	208	MLSLVVLLVTIAFGLLDGSKSEETSFLDFSVPNLQGHEVSMREFHAFPVILVVNVASQCGYTDKNYRELQELYEKYHDEGFMVLGFPCNQFGGQEPGTADDILKFTQEKYHVTFPLFSKVDVNGENAHPLFTYLKKQLDGYITNDIKWNFTKFLIVNHEPFMRYGTSTSPLEIESDIIQALQKSRLVDDSDDGGAADGDYGDTRDEL*
CEG37861	41	AAA	PHALS_05912	RGLR	EER	RGLR:36	EER:72	20	326	MQGVRITILWCIVLATIYAEEGPSTPRDDDPVIQKVRGLRNAGMKANDERMFKDAIEKLRHAISLLHNRVFGEERAAIKDPTVISQDAALYAQILNDYGSVLIRTKQYDEAIEVLEDSVAMIEKIYGDSHPSLGLSLRSLADAYMEKKAFKSAIKRYKTLRKHVKKGLGMTHEAYIEASLKIAEGYKKLNKKDTSRKVLKDTLKAQGGEINGLTIGIAELYMELSSAHVEVGEIDDALRAAETASAIFLQREGKDTMAYAFSLNALAGVKMQQKKVDEAIDLLDRAHNIAVSIYGENDRITLASAKTLQDVKDHKMNLLAAKDEL*
CEG38484	41	B1	PHALS_08556	NA	EEK	NA:NA	EEK:21	22	267	MQLKWWIAHLLLLSPTLGVCAEEKSPIYVSTEDADSDRMQLGTNDVREFGDFIENATLSAAFSGCGLCQQTGQCDHAFRGRPGQFCLGMASGAPCCCPRDAQCAANPYECRCRRIVPTYHYDDDNYHSRSHRSGVSARRARQQREEEIVYAQPVATSQYGTYPNQQQPSYPYASGPMVYESSPYRESSGNSSMAAGALGALGGLGVGAALGSAFGGHNNGNNGNGYGGTMAGVTDDTYTFSGDTGDFSGDTGDYGGNDGTFAGDSY*
CEG44190	41	C1	PHALS_14448	RKLE	LER	RKLE:26	LER:50	21	402	MRASSLISLAIALVTSHVRGAPSTSTRKLEPMPQGEEDALKEIESFLGKKLERELTKLTYWGKRDPEPWNGPLWDTCSDSINLEWRNDVSPSAKYALAFGLNVEEFMDKVSAKFGIDSMKSQSTECTSECLNHGDVCSFRKNSHVGYCISQWSSLSQGVAQAAMLEQEPLCPVTVNNVTFHPNDIKGLISIVYAEANVPTIFGGRYFDGQKQTFDKNGRSSAPEYRDVTPSFFHIVAANLLGNMNQAFIFDWYTGESIQHQAVSGFDVYLESPMTLQDAARKFFNSTSYTYNGKATEVVHVSSSLSWSDKAVETDPNRPLTVAASSSVKLSYLLEVNKKGDAIGGEWVGESLYQHPDVIILPKSKPAADFVSSIGVSYANVLTLIEKSAACSDSATQTV…
CEG43575	41	B2	PHALS_13767	KALR	NA	KALR:29	NA:NA	20	125	MRLCLQVLCAGIAATLVNAVSLTVEDPTPKALRGASTADVTVDTNRNLATTDVHTETSSENHVSATPKVKKVRENRLWSDDDDSDILSDDFSIDYSDDISDDYSYDSKEAITAITTSPTPTIRL*
CEG48217	41	C1	PHALS_05687	FVLR	LER	FVLR:13	LER:45	21	394	MRTGSIVSSAIALFVLRVHGAPERKLEALTEGDTLTKMEEFFGVKLERKFNDLPTSARLEKAPWNGPIWETYADSINYPWKANQPSPTEKYAMAFGLNATELKYNVSAAFGLYSVSDSKPACSSSCKDEEDVCTNRNGMGICIPRWFGLSQGLAPAAIFEKEPLCPITFNNVEFYPNDIKGLISAVYAGANSSKIFGGKRYHDKEVSLDQYGRPTEANYRDVTPAFFHIAVANIIGKLKRSLIIDRFPGHTVWNQALSAFEVYEQKTMTPEEAAKSFFNTDKYPFNDQATQIIYVVSSVFWNNTPFPTDEFRPLIQDEDFYATYSYILEITAAGDICGGEWVNKSIHAHADYLYVVKEKPAADLVTSVGFSYANVLKLLEMSAACPNTIQIAN*
CEG40868	41	B1	PHALS_11047	NA	EER	NA:NA	EER:48	20	234	MRVYILSISLLATLNSGVALNMRVEAPQHSEKAKIDHGFTPTLSVDMNEERALNWSNLTLKMLEGLIEKAEDLAKKLSHFTSEFRVIMSLPSINGPTPYHLFSHSFGASLKGKAYETPESVSEHLTKEKKILSEIDIRSLLEVIEDETLRADTLNDMLKSQDATPTPAVFLEKLKSVPKYKDFATDKMEGIFSKWNPKNGVENAFAASRDPKFESLYNQAQARVQDIKNAVKN*
CEG46264	41	B1	PHALS_02675	NA	EDR	NA:NA	EDR:44	22	449	MVLRILRLVLNLVLALPVAHAVRTAVVLESPELQETHSKFFKLLEDRGHQLVYFSGEEKQPLKLESYGERTYENLVLFTPQKALDSLRKSNLMQFVEKGGNVLLAAGKKLTKVQREFALECGVEFEKKGNVVLDHVNPIADDDDIYNSVIAAIDFVPSERVVGSLAGNPRPVAFSGVGMSLEPNNILAFHVLTAPTTAYSANPVKPITEKIVSSDLLFGNQIGLVTAVQSRNNARLVFSGSLDLFSNKYLNNKTFANAEFTEHVVKWGFQESGVLRMTNVKHHRADGSQPAKMLSDANRGDQPITLYPDAEVARDSLVYRVKDNLTYSLDLHELKDGKWVPYKADDVQLEFVMLDPHVRTTMNHNDQGHFSVTFEAPDVYGIFLFRVMYRRLGLSTIFT…
CEG42666	41	B1	PHALS_12922	NA	DDK	NA:NA	DDK:19	20	166	MWSVKPILLLTLMTVAVLADDKECEVCIKVVDEIKSTYGQSLEKSPKGNSQSLAEKAVTTHCGKKLSSKDNKLCYNLEPLKKDVARQVAFKKDSMKICKLLEKKNPDFCSMRYPVKTDANTDYSKMRVKQLRKILGERGVECVGCVEKSDFIAKIKETESLHSEL*
CEG45727	46	AAA	PHALS_14834	RALR	EER	RALR:31	EER:62	24	124	MRLHLLVLSVIVVSLLVSDNAHANSHDDSKTRALRETPINGLVTNQLAVSRNLTPAKFITNSEERHSSEKKSRRLQIYFHSPYYGIHPVDYHYVGSYESGVTTICSIVLFVMVFGCLYKIFSQ*
CEG35996	46	B1	PHALS_00318	NA	DDK	NA:NA	DDK:50	21	272	MRNIVLLLSLLFHGFATLGAHSIPRQEEPESEMALVAQHNIEKNQTVVTNDDKRYMDEERIELNPNAVVQTVEKVVDKPNNVNKGVFSSLMRWLLTPYRAFLRYRNRAFANTKLAVVTRLIDEGPNGYDKALLSDYTPLTLETLISHGKSENYKFYMPTDTNVATMFYRYRDLLGVPGTTVTPASLNEIWSSTMPQIWFLDRLWMKIEVGMAKVLIKAKVDAQGMLSRNIRPIAYKKALLDLKKWDETKTYTLEEWLKPMRESIMQYECKA*
CEG36126	46	C1	PHALS_00444	VALR	EMK	VALR:70	EMK:108	23	284	MSVKPCIVLPLVLVLLAGVVDAESKSKPNKTCRSAGILKFDPSTRPIQHRKRLEVCSKFQKRTCCNATHTVALRLKIREPVVAKFSRKCQELTEEMICSSCHPLMGTWEMKNVCPSLCNDWFDVCKDEYYAHGGSSSLTPCYGNALVCSPLNELNVNGIECFDGSVPDELGEMEPSEPWQMQLMRMLKEEAENPSGLFISSCFILLTMVLMGKKVVKQIGDPFGGNQLNLMEVRRLQQERYEHGEQVYDDETESSSDENRPSQSTIELSSDGSLPHVTAVATR*
CEG42180	47	B1	PHALS_12475	NA	EER	NA:NA	EER:47	20	268	MKLYQGLLAAALLLSRIEASYSIDKEQAKNANDAPTAPNVRVHFPTMEERINWFDPIEDVTERMEKVIESTRADNRLVIKDQMPEKLAKLRENYQRWKAELDNKPAELQLKPHGEGNQQARASKAFGRSQIYYDEHLINLQYNYDLANLNLIYAAQHEKLLGDLPRRSNIVTQTVALVKYVKKCQTLTTKFEFDKDILDAKLRYNKENLDRSHLDELTKVMNPTVDSRSPQDLLKEACLKLKYKPVVKPQIDWKMVFGSPEYRVLYD*
CEG41784	56	C1	PHALS_12110	SNLR	EDY	SNLR:25	EDY:41	20	252	MLTITQSSLALLLIASATSNPFIGASNLRQRHLATNTYTAYEDYAMIMLNAVNKQRATQGLSPLCLNKKLHDAAQRHSDDMAANDYMDHTGTDGSALSDRITDAGYDWNAVAENVAAGQEDVAAVMEAWINSPGHLENIMGDYTMFASAYAFSAEGKYHYYWTQDFASGDAEACDDTMTTQDSTQTIEQVQNEETSAPKDVVERSVTNAPVTEAPVTEAAVTETSTTEAPPMPALIVSIDKTKSKDCESHF*
CEG35164	56	C1	PHALS_13917	ELLR	RDK	ELLR:50	RDK:85	18	470	MQSLLALLGFALTVATLLYMGQGPDPPARLAELLSGLPSRDDSRCDVANLELLRRAAIVYTWVNGTESCYNKRRERAGLPHGGTSRDKEMGELKYSLRSLLKFAPWLEGPIYIVTPGQIPDWLDMSNPRVRVVDQDDLLPKDKATIPTYNTNIIEQYLHKIPGLTDIFIHMNDDYLFIKPVAPDRLFTCDGGIRMLTEINHIRHVPSQKSNAWLASVRNTVQLTDKTYGGQHVYNFLKHAPFVYSRLAFEEIHKKFSKELDAMLPHQTRHTDDLNMPLLHHIYMQEEGSKKLGIPVELNPLSECNDWLLVRVKDKSEDSLNKQFKLALENQGPEILLALNDEYSSPKTAELVGRFYAQLLPDPTIFELPEGQHLSIVSNWHGPNCLFDPDVIPLPEPNH…
CEG43406	59	B1	PHALS_13603	NA	DDR	NA:NA	DDR:25	23	533	MIGICALLLAGLIASLHDLVTAHFPDDRLPRWDFWPPLAGGARFTGRYLSSQPGGTHLKRQSFKQVDLFQLQKDNAKINALLYGSVLLDPIYPKDPATDVAVQTALQSALKFIKMQANVHVSPVIKLVNAIVYPLKITGDDGQSEMTIIQKSLGANGQMYHFKSHVTFGFNFYLTMEDAEFNLRHQVVVALDREAEHNVFQHTFSAINEMADLETEKAVVCGFSGNECSVALSGPRILSYNVWNTNPSFDVYGPTRRWNQYLKRLDHLVGFIKNAQADIIGFQEVRYDGVFGEPGNHAQVKHLADRLPGYQYVYQAAMSYINSNVPYERIEEGPAIFSKYPVLKTDYLLLSRDPNDPNDSHQRLCLHAVVDYPSWGKIDVYVTHLSLSERSREQTMVEI…
CEG46860	59	B1	PHALS_03535	NA	DER	NA:NA	DER:60	19	230	MNQFVLVALTAALLALHNYYIEVQHQTRITSPQLKLTYFDGRGRAELSRLILAAGNVSFIDERLDREAFLAIKSKLPLGQVPVLEVDGTTYSQSMAIARYAAKITGLYPQDPLECLRVDMVSESLVDVRMAILEIKYRTPDEAARNVKTKKLLDESLPKTLKLLEGFVHPGPFFMGDNMTYADIQLFDLIMNGMLDISTNFALKDYPNLAALVEMVQSNPNVAAYLAKL*
CEG43700	60	C1	PHALS_13994	RKLE	SER	RKLE:41	SER:52	27	532	MSPITMGYQLVLFLVSIALALLSIEGSDCVVLVHLHPRLDARKLELSPHLSRSERRETVHKTFSSVVIDVQRSVSNFIRSQDEANISISSLWLQNTLIVNYQEVNKELKNFFKQDLPGFPGVVEVEEDAQILKLTGAQREKDIKGNEENEAETNIKLLHAPQLWKEGIKGKNVVVASIDSGVRYTHEVLKQSFRGTKKDGKVSFDYSFWFTPGTDMSKETPDTADEVGHGTHTMGTAVGGKGVGVAPDATWITARAFDVWGAANKSDFLMAAQWVLCPTKSDGTGTNCSLGADVVTNSFGVDRSTPEYPHWTWLGNVIDTWRAAGVYPVFASGNTNGFLCGSVYYPGSHEDTIAVGALIGGISLWGASGKGPSIENEYRGENLYELPKSYIIKPDFVAP…
CEG38206	62	C1	PHALS_08293	LALR	EPR	LALR:20	EPR:57	30	461	MAKRDLSTHFCLVLLSSVVLLALRIDSFGADATYLNANLRQDTRTLTPTTHEDLTNHEPRTMTAAAVVHGNLFTHLLNRIWSWVLQNIGSSSVIRRVSPIGHMKLTSDKKEAAFNLLKDFNVDKVEIPIFESQAFVKWSSVFSKAFPNDQDLRAELMVSALVRHDEAKLIESIAQVKPFSGSTLIAKQLEKALIEKWLGDSSEKMIDVLKKPMLQKWFRTLPKRDPARETLFFKAYERNGFETEATDFQEAAQTTGGIFSEMAKSILGIKLSNDLFHELKLDEATSSKDIVDHGSLDTWLMKVEELEWDPVKLLFPKLRAVSTDIDILVDCVSKNHLPVELRDKLQDAVLDEWVGTSGSAALKYLGLDVVNNGPFYPLLLSWASYMRRLFPETASIEMV…
CEG39054	62	AAA	PHALS_09117	RSLK	EER	RSLK:49	EER:64	23	351	MCCYPVLATLLVTIILHTSAIASPEPNLATASVQSERLRSHELGDRVKERSLKAEEGISKAIDSEERVTLEPLEDEAEKLPTILNKAGVSTRSDAPPPAKVMEAVEALKGTAGAKAKEGEKAGESIKDKETSQASKKPTTTVNVNPTEGTPATANVYIVKPTEDASATANAKPRSLLQRLLKKIKDILFKILSWFHTKDSKPAPHNSINVIQDTTTTPAAHVNDPKHEPKPATKPTIHVTDPIPGPKINVKPTWYVPPTYDPARFPSYMPPIFTKPEHVYPTAESPGMKYSDLYYGTSDAEADDVVFLIVDKFPSSDIHPRGMLHIIGSDGKRYFLDPDQVESLQLPLQK*
CEG49264	63	AAA	PHALS_07036	RQLR	EER	RQLR:42	EER:59	28	323	MREPAFSFRLHLFAAMILLVDVFSALSITTQTFRNVQRHSTDRQLRARDSQAKNYVIRDEERMPLRKLPYDLNLSLSSPPVATLRTALELLYPQAGPSQLWHFEFVTQMKRELSVMQSHPKKLIFDQLIGAMRSMNRNMHMKWNHASDISELSPYTQLILPIALKLRQRLSEGASNDADWMSLLMRLIPYGFLRKEVELLLRTAGYDNVQNYIALYDQMLSKVSAEDTLKFQLLDSNIAPNFQELNKEFLYRSVSLLASKTDGVTADSIVQTTCWSFILIQLTKAKYPQDELQKILEDSMPAEKVVAVMKSYKEGFPNPAHR*
CEG42545	65	C1	PHALS_12811	RPTR	EEC	RPTR:38	EEC:70	21	248	MVFRFMLLCGALSASSVAQTDDLPDFPQYSPQCVPFECRPTRAPAPVKDFEFTSNGCGTSGFQVSTSKDLEECCNWHDACYSVCGMPKKICEKRLKSCMHATCHEKRTAKEREDCFTTAKIFYISANMMACPAYEDAQKEACECVPEDTVATATRQRLEYFLEENGASEKELSDEAIDALLTKYKGQEPKMFYRLLKKYPKALKRDPEKTNFMDNVVKNVDNSLKKEKLTKRKNVKKEEPVDEHEEL*
CEG40366	66	C1	PHALS_10570	RWLH	DYK	RWLH:61	DYK:68	24	474	MQPSSAISLVTAALALSSSLLSAQQPGTYTPEAHPSLLSKQCSKYGGCVTESTSIVLDANWRWLHQVGDYKNCYTGNQWDTSLCSTPELCAKNCALEGADYPGTYGITTSADELQLKLITQTQYGKNVGSRVYLLDAGGSNYKQFKLLNQEFTLDVDVSKLPCGLNGALYFVQMDADGGSGRFPTNKAGAKYGTGYCDAQCPHDIKFINGEANTLDWGATSQNSGGGKYGACCAELDIWEANSMSNAFTTHPCTSEGQTRCSSPEECGNGNGNRYKGVCDKDGCDFNPFRMGNETFYGRGSQFTIDTTRKFTIVTQFITSDNTATGDLVEIRRLFKQDDRIVSMPYSTWSGLKKADSITDSMCDISKRIFGDENDHLAKGGLVRMGKQMAKGLTLAMSL…
CEG40534	66	B2	PHALS_10728	KRLR	NA	KRLR:54	NA:NA	23	349	MTLTRWTAVSILASGALCAAAGAWLGCYLLKVRQDRLQSNDPRVKKLEQELERQKRLRAQERAGRTNAERGVRRALQKLQELEGYNLQAVAHVQSCFADRRGTPRQGGLVRNSRARIKFKTNISPASFESLEQFSHMWVLFIFHKNTNLAKTTTKTTFPAKIAPPRLGGKKVGIFSTRTPHRPNSIGLSVVKIEAINDRCIEISGHDLVNGTPVLDVKPYVPADSVPGYVIPDWVAAESDVTVRKVEFTPEATATLIRLVDAKVSSFYSTMTDFKTAIEQVLVLDIRSVYQGRGQAVEAQRFNCRFDSIQVEFMTLDNSIRVISCSKYTTSPEACSLEEEQLLIPSIY*
CEG43507	68	C1	PHALS_13700	RYER	TDR	RYER:63	TDR:95	29	162	MGVWQTAAKFVLWLPVGVTVNALGISLASVKGRSMQPVLNDGLTQDVVRDRVLLDKFSIQVRHRYERGDVVVLKSPESPGQYLIKRLVALEGDLVTDRKGGHRIVPVGKCWIEGDNPAISEDSDSFGPVPLALIDSRVVAVLWPPSEMKLVTSKLPDRVNA*
CEG39143	75	C2	PHALS_09199	RQLI	NA	RQLI:25	NA:NA	22	279	MKAAAIVATASMTLAGIVVNADHTSRQLIIGGDIIPMGSKPYVVGVRASLESSNHCVCALISPLHCLSSSICAGVQGELGPYFAAVNSHFVNHTDDGERIKIVKVETHPKLDLNSDEAAYDLSIFTLEVPSKTKPVSLPLQDDSQIKRGMPAKIMGWGSYAEKTNEDDVEYSDELRGVDLEIWSWQECKDLFANYRVDVTDLCAGGIPGKGFGIGDCGAPLIIENDEGDSDDVLIGITSGWGDGGHAGVPAITSRVSASLAWINSVINEGKNSPNQTQ*
CEG38594	76	D	PHALS_08657	NA	EDL	NA:NA	EDL:41	21	124	MIVCFLVAAGTLLAVGEVESRATVSQVEINVVSKGLKFTIPEDLENANKAFIEKVQQLIQGQVTHKRYQTELGITDANFYHHDMKDQVEQLQLYLKILFNVERSQDIHLDARTFAKHLRQSKE*
CEG39802	76	AAA	PHALS_10037	RYLK	EER	RYLK:40	EER:53	23	101	MRKTFLLVAFVVFAAIAAEISAETKDSKRNVGSELKIDSQRYLKIKPTADIGNEERGAVDKIFGALTEFYKDFVALIKSRAMRQAQRIMAIVNGNSKKSA*
CEG49041	81	A	PHALS_06831	IQLR	DEK	IQLR:67	DEK:109	25	539	MGTIIRVGGLLLLLSVLMLGYTFRTELQGLRETLQLTYEHRLLGMDYHLPYKNVTVYRNGYSTGGVQIQLRADLLASRNGEGELAAYLSQFVAVEGLYNESISQESKIIDEKEPAMSGIVANRVYNGQGQLIQSYSDISMGDRLYLVAPGLHFVWPFVKLGHRVMVTSNFSLTNEPVIIESISESPRTFRLHNFFTGEEADTLIKRTLEIDDPGNKLQQSTVGPSGSKKVKSKHRTSENAFDTVSDTAIRIRKRVFDVLSLGEYQSDMCDGLQLLRYQQKQANIPHEDYFPLNSSEKFNYDPRTGGSNRFATVFLYLSDVPLGGQTVFPLADMPNDIPVEYQHPANVAHEFEAAGAELFEPDSWEMDMVRKCSTKLASYPSKGGAVLFYSQKPNGELDP…
CEG43339	81	C1	PHALS_13540	RVLC	CDK	RVLC:47	CDK:74	17	345	MQRLLLIFLLFSPAISHRPDLIKELGENVPAMELVHVLNLSPVAAKTRVLCWVNTYHASHATRLDAIKRTWGRKCDKIVFMSDIEDLSIPTVHIVSPPRHDALWQKHREIVRVLVREYSEDQFDWIFKCDDDTFLIMENLKAYLNRPEIQEIAQAGPILLGHRMTLQWWEMQRLFEPFEEYDPKHVAAVLQVKKETKDQGGLLYTPGGGGYAMNWAYLKKLEAALDEPFCLPNDLVPDDWAISFCMRHYGIIPLDTRDEKKRERFHQYDPHEVYSKVHDEEAYDHSIFTSIYQENNWFSDHNGIGWQNGTNCCAPDSITFHYVKPPLMDLFYEYYYGDELASKT*
CEG44605	81	AAA	PHALS_00953	RELK	EDK	RELK:45	EDK:67	27	456	MTLTLPRARLRLLALLLAIVIVSIYALDPSKDYYKVLGVKKQFSDRELKKAYRQLALQYHPDKAENAEDKEAAKEKFVEVFEAYEVLSDPEKRKEYDDIRRSGGGSPNGGFSGGFGHQSNQGRSSDENLASFTKMFEGIFGHGFGGAGDFSGGAGGFGGGFGGGMPNEFQFDGMDGFGSARSGRSRPQPRQPQTLYGPESLVTSLSKKKFPGKSARNEWLVQFYEMDAPSAEFRGNYENVARDLNGRVKVGAVNCSKHPKLCRANGIHKYPTFAYIWEGQLTKYNGEVDEYQVYNFAIEKHIERLKRMRESGEIEQLHSGNEAKLCNLGQHATSETTSLCAVFFLSSDTKQREKELRIVKDVASKFRHSKSLHIAYVDWKTQHHPVRKLIETAVGHSHR…
CEG46700	81	C1	PHALS_03305	GGLR	PDR	GGLR:41	PDR:67	25	415	MVSHVQLLSLMALLALLQSSSTSAKRLDLVSFEKPFDDVDAGGLRQLGENFVYGGDAAVNRHFARLTPDRQSKRGFIWGKQKLAVKEFTAVLTFRISGQAKSWFGDGLALWLTTSEYMPGDNHGFIGEYKGIGILFDTFVNKEHSGGHKDVTFFENDGTKTLDQLNDMEKQGCMAPGIRYHEKNAAFNPSLNMSRAKITYTQADQHITILVDADASGNWIKCYSQRLNFGDDWMSDAYVGISASTGSLADNHDVISIKVYDDVIDSLVDQEDEKHRNAKDKTLEAKLSEGSIDDRMKVVKQKYTHLIEEFEYKITSLKESTDTTIQRLKQQEIEDEKRIEELEAWANGKVRERVHSTENAIRDQVNLQLEATVKETAAKSSGWKTPFFIVVIIIAGIVA…
CEG50127	84	A	PHALS_07853	VHLR	EER	VHLR:34	EER:45	24	109	MKLYRRLFISAALFLVSVDLVHSIEKEQMASRDPVHLRTRRLADGEERNYNIPEYVLRIGFRPLKLTAKKGISLLKGKFHDMRAKAKIQSMTTKPETRQFFRQLKEET*
CEG47437	84	B1	PHALS_04312	NA	EER	NA:NA	EER:54	17	290	MLVLLFFLLCAKLACGDTLLVSQRKYSKSETIDYQDTVHDNRIFLTDDGKRDFNEERTVREVIAIEQKMRKVVETSTPVQSMKNRILPTLKRWLLSLRRWLVYAYYRFTARTKFTELKRLTDKGNYGYDQAIVLGYTPHYAKTMIQYREFQQSKNTKILPVTKVVKNAEDQVVDKLSWRYRQLLGLPGDDVLPVSLNTVWSNTVDEMSTLDRLIVKLSLRQATVLIKRKATAQEMISHGVTPIVYKKALLDMDLLEGPKWKQLKSWKTNPQVNTFLEYLKATRNMPDST*
CEG45976	84	C1	PHALS_02306	RIPR	EDH	RIPR:14	EDH:45	37	370	MTHGQVHRNVFLMPRIPRAFVLVLACAAFAAIKALATEDLQELELEDHSHHGHELESDGLMVRCRACGALVAMKKDYIALHDTSKAVDSRHDAVLGDNADVYTFVNSQRTEFELVGFKKAVGLEGETYSKKSTFFDDYSWRDLRCKNCKKHVGWVFYHDEFRQCLESREWEDHRAVKSTEELSSTSMALENQGEIVHEELEGRCVLATFGWWTYEICYKKEVRQFHQEPDGSRPSDWSMGKYSQNSQDMADKEVLQYYSGGQHCDENGEMRSTIVLYSCCDARPKEITIEKVDEPALCMYLINVCVPRLCTVDTDVKQDGASAGSCQEQFDASHTNEALPSKFAALRWSSVISEDSSELDWARRMQIAI*
CEG41003	87	AAA	PHALS_11173	RRLR	EER	RRLR:49	EER:69	20	248	MHAVVCCVIALVLLDAVVAININVVSKAISAIPAKNRDNEFYRVKIAATRRLRGHILATSKSQKETLQDEERVNPNFGLDALTLVSEAETLLDGHFGFPALSNEISAKFQVAGISDKVLGSIKQWSENIDPILRESDEEMDTMVKRIMHGTMNLAQVEEVMNRVSYEYFVLLSVIKAQKIIDIPKIPTLQQEEINHIKNGIFSFWKDRKMKPEFISQLLKHTDPPEENLAESYASYLSTNKEARSRR*
CEG43348	90	C1	PHALS_13548	RCLN	EDY	RCLN:45	EDY:89	20	572	MAMALVATLLLLFSRSVISQWIAKEIYDRNNCSGVPVVVNFDQGTRCLNRQCMLVEVNNATQFIHDVCNISNGFEYARKIFDEENCIVIEDYIGVGCENLHTTRVVTTSGKCTHAGVFGSYSIISELFSNGSASIQLFADINCEGNAYMSLLLDSGNIKSGDCVDNYYRFYTRGSESVLGLGAGVDLDHSPSINKSMSTTALISTVIAAGVVGFVTAIFLWKRIYPRAELRSNDLDGSVSCMDYTPMSDRQMSVSMETNTRSSSSATEKQQQGISYFWNDLEIAAARVDREKIEFEQVISYGGYGQVISGWFNGQHVAIKMLQPEHRKSMKCLNSFLEEVKLMSILEHPRIVHFVGVAWDSLSDLCLLTTFMEGGDLRALLESYESQNMPVGYDVTKVT…
CEG43038	90	B1	PHALS_13263	NA	EER	NA:NA	EER:46	22	377	MGVRLLLALIFAITLHACSMALPAVNDLNHMKAGNATQSTSTDYGSEERGMAGVEAVTEAGKTRILGFKAPKWWEKFLEHIMPTLRYNRDRVSRFFTFIKELFLGQSKNAKALKKNSSVKTVEAKPDPPPVVAPVPPKKLPAPASAPVPVPASASASAPASASTTVSAPVSAPVSSPASLEPSASTLQKSTRWSWWKEAAETPVKAVPKSGPGDTVSKNTKSWFSVMKAISQWPKKSTTAVTEQGDSVLWSESAEKSQNSVPKRDPSKTISKNAEVVASLVKPYVMRWKQLITPVTKEGDAVEKTSPKSTSYLSRWPAHVKQYLPSFKQSTTPVKKEEDAAKSFLQMLASYYLLWRKTAVKPHEATLKSDSGEVAS*
CEG41057	90	B1	PHALS_11226	NA	DDK	NA:NA	DDK:42	19	485	MRLAFLLFAAFAATLTLSLTTSNANDITTKEALNTNTTTIKQDDKILSSRKNEGVEEERVLGLETIKTFFNTKVMSLINRLRAWFGRTFRFKKRDTGTSFNSLPTSSSSPKISVADVKVSNKKSQVQDGSKLLSKDVSTKWVGKSTRGDNVDTSPQHAQKLPSTSIESTSGVNNVHTPQIKMRESQVESKVPQSLPMKKTDAQGEIKPHITVKNRLPSFDTIKAQLNDLKEQTPPLSAPMRMERVDSNVKMKAPPVPPSNVPLKMKAPPVPPSNVPLKMKAPQVPPSNVPLKMNADQQVHNIQTPPHEVLPSVSKIDPQVETRFPQSPGQSLKSSKDSKHDIPPTYYSSSPVEKPKETTHKVNGDVVSTDSLPQAPPQNSDSKIKHSAEDSTKNVGKQK…
CEG49406	90	AA	PHALS_07170	RALR	ERR	RALR:49	ERR:60	22	125	MRLLVLLPAVMASTLLATSSAVVNPDPIHHANSLQVASKVNIAALKNGPRALRTAGTVPKERRLGDTYYPSAYSYTGGNNYGFNNYSPNSNGYQNTYPTRYGNQKRDDSDDSSSEDSKDDSSHD*
CEG37095	90	AAA	PHALS_04554	RRLR	EER	RRLR:52	EER:71	24	87	MRVYPLFMSIALATTCAATLVTSQTDRSAIVVNSADVVLNPVLATSDQTQFKRRLRAAYGFSQLASGDNHDEERTPIGGKMSCRVH*
CEG47148	91	AAA	PHALS_03798	RRLR	EER	RRLR:40	EER:52	19	174	MLQFATAFLAISANVVMTQPNQEYIAPGARVSSNYRDMTIRRLRTHEIGTVPEERMPIHELEIEDLITIIASKVVPELSHSESMSLLSAEAARSRSFKDMAADELDVDGALDLLKAVQSKPETTDMTPTFGVWEESNFDSATVEKLFDSKKNDENESHIKTIVEAYKKFRKEK*
CEG38901	92	C1	PHALS_08947	PMLR	DEN	PMLR:53	DEN:68	18	243	MFSTVLCAIAFFNLANADNGVQPVINKLQYDKIKPFPATERDCPINEIALDFQPMLRIESGCHPYPAVDENGYISDGLGVSHWFTDCLGSPEGSQVYGRAHVYKGYLAIMYAWYFPRDFMTTPFYVGHRHGWEHAILWIGGSSEDAVLLAASVESTLSYDTYNPVPSKYMKGDHVKLEYTWLGVTHHYLTATKESGEFQDLVMWDNMTENAHISLNEKVSLNFNSPLSDKRFFKALLKSYPF*
CEG36136	92	A	PHALS_00454	RELT	EER	RELT:30	EER:43	22	354	MRSYPLVLLFAFAVVSRIASADDVLDPEHVRELTSFRRFNDSNEERVLQGLGDLVREMVGTMELNAVRFLKPNFDHNVLKKVEKLLRHGKSPFELSTFEDLSMLAAKEVSTEAARYVLLHEVLSRIYDDVSLAEHIQNAIGTQMTKIAETFQRMQMRDLQRKGFDVTTIAKKRQRDFRPFKVEMPSHLVFVAFVRSCGEKYPHAILLDELARYNGGVSRVIETICTSLQTKSADAVSEVPTLGQSILNDRIQLWKDEKTPPNEVFQSIFGHMEGAKILDSPSLAFWNRYQELVCPKKDRTEMLFDGLLKHVNNDEQKLRSILTTAKRSKNEVTKDDAIALEIHLGQEEGNENK*
CEG46610	99	C1	PHALS_03210	RKLA	GEK	RKLA:48	GEK:86	21	331	MLVMILITTLASVVVSYLVAQAFGLIGRRVFSLDAKVVVITGAGSGIGRKLAQKIFREATDVTLALLDININALQTLEKDLLQSQDGEKLNKVLIYKCDVADYRMVETIMARVIIDVTPKHIGVLINNAGIVMGKSLEDLTPEQIQATFAVNTMAHFWTVKAALPSMKKASEALLVTLSSVMGLTSSAGLTDYCASKAAVNAFHEALRLELWRDNIKSIRTLLVCPAAVDTGMFAGVRNTDDWALKISRFCIPMLSEAEVTETIYHAMCRDDELLVSCFSGWRGLVLSWAPTIARVLPVPIFDFVVRLGGGLHGMDTFVGHNGTTGQDET*
CEG49821	100	C1	PHALS_07563	RGLH	TDK	RGLH:67	TDK:87	27	506	MLSNGLKSCHWLVLSAILLLVETARALPADEHSELSVSNTESESPVTVPDFVATSEWQELLPDQVVPRGLHIRLNMETGKREAKMVETDKESEEHMRAIAIGSNAQEATISVATDISGNVVMGEIADDIHLATDEGDKYDAFEDYSGNGESNDGDQDEVPPAEPNWNHEKMYEVLQALPEPPKIDGMDIHLAHDKLTAAEFRNQIVTLWKRRQAELKVALESLQDDAKYLGKLLQQLNEAEQRGDTDNQLSVLEVLEWEVQDLDKTHVFNYIGGFGVVAKYLNSTILPVRASVAWVIGSAVKNYRDGQEWAIDAGCIPLLIESLKLKSSSDKKDATDVLEVKKKSIYALSSIIRANARGQRLFLLHDGPGILAGIFNDAYPAKLQLKVLFFVYDLMVEA…
CEG44408	100	B1	PHALS_00776	RPLK	NA	RPLK:62	NA:NA	25	264	MRNLFFFLIIATFVVSNGIASLTATDNNKARSLEAAEIKVETVTDAVDNKKPLVQPDSVKANRPLKQRVTVAWTKSKDLVKKWWQWVVKHFKRVFGLEDSVGMKLAKKTGDKLKIAYDKSGKAIKKSAIKWRKRVKGAFGKASNGISSAAQTTSKATKNAAIATVDATKKAAQTTAKVTKNAAIVTADATKSAAVVTAGATKKAAAVTADATLKAAHATADATKNAYTSIRNAAQASKGVAQPSTFNVEAAEKSIKNVHFQIR*
CEG50290	102	C1	PHALS_08011	FRLR	RDR	FRLR:55	RDR:90	22	414	MIRQVLIPALAALLLALLIHTYNDFAPIDSFLSSSSINISVDIHYSDSYYQARKIFRLRAEAAGAQLFSLPLQHIQSMDLTVDIAVLEGSRDRVLLHISGTHGVEGFAGSAIQAALLEREAASQRSADKKPTVIFVHALNAYGFAKLRRCNEHGIDLNRNWLTPEEFQEHQARDPNRVGYMDVFDLLNPKELNGFFNSVWLKSLIYLTTMGFESIKQATVNGNYHFPQTLYYGGTELEPSLALLQDFLLEHVDFSIVTKFAMVDVHTGLGPSGVDTLMLGSSSNMTLARNVFAGPEYANKVVFIHDHDNPVSRGYDGVNGFTFDGVAKLSGSQNNGNAILVCQEFGTVPGIFILKALIEENTVYYHYPSSVNRLSYAQKLRDVFYLHRSSFWKSEVLHR…
CEG40602	114	AA	PHALS_15465	RVLR	ESR	RVLR:29	ESR:41	25	60	MRCFQRLNRLVLISLWLKLGMVLLLDVICRVLRRVEGKRLFESRFVELQLQAEFFFFLR*
CEG49295	130	A	PHALS_07066	ENLR	EDR	ENLR:39	EDR:57	24	215	MKLNDALFVLASLLLFNVDIVFATRNTTAILLESAPLEPENLRTKTDNHGTGKENEDEDRMMSVLDNAAHATEISTESVQPKITLLGVFKDFGLEPFLLSPTLTPEDAIELLSSDNYMFWCVIMKPFGDENLTPDQIVLRHLSELFQGKEVLLIVWGLHQKESVKAKRNAEKLKLALFKDMRHSKKITTYNDFIAKVWPKHLSTVKRRRGDPTA*
CEG47534	130	B2	PHALS_04402	RKLQ	NA	RKLQ:29	NA:NA	23	326	MMSIARYTFGLVLALSTTSSSAENNLRTPRKLQTYSSYDGYYQQMLDAVNAERAKAGLSALCTNQKLANAAARHSKDMAENNFMGHEGSDGSTLSSRITDAGYSWNAVAENVAAGQEDVASVMESWMNSAGHRANILGADYTMFGTSYVYNAKSTYGHYWTQDFAAGESEICENGSPSTSQSTEQTQEETQSTNDENDSTSQSYSPPSTGYPTTFASPSSGGFSMKSFFTKSRATETPVQQNTTKVPISVTPSSDIPAPVTPASINPTPVTPASINPTPVTPASIHPALVNSPWKTVATVFPAPGSQVPTTPDCEGKKRNFVVTR*
CEG35923	130	C1	PHALS_00248	TILR	EAR	TILR:43	EAR:58	19	158	MWIPTWSCLLLSALSVHGEESQDHNQVSTNLSKNHLLDVSKNVTILRNSTNAIDDQSSEARILEPLASDVSSVSAHILNVDLEDLFHFFQFSKVSGDWSKNEPVRKWFQYLAEQRRTQNHNQWTDTRLYNLLKQFQTEEQLHDLFQELKHEQNLQSC*
Reference: Sharma, R. et al. (2015) ‘Genome analyses of the sunflower pathogen Plasmopara halstedii provide insights into effector evolution in downy mildews and Phytophthora’, BMC Genomics. doi: 10.1186/s12864-015-1904-7.

## Sheet: CRNs
			Zoospore release phase (ZS)		Establishment of infection (IF)					Colonization phase (CO)			Induction of sporulation (SP)
Gene id	Cluster number	Gene Description	foldchange_T15min_T5min	foldchange_T4h_T15min	foldchange_T8h_T4h	foldchange_T12h_T8h	foldchange_T24h_T12h	foldchange_T48h_T24h	foldchange_T72h_T48h	foldchange_T120h_T72h	foldchange_T221h_T120h	foldchange_T288h_T221h	foldchange_T290h_T288h	foldchange_T292h_T290h	foldchange_T294h_T292h	foldchange_T296h_T294h	foldchange_T296ph_T296h	adjusted p-value (padj)
CEG37575	2	CRN-like protein	0.0222952	-2.1947	1.81639	0.786097	-0.135404	-0.650653	0.0136253	-0.456492	1.2633	0.730884	0.196374	0.151903	-0.31516	0.74848	0.0842242	8.97e-36
CEG42045	2	CRN-like protein	0.101429	-0.651238	-4.11205	0	0	0	1.12368	0.12003	1.48547	0.59826	0.479376	0.550089	0.447242	0.255353	-0.204202	3.95e-56
CEG40558	5	CRN-like protein	0.519861	1.54205	-0.477047	-0.146834	-0.466779	-0.204667	-0.197132	-0.791615	0.283175	-0.0423247	0.173207	-0.685742	0.126277	-1.0048	-0.474935	9.99e-33
CEG47474	7	CRN-like protein	0.048824	4.20518	-1.91617	-1.55103	0.633428	-0.119937	-1.41986	0.873847	0.153836	0.330707	-0.0802877	-0.139114	-0.0511046	-0.509485	-0.266585	6.57e-125
CEG36555	11	CRN-like protein	0.18626	-3.63343	0.270242	0.19152	0.367633	0.40748	1.33335	-1.32937	0.780608	0.252643	0.224512	-0.0586878	-0.215185	0.593157	0.165471	1.34e-43
CEG40812	11	CRN-like protein	-0.197545	-2.00047	0	0	0	0	0	0	0.180682	-0.0186408	0.928058	-2.25872	0.354676	-0.241648	0.804089	0.00903502
CEG42558	11	CRN-like protein	-0.322961	-2.35119	-1.73045	0	1.14007	0.306149	-0.682738	0.246042	1.9403	-0.728705	0.284338	0.905638	-0.0511526	0.93932	0.484138	1.18e-24
CEG46667	11	CRN-like protein	0.0421734	-2.66675	-1.25485	-1.85039	1.41128	-0.538104	0.220791	-0.332171	1.45186	-0.0137651	0.242869	-0.879785	0.486045	1.61822	-0.201792	5.89e-93
CEG48389	11	CRN-like protein	0.0909667	-3.35743	1.45562	0.726254	0.571066	-1.40469	0.510508	0.28071	0.257279	-0.235871	-0.167064	0.77962	-0.503239	1.11818	0.471851	4.92e-12
CEG49436	11	CRN-like protein	-1.30641	-1.2108	-0.221554	-1.75185	1.77514	0.164696	-1.9375	1.78375	-0.816789	1.30665	-0.313666	-0.345569	-0.445866	0.942396	0.843565	6.17e-08
CEG44563	16	CRN-like protein	0.338427	1.92751	-4.33047	1.7567	-1.09402	0.0384574	-0.401465	0.698131	-0.0606473	-0.405817	0.0458948	0.499775	-0.208079	0.651954	-1.31049	1.88e-05
CEG48632	19	CRN-like protein	0.618094	1.15095	3.16697	-0.810013	2.08385	-4.45049	2.06379	-3.07707	1.49412	-3.21793	2.36682	-0.682881	0.0997398	0.0941786	-0.211018	2.55e-10
CEG49501	23	CRN-like protein	0.246643	-2.89873	-0.274412	0.484716	2.03387	-0.5618	0.620053	-0.368878	0.724132	-0.0930753	0.0360899	0.250319	-0.762279	-0.357557	0.767486	1.58e-17
CEG37824	24	CRN-like protein	-0.3872	-4.44641	-3.48578	0.952293	-1.01588	0	0	0	3.82673	0.00165433	-0.724805	1.26435	0.748071	3.53579	0.354894	5.55e-180
CEG49843	25	CRN-like protein	-0.164579	-1.98375	-1.2985	0	0	0.0433806	-0.402561	0	0.124554	0.934517	-0.167167	0.337637	0.176918	2.18726	0.0767612	4.68e-11
CEG41709	26	CRN-like protein	-0.258687	-1.62397	2.3241	0.540639	-2.18604	1.597	-1.95336	0	2.16936	-0.989737	0.0330682	-1.29423	1.77042	1.53041	-0.457627	0.00628438
CEG41152	34	CRN-like protein	-0.176029	-5.20507	2.76715	-2.43098	3.24935	-1.13405	-0.689097	-0.0795029	1.2969	-0.461107	0.399645	-0.843538	-0.166058	1.22544	0.804739	3.29e-87
CEG44994	54	CRN-like protein	-0.099008	-3.61724	1.75944	-1.55958	1.58915	-1.15079	-0.481766	0.849904	0.411488	-0.17059	0.314466	0.427205	0.156663	1.36092	0.11835	3.71e-53
CEG37265	60	CRN-like protein	-0.611376	-5.33682	1.77482	0.455371	1.94343	-2.89969	-0.164393	-0.515817	3.04379	0.10816	0.257934	-0.0495521	-0.449958	-0.375546	0.182189	3.95e-42
CEG41789	61	crn domain-containing protein-containing protein	0.266742	-0.870208	0.113926	0.443005	-1.45549	1.99546	-0.390699	0.0256164	-1.13833	0.71929	-0.36595	0.181355	1.12581	0.181584	0.390285	1e-07
CEG44506	65	CRN-like protein	-0.0627959	-2.50516	0.618189	1.53902	2.10047	-0.609467	-1.43916	-0.313101	0.235094	0.245322	-0.551373	-0.271745	0.484603	1.69807	0.828799	1.23e-40
CEG42891	67	CRN-like protein	0.394209	0.649864	-0.666487	-1.47612	0.519648	-0.567106	0.492952	1.17469	0.108452	0.0351246	-0.068024	0.273296	-0.453067	0.529404	0.340263	3.44e-11
CEG38544	69	CRN-like protein	0.239331	-0.618606	0.523719	0.341988	0.0596823	0.203832	-0.0949758	0.539735	-0.602872	-0.126591	0.0468886	0.142779	-0.0579537	0.374163	-0.0371329	2.27e-18
CEG43475	71	CRN-like protein	0.220159	1.92148	-3.5904	0.995253	1.1444	-0.801049	-1.17843	1.22714	-0.43031	0.259749	-0.504805	0.219296	-0.710202	-0.0594232	-0.279535	3.85e-36
CEG49685	91	CRN-like protein	0.438407	-0.0977416	0.508208	1.04794	0.0539859	-0.396097	-0.663525	-0.244902	0.547969	-0.409445	0.162586	-0.275802	0.61615	-1.09874	0.275308	7.7e-05
CEG48158	102	CRN-like protein	-0.300363	1.5011	-1.43622	-1.11544	0.562623	1.27575	-1.23656	1.18276	0.662728	-0.017531	0.17123	-0.363737	-0.557796	-1.47688	-0.436602	7.45e-24
CEG38986	105	CRN-like protein	0.0458054	-0.170219	-0.492597	0.131279	0.349412	0.176325	0.966813	-0.490483	-0.157141	-0.00532315	-0.292943	-0.135623	-0.264978	-0.927742	-0.892877	1.93e-08
		UP	16	7	12	14	18	10	9	12	21	12	17	13	12	18	16
		No Change	0	0	1	4	3	3	2	4	0	0	0	0	0	0	0
		DOWN	11	20	14	9	6	14	16	11	6	15	10	14	15	9	11
		UP(%)	59.2593	25.9259	44.4444	51.8519	66.6667	37.037	33.3333	44.4444	77.7778	44.4444	62.963	48.1481	44.4444	66.6667	59.2593
		No Change (%)	0	0	3.7037	14.8148	11.1111	11.1111	7.40741	14.8148	0	0	0	0	0	0	0
		DOWN(%)	40.7407	74.0741	51.8519	33.3333	22.2222	51.8519	59.2593	40.7407	22.2222	55.5556	37.037	51.8519	55.5556	33.3333	40.7407

## Sheet: CRNs_secretion_signal
Gene ID	Cluster ID	Confidence	Protein Sed id	LFLAK- Position	HVLVVVP-positions	Length	Sequence
CEG37575	2	A2	PHALS_05354	LYLAK-46	HVLVVVP-109	593	MMKFFCAIVGSVFPIDIDVGQSVGDLEKAIKAENPATITCDAKDLRLYLAKKGTGWLPSVDLAAIEDREAVPGFEKVSLVDTKREKSSTYLIQKVLEMNGMPSPQAEQIHVLVVVPTGASTPENNRKRKRMEEKDAPDAWIKTIKDERVTTLPSTREAMKDHLQRALHVKIPVSGRLFQLMSARNSTGEISSVLDKLFDSEPREAISDITGTVLREIIDPLGFGSESVSEQTYHHSWDAVIAMLLRLVTDGIFRRNLNVSASTGAYRPDLCFYSTNSNICVFRGQEKARGELDVPVKELHEKLRWRYDDAPYVFGYAAVGLLVCLVTIRKDEKKETCAKAEKIETYNLESLKDRLSFFLAMLNLSTLFKPVVDLIRPLGIPDYITLYRSNGVLIKFAED…
CEG42045	2	B1	PHALS_12351	EFLAN-92	HVLVVVP-302	625	MRHAPDKVVAAYELYQKAGVDKVTKNLFDSRAYRKWSRYLNDAFSDDFKKTSNLKVSVLVEHGQEMLINSILTTQLVKRELPFGGYFEDALIEFLANAKGVQKEFADRLDDALFKYCKYLQTVDGSPKGLDDRSFKGIGERIEGKLLFEPTTSNTKDLVDDDTVHPILSSKRNGRREPHIYLREAYDKEQAALILFKNAHVDKVKTDLFTSHEFQTWSKIIADAFPDDPKLGAGIMVNVMWRIGRSRLVDAISTAQVLNGKLAFGDHFIDALLLMSPIVEIFXXXXKPNLFGPNNSREEDVVHVLVVVPEGKASETSKIDQLIEKVDKLYEQTVLGKRKVYRHSSPGSTLLTELNIRLQATDAVEFASGDVTHVEPFTWDCNSDERGQDIALTEEQQRE…
CEG40558	5	C1	PHALS_10748	NA-NA	HVLVALP-75	556	MIASILSTGQHTVPSRLLTLYLARKGETTWMTDDEKLDDILRGDINKQKMKMRPSWKLDKMELFGPSFTPGDEEIHVLVALPSDQTGVTMVERGWTAKWVNEFRKNQLAPHQLPRLGELGDFIENELPEKITLHQEIYDTWLAKMTSESPEIMAKLFKIDNLKQCVNFLFRIGSRIVYATDPGDSVESFISFWDDLIRNVLNFVLHDIGKSDRNSIRSASTGSNWPDFLFIVNSVCVFRGMEEAPGEQMETPRRELFEKLVWSYGDAPYLFGYAAVGYEARLYAMTLVHDDVDAIELGVYDLKHLEGRFRLLLAILNVARLLRSLASLFRDLGVRVLLEPSCVVKCFPGALSHRAKDHVEAVYKVLEEHAIPNVDRLDHADQRLIYKPRGQEKRPANFV…
CEG47474	7	C1	PHALS_04346	NA-NA	HVLVELP-189	535	MYKEFRVNLSHAQALKVLHGKPVRLTHAQLNAGHAHYFGPETYKKLVKAYESGKGTTLHMPHGEVLWTHQSGLDILELCDWLKLCGVLRENFPHEDGRGRVGVRGIRRRGCVSREDSEQCESERAAGEDRKLTLYLARKKGEATWMKHDHTVKGFLRGGISTEYEEMLSSWILDEDCFGKNFQPGRKEIHVLVELPEVAVEPPKKKQRLEGNRIAFAGPLHQDECAVPFDTIDAFRQIKEGLSRKEVIGHPLFLLYGPRQFGKTTISYRIMDWIAKGTFWNRLGRCIDNRNAGCDYDSFKQLVEDCATQDRKQLCLIVDEMDHLFSNKELAIKFLLALRKWKAASYFRGFLGIGSHELVHHHEIFRENDKTSPFNVGNMIKMAPFSVEQMSAFFKLIDP…
CEG40812	11	A4	PHALS_10993	LFLAK-14	NA-NA	208	MEKISGEISADKVHLFLAKTKHAWLSSYSKEAKILRKGDTTPLVKELLYKDKELKEDESIIEHLRGLELPKAYQIHVLVLISDWQENAKKKQQNKREGSEVSCDDFLDALAKKVASMYDFDWQYDSPTVGVVLFSYQDYSWRFRFMKDVTHLLKLELPEYLIDGEWKDQYVLSKRTNNHHVPNSRIIKTRQGKNYMILPDNLYIMSE*
CEG36555	11	B4	PHALS_03103	LYLAK-51	NA-NA	413	MEMKLECAVYGEKSVFPVKITRDAKVSALQEAIFDKKRYKERYSFDGSDLTLYLAKKDDAWLNHDYSVEDVLQRKIDSGYKKMLSSRKLDDDEYFKKKFQPGDKEIHVLVELPEAAAGEKLRKRYVHSEMSSNEGKALLHDLNIRVKPVGTVAFTARNPAPVQGFKWDSVCDGRGQNIALTEEQQRERYREYVEHNIGDVLAEKKLCVLGVEKGNNILSVAVPSHDIDLVGKMDILVLSALAKQFPHYVELLPDVKMLIEVKKVVKAGSSFQALSELIALDFLVDDPVMALLTNLTDHWQFFWVSEKNNNYVIIQTTTVTEPGAAFAVIRTLLAHSPTDDADITLPCFEKPIKRRKLAKVLPTISEVGESSGIRAAIERYYDIASVLGPDIDMARAAAN…
CEG46667	11	C1	PHALS_03275	NA-NA	NVLVVVP-233	682	MIQMPSSDTFLSRKRNRSTDSDKAINAAIEASEKIHPTQTSGFQTPVPTDSEFYRRARFLQLAGIIIKRIHRFEQIISMDSSRVICHSFEIVSTSHISANQMQQHPWLTTSTLPVVEKKSASGNMVTLFCAIVGEKGSAFSVDIDASQSVDQLKDAIAQEKKYDFAADELELYLAKKGESWLTENEVKNSVRDISNFVPLDVSRAPLNIVGLSENDVYYQVTVEDNKAKKVPVNVLVVVPSQKAAQDVFNRCKHPFFSQFPMAHEVKSWLEFPSLEPPTKLPKFYIRSSYRSIATQALSKADPSMVKYAVITGTPGIEIGPIYFDGSAMMECEKLPSQLEYEFWSSDLWCLMDSVDPTSIAGLSLHECSVLLASTPRWDYISEFKKFVPTPVVLYMPLW…
CEG49436	11	B4	PHALS_07200	NA-NA	HVLVVIP-81	335	MLKLFCVVVGERGSAFPIDIAARESNGDAWLESDTDDVKKLKKGEKTALIEALIHEDSELQGESGLQKLLKDVPKPSTDEIHVLVVIPEGASGSPAKSVAGSAQDLFEAHRDSTEKWLAKFHTKRIEYHSLPSIVSLPSFIEQPLPVKISMKKKTLFAWSSFPGGVSADVREKIFATDDVAPCKKIKTKIENMLEPLRSGESESSYHWFWDTVFRAVLDVVFTRARMNRDSSKNSSTGNKQPDFLFILNDVCVFRGEEKEPGTNIRLPRDELCQKLAWVYGTVPYIFGYAASGYKIDLFALFRSTSNLPKAESYRIGEFDLELAADRFELCSRC*
CEG48389	11	B4	PHALS_06214	LLLAK-57	NA-NA	215	MTSHHKLNIYVTHLHVLFSQVGSFDVTIDDGKKVSVLKDAIKAKNTVTITCDAKDLRLLLAKKGAGWLPSADLAAIEDGKAVPGFEKVSLVDTKRERYSTYSLWDVLETNGMPPPQTRQIHVLMVVPPPSVGSKRSADDEIADVQKPAVAAIKSKTLTKFRPLSVHEDEFRLDSLSITQQSDDPIVMIPTLHEFWEGLGDFPPYYFVRVAEVMF*
CEG42558	11	B3	PHALS_12823	LYLAK-47	NVLVVVP-109	328	MVTLYCAIAGLKRNAFSVDIDTSQSVGHLKDAIAQEQKFDFAASKLELYLAKKGESWLTENEVKNGVRDISGLKHLSAAGAILHRIGLSDEQVVGEVDGIEVDAGNGPVNVLVVVPTFVIVEEDESSEKYLSELTYYQHCGRLIQYKYRDYCAHILDKVDKFYDENERPIPFICVEGSSGMGKSQLAFALGGRRPYFYWLATRLGTNSQNNPTSKSEKEILDFKSDLYENGLLWTYGFIRALLEHCSSDEHQNSSRMIRFENQTVLKAEQRYKKDVRVLLAKMKAEQKKLTFFVLDEMTSNASKKLGASRRPPFNATSFVPVVWWLL*
CEG44563	16	B4	PHALS_00914	SFLAK-114	NA-NA	509	MNDDILGKARTLDLYLAKKGDAWLTENEVEDVSEIGGLRIGSFKFLDDPKAKFQHVGLSNEQVVGEGFETEIAEENGPVNVLVSDRCARPRKRVKVLPVVLRFPSWFSKRHVWSSFLAKETANDSRIICDRFARHDNIKPLTLVNPIFNDFVGGCQGKIETTAQDVMFAENVAKAMQQHYSVTADRAMKLRELLQSYLGIAIRCKESQDGGSIYSTKRGLLCMQLQVKVERENGDTAIQNIGNYIYQQEFKRYSEEYEIPAFLVELEGPWLGVSAMLNVNGSIVHEHLSPQLPLSAPNHFRQTVLLCLASLKRAVLALVDFYEQDKLSKIPYFCLPFGCAPRSVQISRKTYRDCRGNVIKFVEGRYGENVHRFCAARGNAPPLLSCEPVSPNGIWWRIV…
CEG48632	19	B4	PHALS_06444	NA-NA	HVLVVVP-67	128	MEGVDADRLELFLAKTEGGAWLDEAGVASVALDERGNPRNHVQMDPTLWIKNSMHFGDNFQPDEDQIHVLVVVPVDIGVTPSKLLRYKQQDTVAGSYMHNLSQFLLRLSVPSVLCSTGRIQPTKKDV*
CEG49501	23	B3	PHALS_07261	LFLAN-24	HVLVVAP-86	281	MSVGDLKEAIVPKLQYTGTAKDLQLFLANAGDNAWLSSLTEDVKKLKKGEKTAFIKSLMHEDRELQGESSLKKALAGMLSPSTDEIHVLVVAPYLHESLLLARQASVRHSRTEMLLEQIAASLPDKIDKSYTDGALGQILLDRLKKDGLFFVIPPTDDGEAFWSADIQLQANAIRNEAVFDAFIAPFFSTILQSSGLVFVNSERYQWLSQSTLVTTSTDLKPDGFATHRGMYRAEAVPDDGVSRPNDFRSGVAEEELFDCIILFERKLSITEVALEATNL*
CEG37824	24	B4	PHALS_05878	NA-NA	HVLVVVP-514	616	MKLMVVLIESIHRMIQWIKMMAMSVDPQYLQLSIQFLLTGAFGAMIMSMLHGIFRGICVTPWETVYLTVHLIGIVSSIIVNFVTRGGKCKFQNWTLRFEILRAVIRECTRGARGTRMMSDVKYASVIRSQSAVCGTIMGWFACQQSNRRIESVYFNHLEHIWLRSPTTRSRKTKTFVVLYIHGGGFALLSPRLYISFGNTLAVAIEKEVRQQLLIDESVLVDVFLSNYRKAPEYYFPLPAEDICRWWFGHVNSTKKIDPDIDKEALSAHCFLSPEIITAGRLAYHVTASDPTTWADASSVHCDLRGLPPVLIQAASFDYIYQHSIRLAQKAVLDGVTNWEIDIHKEMPHVFSVVPSYVLPYAQIGVLRLAKFAAKHIIKCQVNHPSIKSIIKENVLQQQ…
CEG49843	25	B4	PHALS_07584	NA-NA	HVLVVIP-104	617	MVTLFCVIVGLNENAFPVDIDASECVDDMKKAIKKMVDADEFELYLARKGNAWLESGTEIVKKLKKGEMTSMIEDLVHEDNQLDGESRVNDVLMDMPEPKTKQIHVLVVIPNKKVDALAANREFASSMTAAEPTEFFIKVYEDRFEEEDWRELTYYRCRGRFIQNNCQDYCAYILDKIDEFYDGNERPIPFICVEGSSGMGKTQLAFALGGRRPWYYWPAISIGMCSQTIYQTFISISNAFARVVRNDTPEKNSTECLLNCKSSIYRNDLLWTYGFICALLEHSSSAEHQSARQMIRFDNETILDVKPCDLKTVLALINRIKAEKNVLPFFVLDEMSPTESEGINTTAFQRNVFRACGLVVIVMGTDSKVTNLLDQVKGSDGVRYKWMALVPVFPSYQI…
CEG41709	26	B4	PHALS_12040	HFLAK-43	NA-NA	263	MYSACSYVIMQMIDDSAQVWELKKAIKAEKPNDFKDVDADKLHHFLAKKDGAWLESKDLAVIAIRIGGVPKNIKALLDVEMDPVDELGDFSGDTPTKRTIHVLVVSDRSSVAIDSPLSSAVTHSENRRKRWRELNKILDKNKKAKTIDVDSSSTGLFVDVKLEVKESVDINEVTQTEILGSCSPVALIGCEVVADREGPFVVYDIVTGFMKWQIYRCGENSILLESSTLGAKSEELDTGSMRDVCEMIYGALSDHEEECKKE*
CEG41152	34	B4	PHALS_11315	LYLAK-40	NA-NA	109	MWCVGEGIVIPVKIVRDAEVSALQEAIAGIMSSIPSRLVTLYLAKKGGAWLKDHKRPTPKDIETHILVKFNNKLDLSGSNSDTSVLARKLQSDKFGCYGTKICRFVRP*
CEG44994	54	B4	PHALS_01317	NA-NA	HVLVVVD-37	230	MRSGDISEQVKTLPNVEMDSADGIGHLFGDAPTKKAIHVLVVVDREKFESREPETALHLDRKRRWDKLNEVSTRTKKRSFLAPWVWEINNIMPAASQSYSKLLDTSGLVKKQTSLCPSLQVSVRCSMEMFRSQPKKQLRRSVSSEMETLICASAPDKRVWQSEMITAGPCSSTRGCLEVDESVQHCHELCEIVFFEKSGRETRANVYVRTRDSVKLIAGIMYSMLSNDY*
CEG37265	60	B4	PHALS_04704	LYLAK-47	NA-NA	170	MVTLFCAIIGVKGSAFSVEIDASQSVDHLKDAIAEKQKFDFAASKLELYLAKRGDAWLESGTEDVKKLKKGEKTALIEALMKEDQNLQAEDLLEENNMPTPESRQIHVLMVIPTEVAVAPPRKRVKLLLVEVRTPSSFARRRVWSNFFMHDGRIICDRVDRPENVRPFF*
CEG44506	65	B4	PHALS_00865	LFLAR-33	NA-NA	128	MTIDATESVDDLKKAIKKEKKKSLKMVDADKLQLFLARQGDNTWLETSTDDGEKLKKGATTALIKALTHEDCELEGSLVLRTFLRIDHACACWYAAAVSELSFSWWLHKLVGNFELIFLRLSAATNA*
CEG42891	67	A1	PHALS_13128	LFLAK-52	HVLVVVP-116	164	MVEVTLMCAVVREGGLDVVPVDIDEQKTVGHLKDAIKAKKPDTIKCEADQLRLFLAKTAAGAWLESSTDDVKKLKKGEKTALIEALTHEDKELQGEDSLEYVLEENNMPTPQSRQSHVLVVVPEAVDRSVSEASKMDQLVEQVNQLXXXXPSLLETSAFTMEY*
CEG38544	69	A1	PHALS_08610	LFLAK-49	HVLVVVP-106	624	MKLVCALVGVEGNAFSVKIDASELVDDLKDAIKAKKENDLKAIDADKLQLFLAKKGDGTWLDRDGAEVVTLDEHGHPEGFTHMDPLLWIKNPKNFGDNFEPNEGEIHVLVVVPSHDVGGKRVRVDEWFVDEAFSVQKKKRKLDEDETDQFTRYFKMAGFPPLAHPMEKYTKIVERDAYAVIFAELMRKVKLCFEAKSGANMVVTGNPGTGKSRFYLYCIFQLLLGHQEELEELSSFDLVLNFDHFYHKYDASTSEFLALNEEEVRTLSQQQRVLRLIEGRSSQLTGWKGVSILFASPGLDGMNDYAKVDSFTYILPVWSLEELQDYNSLLDDGFKLAEDVLISRYDKFGGIPRFIFTVTELENDEELTKAIATFSALDIISYAKNNHAVRDGNYSHRIL…
CEG43475	71	C1	PHALS_13669	NA-NA	HVLVELP-154	477	MSANSSQFSIAEKRNLLSKITALSRELKALTPRASAASPSSALHTETDENGEDLSGLKAELCALEAEAGGRGRGGRWSTGRGYRGGRGSRGRGGFIRGSRLPDDDPVVLQLEAGNSNYADIKKMIGGEKMKATKTLQHWLYDKNKMPPPSTDQIHVLVELPTRAGAMVVYESGDLKKRFLFAHNVVAQGSQQDFVLILDQPTTYYIVDGVKPAYYDAKTILLTSPRRSIWYEFNKTNCRSCYMPVWSLKEILKCRELIYSDTPVAVVQDCFRRWGGIARYVLRFAQVGDQQVLLEKAMDIVDLDGLVNACGQLDANDAQVSNRLLHYRVNKIFDSEYFVFASKYVQQAVYKRLYKKDKRKLLEFIAASDGVVWRLVDDNNAYDDDDDIVEGEWDSEDED…
CEG49685	91	B4	PHALS_07437	LYLAK-61	NA-NA	238	MEEVEKKAVENVKLRCGVYGEGSVFSVEIQRDADVEALQKAIVNEKKDVNLRFNVDPALVTLYLAKEKKKGKKRKWLEDDDNVKGFLRGQITKKYKKMRPSWKLNKEEYFGDFQLGEEEIHILVEFPTQKVAAPSGVIPPLPPTTLHRHPERLRRWAAINAMIRQKNQDANQKTTTKDAKNTNKKRENHDIDKSVGYSTLCWEDIKPIYNFDXXXXPINRGRSCVFKVAEIACVGEF*
CEG48158	102	A2	PHALS_05630	LYLAK-47	HVLVVVP-111	169	MLTLYCAVIGELGSAFEVKINDAESVSALKKAIKKEQEFDFAANKLELYLAKKDKGRGAWVTEEEARGLNGTSDLEILDVARAPLKFVGLSEEDVRFQVTKEDVKAKTTPVHVLVVVPGSAVDDGAWSAKEFSTVDPQVQLKMSGCGFNVDALVSADELAPLGRRHIH*
CEG38986	105	B4	PHALS_09051	NA-NA	HVLVVVP-260	296	MLDADGSGVVDLDDMKIKYRAKEHPDVLQGRKTEDEVLLEFLDTFDGGEKDGKVHPNEFVRYYTNISASIDDDDYFELVIRNAWHMSGGEGWSANTSCRRVLVKHINGSYTIEEVKNDMGIAAGNVEAXXXXHLIDYDMKCGFTIDKTSASRNMVTLFCAIVGVKGSVFPVDIDASQSVDHLKKVIKKEKEYMFAADELKLYLAKKGDAWLIENEAMKGVTSDFEPLDVVGAPLSLVGLSEIDIRFQVTKDDVKTKNFPVHVLVVVPTQKAAQVVSQDGVFYRCCDQFXXXXTNV*
Reference: Sharma, R. et al. (2015) ‘Genome analyses of the sunflower pathogen Plasmopara halstedii provide insights into effector evolution in downy mildews and Phytophthora’, BMC Genomics. doi: 10.1186/s12864-015-1904-7.

## Sheet: Proteases
			Zoospore release phase (ZS)		Establishment of infection (IF)					Colonization phase (CO)			Induction of sporulation (SP)
Gene id	Cluster number	Gene Description	foldchange_T15min_T5min	foldchange_T4h_T15min	foldchange_T8h_T4h	foldchange_T12h_T8h	foldchange_T24h_T12h	foldchange_T48h_T24h	foldchange_T72h_T48h	foldchange_T120h_T72h	foldchange_T221h_T120h	foldchange_T288h_T221h	foldchange_T290h_T288h	foldchange_T292h_T290h	foldchange_T294h_T292h	foldchange_T296h_T294h	foldchange_T296ph_T296h	adjusted p-value (padj)
CEG38656	2	aspartyl protease family	0.422124	-4.92014	-0.702069	0	0	0	2.45623	-2.87041	5.26203	0.441804	1.11653	0.397641	-0.735011	0.396827	0.926047	6.95e-92
CEG42281	2	cysteine protease family	-0.453396	-1.44971	-1.49833	-0.0365836	-0.935529	1.28487	-0.670988	0.155558	2.68313	0.416729	0.415186	0.32447	-0.463667	0.877417	0.504103	2.23e-119
CEG38021	2	Cytosolic Ca2-dependent cysteine protease (calpain), large subunit (EF-Hand protein superfamily)	-0.16246	-2.45959	-0.945397	0.525573	0.714012	0.622146	-0.0706658	0.563145	0.760194	0.138541	0.421318	0.107916	-0.359689	0.119181	0.210228	1.07e-77
CEG35337	2	endothelin-converting metalloprotease family	0.371325	-2.43942	0.563173	-0.148026	0.0085771	0.172139	0.476468	0.133786	0.344923	-0.0821285	0.381973	0.314221	-0.263489	0.941571	0.358197	2.32e-30
CEG43967	2	metalloprotease family	0.554537	-2.27331	0.0710294	-0.391785	0.34455	0.629266	-1.25648	2.37497	-0.208864	0.283432	-0.0629736	0.0552976	-0.279052	2.25994	0.718224	1.86e-41
CEG50156	3	26s protease regulatory subunit 6a	0.114366	-4.18799	-1.02754	1.52244	2.31482	1.47096	-0.0957604	0.82013	-0.0756078	-0.0118014	0.493127	0.212633	-0.57193	-0.15425	0.266676	3.05e-224
CEG37637	3	aspartyl protease family	-0.46672	-3.11905	2.68486	-1.04399	1.49799	0.124606	0.088157	-0.0603293	0.273485	0.464088	0.405266	0.0665069	-0.523677	-0.55279	0.636751	2.85e-44
CEG44850	3	aspartyl protease family	0.524576	-1.01692	-0.943993	-0.48325	1.44184	0.0709168	0.608884	0.440836	0.014779	-0.0823812	0.0828333	0.493297	-0.606165	-0.113122	0.711479	9.79e-16
CEG44848	3	cathepsin cysteine protease family	0.170464	-4.58315	1.52572	-0.19943	2.24421	-0.604268	0.177488	1.93775	1.51137	-0.136727	1.12741	0.308058	-0.9665	-0.747401	0.551382	3.72980987960539e-313
CEG41235	3	Protease-associated domain, PA	0.00349573	-5.00014	0	0	0	3.59124	-0.652364	0.757512	1.63244	0.237895	0.559085	0.105427	-0.63654	-1.11424	0.363253	6.48e-150
CEG43214	7	ubiquitinspecific protease	-0.374874	3.93729	-2.15965	-0.734149	0.435608	-1.72015	0.381123	-0.478963	0.539872	0.194791	0.181133	-0.239692	-0.705226	-0.294719	0.00575226	2.62e-128
CEG48423	8	metalloprotease family	0.681689	4.81692	2.28871	-0.993292	-0.563095	-3.77343	-1.02554	-0.908784	-0.585641	1.12959	-0.605249	0.255576	1.60451	-2.24012	-2.95011	0
CEG48424	8	metalloprotease family	-0.759286	9.36566	2.695	-0.801761	-1.08559	-2.99514	-0.894255	-1.1325	-0.197504	1.27886	-1.05381	0.0912572	0.428741	-2.7577	-4.89109	0
CEG38767	8	serine protease family	-0.068802	3.02411	0.831942	-0.395551	-0.779203	-1.35212	-0.170249	-0.948028	0.241805	0.598724	-0.851385	-0.0935475	1.02934	0.0420411	-0.378149	2.34e-160
CEG38768	8	serine protease family	0.256327	2.53375	0.354925	-0.657875	-0.296844	-0.752209	-0.544298	-0.0397936	0.303605	-0.115303	-0.273178	-0.630731	0.316108	-0.0918271	-0.34581	1.75e-85
CEG45248	8	serine protease family	0.544486	2.37838	0.841602	-0.105786	-0.41001	-2.16362	-0.498233	0.118814	-0.397392	0.256381	-0.627102	-0.302653	1.28618	-0.539714	-0.505954	1.37e-162
CEG49930	8	serine protease family	-0.199992	6.12523	-1.30599	-0.623516	-0.0195046	-0.022156	-0.690717	-0.706816	0.471696	-0.836869	-0.516871	-0.808003	0.196523	0.367637	-1.0436	1.55e-60
CEG49198	11	Aspartyl protease	0.142702	-3.02359	-1.67593	-0.863246	0.330364	2.58846	-1.17431	0.819916	0.00686716	0.0214136	0.100268	0.0501592	0.55175	1.66622	0.402015	3.36e-54
CEG44849	11	aspartyl protease family	-0.151388	-4.04014	-0.380344	0.604202	-1.61364	0.260133	0.219103	0.731415	2.14158	0.0459017	1.00945	0.207203	-0.604319	-0.443847	0.229353	2.16e-211
CEG35751	11	Cytosolic Ca2-dependent cysteine protease (calpain), large subunit (EF-Hand protein superfamily)	0.000568375	-6.08902	-1.19431	0	0	1.8819	0.655784	-3.69201	5.25983	-0.150114	1.05326	0.656313	-0.198918	1.11121	0.366843	1.54e-113
CEG40292	11	metalloprotease family	0.100019	-4.77946	0.485541	1.69112	-1.80678	1.9166	-1.06936	0.583709	0.209528	-0.00979459	-0.0651428	0.588935	-0.114901	2.71162	0.257808	1.71e-92
CEG37556	11	serine protease family	-0.28681	-3.07202	-1.51983	-0.467562	1.54737	-1.04842	0.511676	0.366702	0.822341	0.189255	-0.180348	0.243029	-0.037464	1.23108	0.388579	1.05e-213
CEG38654	11	serine protease family	0.00442176	-5.70738	0.343714	-1.03097	0.910347	0.642927	0.765168	-0.791768	-0.129512	-0.186295	0.166313	0.205861	-0.343106	6.05094	0.376377	7.21e-174
CEG43838	11	serine protease family	0.360467	-4.52655	0.483521	-1.49698	2.6663	-0.126953	-0.181944	0.105734	0.366874	0.31103	0.676138	-0.277715	-0.777324	1.32257	0.692361	5.96e-45
CEG47088	11	serine protease family	0.419325	-3.39352	0.177281	0.773219	-0.392233	0.615233	0.400095	0.503991	0.0152116	0.310995	-0.0675657	0.104605	-0.224364	0.625594	0.379438	5.74e-46
CEG40969	11	signal peptide peptidase-aspartyl protease family	0.1321	-1.92061	-2.21713	0.258796	0.633375	1.57485	-1.00696	0.987957	-0.18439	0.185234	0.231666	-0.211886	-0.27293	1.912	0.214265	1.95e-63
CEG49715	12	26s protease regulatory subunit 4	0.0891018	-1.7223	0.122508	0.487579	1.29283	1.50811	0.10924	0.565636	0.189878	-0.0924872	0.0134644	0.386155	-0.253909	-0.763502	-0.0766014	0
CEG49036	12	26s protease regulatory subunit 6b	0.0731538	-0.745259	-1.01224	2.17878	2.10817	1.80635	0.369134	0.46972	-0.0594728	0.0943533	0.160702	0.280649	-0.345543	-1.62355	-0.947798	0
CEG41409	12	26s protease regulatory subunit 7	0.53592	0.82408	-1.29833	0.227867	0.305362	1.4092	-0.062193	0.946582	-0.11339	0.0922818	0.067368	0.345643	-0.459423	-1.32994	-0.263691	2.3e-139
CEG40302	12	26s protease regulatory subunit 8	0.0375222	-1.00336	-1.95488	1.38443	1.64658	1.42553	-0.113824	0.655609	-0.29368	-0.0164728	0.122972	0.283984	-0.350557	-0.847741	-0.166517	4.9e-73
CEG37486	12	atp-dependent metalloprotease	-0.0903134	-3.71699	4.00688	0.259687	1.28402	-0.181075	0.724662	0.118068	-0.599506	-0.0319965	-0.114614	0.25624	-0.105424	-0.693824	-0.301672	9.71e-38
CEG46929	12	atp-dependent zinc metalloprotease ftsh mitochondrial-like	-0.0871924	-3.01424	2.41488	0.421636	0.933204	0.404406	0.426739	0.504444	-0.632876	-0.0374761	0.082777	0.0380897	-0.68434	-0.16238	0.422939	4.26e-51
CEG37801	12	cysteine protease family	-0.0146486	-2.75806	-2.54397	3.46977	2.48161	1.53281	-0.368143	0.259381	0.107192	-0.0400641	0.133324	-0.019134	-0.62895	-1.43253	-0.151921	5.76e-137
CEG40319	12	cysteine protease family	0.0843937	-1.8595	1.17423	0.0882858	0.553262	0.819081	-0.105772	0.619758	0.214542	-0.170117	0.291793	0.0467858	-0.447403	-0.847225	0.0965215	2.57e-130
CEG38039	12	endothelin-converting enzyme metalloprotease family	-0.195989	-0.325908	-0.4399	1.49424	0.480221	1.08905	1.45993	1.44541	1.35156	-0.299583	0.375703	0.619461	-0.906385	-1.69831	-2.25621	9.52e-159
CEG42322	12	metalloprotease family	0.23133	1.35005	0.517063	0.0476542	-0.70253	1.02419	-0.373947	1.37243	-0.146641	0.196605	0.464508	0.115272	-0.678635	-1.80286	0.351715	1.74e-69
CEG48346	12	serine protease family	0.0840379	0.137249	-0.550069	1.89569	-0.074759	1.72391	-0.164442	-0.378539	-0.385224	0.0852582	0.260844	-0.419467	-0.660929	-0.560915	-0.195576	4.08e-24
CEG48351	12	serine protease family	-0.00648593	-1.42498	-0.00432057	0.0104604	1.73647	0.0845843	0.458382	0.0895042	-0.262832	0.212382	0.179816	0.0971993	-0.459357	-1.05071	-0.59291	1.52e-56
CEG48354	12	serine protease family	0.979597	-2.68896	0	0	3.02601	1.23989	-0.159432	1.57131	0.256864	0.0312491	0.173718	-0.317801	-0.555878	-1.7681	-0.164107	4.09e-139
CEG35915	13	aspartyl protease family	0.42575	-2.42008	-0.086084	1.24442	0.306826	0.762478	0.243832	0.729754	-0.135236	-0.0385139	0.645663	-0.0333531	-1.04041	-0.951678	0.445371	1.27e-57
CEG48934	13	metalloprotease family	0.17367	-3.05107	-1.51183	0.128649	3.08749	0.970023	0.667558	0.549493	-0.766233	0.605135	0.346033	-0.10276	-0.625034	-0.727648	0.637439	4.28e-99
CEG37717	13	mitochondrial inner membrane protease subunit 1	-0.101496	-0.344214	-0.279102	-2.10921	3.1798	0.766411	0.323245	0.299364	-0.248564	0.267871	-0.0922196	0.27911	-0.411947	-0.653149	-0.199247	5.65e-35
CEG37822	13	OTU (ovarian tumor)-like cysteine protease	-0.239028	-2.43375	0.641347	1.0794	0.851584	0.407105	-0.192864	0.357809	0.538885	0.105378	0.191682	0.110271	-0.432003	-1.26666	-1.23295	6.4e-51
CEG36978	13	Predicted metalloprotease with chaperone activity (RNAse H/HSP70 fold)	-0.495337	-0.225748	-1.45076	1.28892	0.364798	0.727178	0.254324	0.353565	0.263023	0.00742048	0.0961948	-0.0580886	-0.488684	-0.0210321	-0.0537459	6.97e-60
CEG41867	13	serine protease family	0.323319	-3.39802	-1.20319	1.62622	-0.227275	4.85958	-0.253675	0.966714	0.236602	-0.400049	0.341745	0.080658	-0.763934	-1.94206	-0.158473	7.26e-128
CEG46606	16	serine protease v8	-0.296768	-2.19647	0.330372	-2.28181	2.67333	-3.00626	0	-0.0517131	-2.38431	2.13347	1.77934	-0.807733	-0.162871	-0.3564	0.880078	2.38e-18
CEG39330	18	metalloprotease family	-0.257743	-1.0212	1.49127	-1.01639	0.63475	-2.13598	-0.437257	0.49171	-0.261427	-0.422306	0.243401	-0.38371	0.112594	0.635755	0.141878	1.61e-130
CEG45882	18	Protease, Ulp1 family	0.168257	-0.396003	1.76252	-0.447344	-0.623804	-1.14332	-0.866345	-0.055349	0.286105	0.0260459	0.00962717	0.148073	0.0535882	0.871218	0.307998	1.34e-92
CEG35246	18	serine protease family	0.292235	-0.299512	0.42408	-0.295713	0.123385	-1.19829	-0.391268	0.076639	-0.394235	-0.139769	0.261396	0.07307	0.207883	0.410325	0.152388	8.84e-30
CEG47281	18	serine protease family	-0.109719	2.95485	-1.67242	-0.223889	-0.808076	-1.34374	-0.926104	0.246093	-0.201821	0.498281	-0.427878	-0.408554	0.096498	1.59007	0.576273	0
CEG41779	18	serine protease trypsin-like protein	-0.398357	-0.517795	0.635863	-0.284435	-0.108919	-1.6716	-0.762742	0.281719	-0.0470295	0.198754	-0.168264	-0.65725	0.0142619	1.6176	0.468573	9.68e-57
CEG35084	20	serine protease v8	-0.391471	-2.50341	0.721076	-0.573768	-0.0209502	-1.92317	-0.085507	-1.57001	1.08532	0.689634	-0.258344	0.39516	-0.0426181	4.28879	1.32743	4.62e-92
CEG45306	21	serine protease family	-1.22638	5.8254	-4.40124	0.249362	-1.46703	-0.564365	-1.43948	-3.59381	0.670478	-0.868651	-0.362799	0.0938459	0.460619	6.38434	-0.104859	1.39e-83
CEG50202	23	Predicted ATP-dependent protease PIL, contains LON domain	0.0672427	-4.58524	-2.03998	0	1.67403	2.11447	-0.272431	0.125852	1.09377	-0.126758	0.298523	-0.288455	-0.829566	-0.477351	0.946321	1e-41
CEG40020	23	pro-apoptotic serine protease nma111-like protein	-0.312163	-2.16999	-0.907036	1.16364	0.783728	0.431981	0.279818	0.422252	-0.267215	-0.0512014	0.225453	-0.0315089	-0.492497	-0.333755	-0.002579	1.41e-52
CEG38383	23	serine protease family	0.334838	-4.73262	0.766796	0.754697	-0.322374	0.817837	-0.0787277	1.29199	-0.481763	0.152462	0.509572	0.117332	-0.225416	-0.431603	-0.200839	9.79e-69
CEG35252	24	cysteine protease family	-0.0955324	-0.723831	-2.35673	-0.481089	1.77132	-2.10383	0	0	0.62064	1.52329	-0.141721	0.62812	0.125345	3.38416	1.43809	1.03e-29
CEG46597	24	metalloprotease family m20 m25 m40	-0.47418	-0.99456	-0.776627	-0.265675	-0.730715	-0.484768	0.705301	0.0117097	0.220173	0.642111	-0.153799	0.469659	0.086481	-0.103748	0.301557	3.4e-72
CEG42687	24	serine protease family	0.0305681	-5.14512	-2.88195	-0.891913	2.01687	-1.19742	-0.81534	0	4.2594	2.0219	0.739504	1.22081	0.877859	3.78382	-0.0923773	1.03e-252
CEG50213	24	serine protease family	0.15351	-5.16158	-1.61645	0.769327	-0.226602	-0.307259	-0.480552	-0.803445	1.66286	0.045222	0.173654	0.320913	0.363458	1.52941	0.866657	1.17e-236
CEG41892	25	subtilisin serine protease	0.897362	-1.6764	-1.2269	-3.89541	1.11881	1.00313	1.04325	-0.0859956	0.721192	0.373817	0.0658156	0.157325	0.432917	0.226122	-0.138537	4.9e-203
CEG39697	25	ubiquitin-1-specific protease	-0.593125	-1.9909	-0.57982	-0.598873	0.691353	0.238905	-0.297662	-0.313925	-0.108544	0.134206	0.184923	0.470343	-0.0161994	2.06333	1.3145	3.71e-61
CEG38981	26	cell division protease ftsh	-0.153067	-2.66506	-0.171564	0.283762	0.542307	1.80822	-0.410433	-1.5626	0.215995	0.0500136	0.513637	0.110557	-0.457981	0.0646841	0.142111	3.66e-55
CEG49197	27	Aspartyl protease	0.32966	1.94708	-3.76613	-0.203381	-0.88057	0.619012	-0.633999	0.424709	-0.487146	0.603132	0.156242	0.389693	-0.231066	1.76018	0.261771	6.65e-181
CEG49583	28	cysteine protease family	0.0430199	3.4527	0.823514	-0.0142118	-0.750204	-2.18431	-1.19831	0.236383	-0.585424	-0.55308	0.455857	-0.351474	0.559645	2.03574	-0.29989	8.04e-232
CEG48272	28	serine protease family	0.394372	2.40655	-0.196405	-0.222208	-0.348031	0.299536	0.218966	-0.689015	-2.06862	-0.0679797	-0.322457	-0.301961	3.39922	3.21321	-1.26296	1.74e-102
CEG40140	33	metalloprotease family	-0.168848	1.0366	-0.635355	-0.419523	-0.0759559	0.302966	-0.574265	0.83721	0.266745	0.111264	0.0739098	-0.0374532	-0.508908	-0.329855	0.152588	1.38e-09
CEG38240	36	aspartyl protease family	0.159111	1.48172	-1.88354	0.283814	-3.52106	0.607036	-0.92619	0.713528	-0.176735	0.360167	-0.00880012	0.167626	-0.28668	1.17685	-0.2905	1.13e-84
CEG46518	36	serine protease v8	0.0960326	-4.44425	-2.74166	-0.14975	-0.539436	-1.05184	-0.602532	0.497748	-0.273157	0.330951	0.310303	-0.211426	-0.726663	1.68194	0.739503	7.75e-155
CEG40251	42	ubiquitinspecific protease	0.186061	-1.95282	0.157064	0.479366	-1.74711	0.902698	0.420026	-0.168303	-0.797752	0.274683	0.195602	-0.138476	0.149616	1.73259	-0.599399	4.47e-57
CEG48553	46	caax prenyl protease 2	0.157051	0.129592	-0.727479	0.812776	1.12565	0.130646	-0.123722	0.17163	-0.366321	-0.00571476	0.056851	-0.914218	-0.362115	-0.936308	-1.85081	4.26e-23
CEG49315	49	serine protease family	-0.351454	5.54757	-1.71045	-1.71687	0.0715743	-0.539823	-1.80599	2.30736	-0.00356649	1.09124	-0.740872	-0.146923	-0.165124	0.247554	0.579713	1.06e-70
CEG37038	51	atp-dependent protease la	0.109782	-0.200628	-1.55342	0.0335579	0.0318155	1.07044	-0.0139162	0.520156	-0.770369	-0.0273039	-0.174593	-0.196834	-0.441692	-0.886174	-0.252986	1.81e-60
CEG48302	54	calpain-like cysteine protease c2	-0.227965	-4.06702	0.331521	0.856297	1.24391	-1.69544	-0.907049	0.599119	0.523304	0.340999	0.432117	0.165913	0.108356	2.19832	0.569128	1.34e-112
CEG36833	55	serine protease family	-0.165394	6.68525	-2.52689	-0.746835	-1.79197	1.32857	-1.29037	-0.464419	0.157367	1.21579	0.873473	-1.44623	-0.413153	-1.73141	-0.246811	1.16e-145
CEG41544	56	cysteine protease atg4b	-0.0844714	3.04228	-1.77541	-0.63591	-0.182454	-0.061805	-0.0878424	-0.367111	0.779348	-0.375939	0.49681	0.0621937	0.137339	-0.31524	-0.100255	3.22e-117
CEG42090	59	atp-dependent protease atpase subunit	0.359138	-2.72125	-0.610483	1.01937	0.592328	1.75837	-0.230931	0.380667	-0.289685	-0.250242	0.112624	-0.430945	-0.610738	-0.842598	-0.183254	2.68e-52
CEG38209	59	caax prenyl protease 1	0.0706312	-2.29177	-2.09416	0.631797	1.48597	1.62159	0.670685	0.0794367	0.0833731	-0.0912914	0.0222971	-0.0506112	-0.368561	-0.945706	-0.408923	2.89e-62
CEG48455	59	serine protease family	0.170336	-1.67391	-1.75495	-0.433848	1.36062	2.19183	0.351707	0.30338	0.0496511	-0.163211	0.348797	-0.449657	-0.473457	-0.55724	-0.194636	2.44e-82
CEG42913	61	serine protease family	-0.109956	-2.82682	-2.26267	1.56331	-1.60429	1.82862	1.69252	-0.24718	-0.858912	0.495912	1.14174	0.700547	1.07864	2.65273	-0.881275	7.44e-203
CEG41380	62	ubiquitin-specific protease	0.18063	3.47448	-1.03056	-2.23586	0.505939	0.254532	-0.136991	-0.20932	-0.247452	-0.631705	-0.530221	-1.27324	1.17858	1.18948	0.0595934	1.06e-88
CEG38699	65	OTU (ovarian tumor)-like cysteine protease	-0.0349878	-3.15864	1.61534	1.49605	-0.12365	-0.494777	0.124489	0.329474	-0.267652	-0.256796	0.0186076	0.146021	-0.143878	-0.011902	0.160357	1.86e-09
CEG48571	67	metalloprotease family	-0.287951	1.04354	-0.994578	-1.22675	0.180346	1.60589	0.12929	-1.04649	0.583168	-0.279369	0.340429	0.250034	0.19491	0.489531	-0.200329	2.68e-14
CEG49618	67	Protease, Ulp1 family	0.149307	0.139983	-0.550151	-0.764282	0.646725	-0.166815	0.281738	-0.738737	0.46509	0.0261984	0.428821	0.213008	0.0245897	0.548022	0.263097	3.73e-14
CEG39567	67	serine protease family	-0.0833901	0.60045	-0.568497	0.0216056	-0.301472	0.249433	0.338787	-0.179994	0.404096	0.376771	-0.0841127	0.296685	0.0342782	0.494762	0.158353	2.17e-55
CEG37382	68	serine protease family	0.347286	-4.0803	2.40047	-0.113513	0.322711	0.467185	-0.401488	0.442119	-0.13103	-0.00786438	-0.124492	-0.0113093	-0.214188	0.385007	0.221436	4.53e-43
CEG46473	68	serine protease family	-0.0638685	-3.87381	-0.344868	0.399679	2.43897	0.974331	0.621227	-0.423756	-0.270159	0.179076	-0.0909463	-0.0149929	-0.23188	1.26155	0.211803	8.47e-45
CEG43441	68	xaa-pro metalloprotease family	0.418663	-2.19919	0.661381	0.288168	-0.9075	0.582374	0.319608	0.00266752	-0.107524	0.0222318	0.233424	-0.671604	0.117066	0.342111	0.463595	1.21e-23
CEG49421	69	26s protease regulatory subunit 10b	-0.219197	-0.599304	0.879508	0.413601	0.413771	0.121	-0.420288	0.274104	-0.351893	0.269858	0.163058	0.280276	-0.204996	0.230797	0.172724	1.78e-23
CEG45457	69	serine protease family	0.393599	-1.34067	-2.83964	1.04104	2.15877	0.670329	0.701805	-0.0330492	0.313683	-0.406006	-0.0853136	0.195135	0.333338	0.594914	0.179591	1.48e-56
CEG46830	69	serine protease family	0.485968	-0.272875	-2.25988	0.248674	2.11061	0.38911	0.417432	-0.346442	0.104481	0.148112	0.0797474	-0.335635	-0.0313215	0.358291	0.0269295	2.98e-40
CEG47130	69	ubiquitin-specific protease 9 isoform 1	-0.316398	-0.998664	0.888283	-1.08889	1.0521	1.13445	0.246539	-0.238581	-0.445904	0.492471	0.09138	0.158299	-0.54855	0.168689	0.347384	4.23e-16
CEG48338	81	aspartyl protease family	0.0915526	0.0235243	-0.507426	-0.643663	-0.0638609	0.627652	-0.0233947	0.47861	-1.18317	0.380755	-0.0333102	0.0957173	-0.227334	-1.15523	-0.654889	7.35e-45
CEG43600	88	serine protease family	-0.399068	-0.56953	1.35961	-0.158716	-0.0346526	-1.71199	-0.447204	-0.483943	1.05856	0.296322	0.810724	0.560333	0.583573	0.508101	-0.554581	2.04e-66
CEG38121	99	cysteine protease family	-0.524384	-2.18329	2.01089	0.978417	-1.3003	0.987616	-0.474926	0.282381	0.387187	-0.3149	-0.0344571	-0.184055	-0.282879	-0.10604	0.198707	0.00798059
CEG44125	99	papain family cysteine protease containing protein	0.352172	-3.78013	-0.642242	0.330583	0.278921	0.446742	0.105697	1.05856	0.0545475	0.0920889	-0.0844352	-0.365446	-0.627424	-0.537688	0.154904	3.76e-90
CEG43598	99	serine protease family	-0.338863	-2.0777	-1.04954	0.637527	0.183017	1.2257	-0.0626409	-0.019423	0.354593	0.32054	0.0135144	0.0307235	-0.110281	-0.767561	-0.45471	1.73e-57
CEG43952	105	aspartyl protease family	0.00983441	-0.250423	-1.23876	1.38236	0.531543	0.558006	-0.308129	-0.90377	0.555094	-0.723356	0.2774	0.279006	-0.451969	-2.1515	-0.597411	1.84e-17
CEG45046	105	mitochondrial inner membrane protease atp23	-0.384343	-0.360853	-0.644022	1.42601	-0.91682	0.653858	0.877539	-0.230155	-0.17319	0.0759254	-0.465391	-0.0381771	-0.0638649	-1.09921	-0.96354	2.7e-15
CEG36357	111	ubiquitin1-specific protease	-0.216735	-1.59211	-0.131435	0.478832	0.398151	0.433365	-0.662544	-0.0900773	0.471672	-0.118855	0.127426	0.166741	-0.594074	-0.56173	0.34842	6.06e-34
CEG36524	112	serine protease family	0.148674	-4.67156	0	0	2.93316	-0.341692	0.298192	-1.04965	0.0757555	0.515547	0.124028	-0.253703	-0.591115	-0.527139	0.90428	3.32e-24
CEG39200	113	OTU (ovarian tumor)-like cysteine protease	-0.00442415	-2.21754	3.33531	0.0671311	-0.146424	-1.08121	0.265041	1.16782	-0.204401	0.676794	-0.608176	-0.576618	2.01847	1.61139	-2.39249	9.01e-49
CEG44060	126	cell division protease ftsh	0.227531	-2.02708	1.28583	-0.467074	0.669181	0.147352	0.550238	0.0722921	-0.450707	-0.158657	-0.167062	-0.0617171	0.0586727	-0.00428339	0.0472717	2.34e-18
		UP	57	26	38	50	61	69	43	63	55	63	70	61	33	50	59
		No Change	0	0	3	6	3	1	2	2	0	0	0	0	0	0	0
		DOWN	46	77	62	47	39	33	58	38	48	40	33	42	70	53	44
		UP(%)	55.3398	25.2427	36.8932	48.5437	59.2233	66.9903	41.7476	61.165	53.3981	61.165	67.9612	59.2233	32.0388	48.5437	57.2816
		No Change (%)	0	0	2.91262	5.82524	2.91262	0.970874	1.94175	1.94175	0	0	0	0	0	0	0
		DOWN(%)	44.6602	74.7573	60.1942	45.6311	37.8641	32.0388	56.3107	36.8932	46.6019	38.835	32.0388	40.7767	67.9612	51.4563	42.7184

## Sheet: Protease_inhbitor
			Zoospore release phase (ZS)		Establishment of infection (IF)					Colonization phase (CO)			Induction of sporulation (SP)
Gene id	Cluster number	Gene Description	foldchange_T15min_T5min	foldchange_T4h_T15min	foldchange_T8h_T4h	foldchange_T12h_T8h	foldchange_T24h_T12h	foldchange_T48h_T24h	foldchange_T72h_T48h	foldchange_T120h_T72h	foldchange_T221h_T120h	foldchange_T288h_T221h	foldchange_T290h_T288h	foldchange_T292h_T290h	foldchange_T294h_T292h	foldchange_T296h_T294h	foldchange_T296ph_T296h	adjusted p-value (padj)
CEG46332	2	Protease inhibitor protein	-0.886484	0.187553	-2.46551	-0.59322	-0.237761	1.57007	-1.34783	-2.0953	3.4212	1.14342	0.675253	1.96172	-0.0902312	0.328333	-0.41003	1.3e-84
CEG39988	4	Protease inhibitor protein	-0.246124	-2.36498	-2.42835	0.944702	-0.480998	-0.684181	1.21834	-0.266808	-0.296871	-0.0305759	-0.210199	-0.457069	0.54535	-0.893238	1.02627	4.5e-139
CEG36014	6	Protease inhibitor protein	-0.413838	6.48284	-3.12745	-0.0866758	-0.036418	-0.0621052	-1.04359	-0.838121	-0.497289	0.245164	0.291268	-0.124178	0.290927	-0.53112	-0.336318	7.75e-244
CEG36012	8	Protease inhibitor protein	-0.322524	6.23223	-1.83305	-0.906288	-0.317025	-0.600986	-0.208818	0.0164333	0.0497643	0.00772718	0.226449	-0.670815	-0.626987	-1.06183	-0.394254	9.01e-110
CEG39683	8	Protease inhibitor protein	-0.0201886	2.87016	-0.124548	-0.216597	-0.365674	-0.210492	-1.25557	0.523116	-0.480646	-0.0129169	0.0344683	-0.0807296	0.0779567	-0.466245	-0.0504456	1.1e-89
CEG36082	11	Protease inhibitor protein	0.130425	-3.88345	-3.42051	0.426459	0.305154	2.94835	2.73748	-5.90471	2.94425	2.75965	0.251492	0.30156	-0.223946	0.632914	-0.555115	1.95e-88
CEG36013	14	Protease inhibitor protein	-0.0244758	11.6454	-2.89951	-0.617974	-0.276536	0.791232	-1.62526	0.243978	-0.611151	-0.0510322	-0.245504	-1.04793	-0.192401	-0.715696	-5.06195	2.14e-90
CEG40318	16	kazal-like serine protease inhibitor domain and phox-like domain-containing protein	0.386288	-1.3927	-2.69064	-0.823506	0.797346	0.31975	-1.23448	1.02332	0.166365	-0.107974	-0.244123	0.0830171	0.0322521	0.0160456	-0.0209236	8.08e-128
CEG49465	16	Protease inhibitor protein	0.1242	-0.90047	-3.12171	1.06536	0.657299	-1.55314	1.04237	0.66949	0.307385	0.150512	-0.233943	0.412961	0.0138934	-0.298401	0.136105	8.26e-50
CEG40179	29	Protease inhibitor protein	-0.495293	-4.64407	0.0672103	0.068916	0.479722	0.73478	-2.20828	-2.46323	-2.4682	2.89935	-0.645393	0.51677	-4.02327	7.38706	2.35302	8.56e-90
CEG49063	35	Protease inhibitor protein	0.211697	1.20501	-2.5463	0.219252	0.310881	-0.891169	0.145238	2.95764	-0.276676	-0.231169	-2.37348	-0.265433	0.755145	1.03024	-1.37127	2.46e-14
CEG36332	41	Protease inhibitor protein	-0.244338	0.895949	0	3.09205	1.67151	2.94836	1.25031	-0.245958	-3.6244	0.120871	-1.85937	-1.10144	0.0830958	-1.18044	-2.28299	2.48e-73
CEG41432	59	Protease inhibitor protein	0.174316	-3.50285	0.657906	0.356641	1.09452	2.41826	1.54795	-1.01669	-1.31675	0.667641	-1.12643	-0.270857	0.09993	-0.874708	-0.548575	3.56e-41
		UP	5	7	2	7	7	7	6	6	5	8	5	5	8	5	3
		No Change	0	0	1	0	0	0	0	0	0	0	0	0	0	0	0
		DOWN	8	6	10	6	6	6	7	7	8	5	8	8	5	8	10
		UP(%)	38.4615	53.8462	15.3846	53.8462	53.8462	53.8462	46.1538	46.1538	38.4615	61.5385	38.4615	38.4615	61.5385	38.4615	23.0769
		No Change (%)	0	0	7.69231	0	0	0	0	0	0	0	0	0	0	0	0
		DOWN(%)	61.5385	46.1538	76.9231	46.1538	46.1538	46.1538	53.8462	53.8462	61.5385	38.4615	61.5385	61.5385	38.4615	61.5385	76.9231

## Sheet: ABC_transporter
			Zoospore release phase (ZS)		Establishment of infection (IF)					Colonization phase (CO)			Induction of sporulation (SP)
Gene id	Cluster number	Gene Description	foldchange_T15min_T5min	foldchange_T4h_T15min	foldchange_T8h_T4h	foldchange_T12h_T8h	foldchange_T24h_T12h	foldchange_T48h_T24h	foldchange_T72h_T48h	foldchange_T120h_T72h	foldchange_T221h_T120h	foldchange_T288h_T221h	foldchange_T290h_T288h	foldchange_T292h_T290h	foldchange_T294h_T292h	foldchange_T296h_T294h	foldchange_T296ph_T296h	adjusted p-value (padj)
CEG48435	12	abc transporter atp-binding protein	0.586098	-2.67766	2.105	0.647995	1.16908	0.709897	-0.124139	-0.0388752	-0.244293	-0.20386	0.158463	0.584288	-0.152152	-1.53012	-0.270732	1.1e-49
CEG37981	59	abc transporter e family member 2	0.297567	-1.81074	-0.175132	0.497717	-0.117858	2.47969	0.466758	-0.142995	-0.732599	-0.147792	0.00662933	-0.554753	-0.282065	-0.565791	-1.16746	1.05e-24
		UP	2	0	1	2	1	2	1	0	0	0	2	1	0	0	0
		No Change	0	0	0	0	0	0	0	0	0	0	0	0	0	0	0
		DOWN	0	2	1	0	1	0	1	2	2	2	0	1	2	2	2
