# Supplementary material for: High-throughput time series expression profiling of Plasmopara halstedii infecting Helianthus annuus reveals conserved sequence motifs upstream of co-expressed genes
Source: BMC Genomics. 2023 Mar 21;24:140. doi: 10.1186/s12864-023-09214-7 (PMC10031896; doi:10.1186/s12864-023-09214-7)
Supplement: Supplementary file 7 — Additional file 7. [file 12864_2023_9214_MOESM7_ESM.xlsx]

## Sheet: Exocytosis_vesicle transport
Additional file 7: Cluster number, time-series expression values for each cluster, adjusted p-value <0.01, and description of genes coding for proteins involved in exocytosis and vesicle transport are listed.
			Zoospore release phase (ZS)		Establishment of infection (IF)					Colonization phase (CO)			Induction of sporulation (SP)
Gene id	Cluster number	Gene Description	foldchange_T15min_T5min	foldchange_T4h_T15min	foldchange_T8h_T4h	foldchange_T12h_T8h	foldchange_T24h_T12h	foldchange_T48h_T24h	foldchange_T72h_T48h	foldchange_T120h_T72h	foldchange_T221h_T120h	foldchange_T288h_T221h	foldchange_T290h_T288h	foldchange_T292h_T290h	foldchange_T294h_T292h	foldchange_T296h_T294h	foldchange_T296ph_T296h	adjusted p-value (padj)
CEG41805	2	Exocyst protein Sec3	-0.210906	-5.18238	-0.72306	-0.846806	0	2.57908	0.330336	-0.336249	2.9865	0.206788	0.591476	0.676434	-0.297771	1.10662	0.25835	3.18e-215
CEG49640	3	rab11 family	-0.387661	-4.91081	-1.23617	2.0552	2.69818	1.24938	-0.188876	0.124426	0.0157256	-0.127614	0.420869	0.492346	-0.561439	-0.217844	0.216066	1.27e-66
CEG35245	3	Vesicle coat complex COPII, subunit SEC31	-0.326682	-0.562972	-0.375271	0.072689	-0.2299	1.40502	0.0410312	0.552974	-0.650802	0.605578	0.410298	0.00123687	-0.522797	-0.160072	0.4248	3.37e-44
CEG41394	7	rab18 family	0.0819924	2.17154	-0.095691	0.356238	-0.109496	-0.88574	-0.148434	0.287874	0.033432	0.0408694	0.0466285	-0.0928678	-0.136934	-0.983144	-0.280356	3.33e-47
CEG36704	9	Phosphatidylinositol transfer protein SEC14 and related proteins	-0.0537305	2.44783	-1.07058	-0.271162	-0.0829068	-0.456362	-0.610264	0.313278	-0.311892	-0.034018	0.00826968	0.0234321	0.0516539	0.0634321	0.207753	5.61e-91
CEG50114	11	protein transport sec23 sec24-like protein	0.277903	-2.38523	-0.63595	0.193586	0.3302	0.508128	0.458648	0.205724	-0.834469	0.637676	0.341316	-0.0429135	-0.48947	0.675259	0.621511	8.64e-33
CEG45930	11	protein transporter sec24	-0.158758	-1.48877	-1.7178	0.750602	-0.599479	1.67534	0.431811	0.68765	-0.740691	0.521917	0.27807	0.110191	-0.477313	1.08785	0.465127	5.87e-59
CEG36855	11	rab11 family	-0.128954	-5.08807	-0.670183	-0.22858	1.3837	0.418007	-0.148272	-0.770758	1.44493	0.106978	0.344573	0.490812	-0.238038	1.65362	0.696784	5.5e-133
CEG47206	11	Sec5 subunit of exocyst complex	-0.11954	-2.95166	-0.737468	0.466607	1.27714	-1.08369	0.0297774	0.0320948	1.5231	0.171808	0.790243	0.578918	-0.399617	0.555998	0.45143	3.78e-66
CEG37058	12	Hismacro and SEC14 domain-containing proteins	0.00513309	-0.31558	-0.278884	-0.307842	4.24274	0.107234	0.561227	0.159289	0.0401542	-0.0515111	-0.126144	-0.161298	-0.826663	-1.75689	-2.5485	4.55e-43
CEG46362	12	Hismacro and SEC14 domain-containing proteins	-0.203608	-0.647323	-1.28036	2.15316	1.89885	1.11432	-1.30045	0.848305	0.185961	0.0342343	0.636193	-0.265286	-0.483838	-1.73818	-0.250648	5.53e-56
CEG44344	12	protein transport protein sec13	0.294881	-0.227879	0.585625	-0.19692	-0.472989	1.1085	0.270289	0.199529	-0.184161	0.000251819	0.192075	0.214225	-0.165228	-0.362385	-0.176245	1.89e-72
CEG42503	12	Ypt/Rab GTPase activating protein	-0.345168	-1.83001	-0.325733	0.491436	1.75012	1.08706	-0.494358	0.270902	0.598001	0.0383422	0.644674	0.0745625	-0.357773	-0.785925	-0.0776306	1.76e-201
CEG37420	13	protein transport protein sec61 subunit beta-like	-0.325951	-0.828206	-1.4808	0.426816	1.41932	2.29504	-0.702054	0.457275	-0.771732	0.427063	0.0702742	0.527626	-0.463962	-1.41367	-0.354619	9.47e-86
CEG41714	13	Rab6 GTPase activator GAPCenA and related TBC domain proteins	-0.515576	-0.887955	0.752132	-0.205519	0.00486681	0.825682	0.112198	0.34266	-0.117329	0.232981	0.180093	0.125986	-0.306366	-0.493751	-0.0237783	2.17e-30
CEG44110	14	FYVE-FINGER-CONTAINING RAB5 EFFECTOR PROTEIN RABENOSYN-5-RELATED	-0.871662	6.05003	3.20321	0.323359	-0.576977	-1.6243	-0.702579	-0.831789	0.0566831	-0.110321	-2.57602	-0.381092	0.787109	0.798361	-1.78324	7.21e-90
CEG49948	19	FYVE-FINGER-CONTAINING RAB5 EFFECTOR PROTEIN RABENOSYN-5-RELATED	-0.164368	0.303492	2.7862	-0.205569	-1.00494	-1.05275	-1.20441	-1.23646	0.291599	0.267307	1.01128	0.164336	0.102757	1.54606	0.0263704	6.7e-82
CEG43358	20	Phosphatidylinositol transfer protein SEC14 and related proteins	0.506659	0.358755	-0.898884	-0.332694	-0.469763	-0.532354	0.266028	-0.115282	-0.0714594	0.113941	0.0016848	-0.120506	0.225935	0.930908	0.295916	8.83e-35
CEG41363	21	rab8 family	0.11421	0.506523	0.201633	-0.66343	0.0289817	-0.538756	0.0653923	-0.541097	0.307728	-0.107506	0.263972	-0.0498245	-0.304613	1.60888	0.106959	9.58e-11
CEG37237	23	SNARE protein Syntaxin 18/UFE1	0.155504	-2.10219	0.784694	0.406201	-1.19383	1.2088	-0.126765	0.762353	-0.00555952	-0.138619	0.388357	-0.193849	-0.0235398	-0.174988	-0.085136	2.12e-24
CEG49608	25	FYVE-FINGER-CONTAINING RAB5 EFFECTOR PROTEIN RABENOSYN-5-RELATED	0.184027	-3.69696	-2.6646	0	0	0	0	-0.649324	-1.33992	1.62733	-1.00518	1.78552	0.696528	1.49406	1.38495	1.51e-40
CEG36610	25	sec1-like family protein	-0.00915618	-3.03646	-1.72067	-0.964122	1.64529	-0.941914	-0.362972	0.45591	0.772705	0.0244447	0.339963	0.842789	0.543765	2.53089	0.560103	1.33e-156
CEG40346	28	Phosphatidylinositol transfer protein SEC14 and related proteins	0.220219	2.63585	0.201379	-0.344284	-0.671533	-2.40995	1.03296	-0.863494	-0.214676	0.599878	-0.879369	0.271766	2.00903	1.00985	0.138149	1.38e-49
CEG40469	28	Target SNARE coiled-coil domain	-0.25986	3.24788	1.68963	-1.0755	-0.0489436	-1.81344	0.113039	-0.745494	0.0747995	-0.276405	-0.284579	-0.080087	0.965953	1.29633	-0.354839	9.73e-86
CEG35257	36	Phosphatidylinositol transfer protein SEC14 and related proteins	0.29528	-2.51643	-0.651437	-0.102249	-0.978292	-0.636433	-1.72296	0.8897	0.758099	0.760129	0.745457	1.1013	0.528385	1.53853	0.110345	1.8e-117
CEG37745	36	Sec20	0.0613312	-2.7254	-2.44708	0.776292	-2.08334	-0.0216528	1.00857	-1.54259	1.7668	-0.200348	-0.175723	-0.055652	0.885115	3.63937	0.643161	1.81e-182
CEG39939	38	FYVE-FINGER-CONTAINING RAB5 EFFECTOR PROTEIN RABENOSYN-5-RELATED	-0.0948285	-3.18903	4.11754	1.23324	0.0573059	0.736376	-2.0046	-4.48909	0.60965	1.02759	-1.24305	0.955433	1.03463	0.83764	0.379637	3.85e-45
CEG47080	41	Rab GTPase interacting factor, Golgi membrane protein	0.146357	1.7947	-0.136661	0.102245	0.238441	0.648119	-0.698415	0.449859	-0.0394341	-0.251765	0.0274564	0.120194	-0.199879	-0.475831	-0.140458	7.83e-40
CEG40739	54	Target SNARE coiled-coil domain	-0.274044	-4.69093	-0.415873	0.541439	1.61157	-1.79871	-0.938304	-4.228	5.35641	-0.232868	0.13753	1.32521	0.850147	2.80146	0.104156	6.22e-140
CEG47256	59	sec1 family transporter sly1	0.136546	-1.42039	-1.38596	1.77104	0.212598	2.13938	0.224026	0.251366	-0.309238	-0.119105	0.237923	-0.214606	-0.576375	-1.58524	-0.547515	3.86e-62
CEG38461	66	t-snare family protein	-0.0764844	-2.86046	-2.17945	1.12865	-0.663132	0.899014	0.104967	-0.248609	0.358386	-0.480181	0.139808	-0.234483	0.383935	2.61392	0.462964	1.98e-100
CEG40756	70	GTP-binding protein SEC4, small G protein superfamily, and related Ras family GTP-binding proteins	-0.433237	-3.73059	2.23548	0.269321	0.125654	-1.47762	-1.26851	-2.31184	2.94082	0.325207	0.0897417	0.880556	0.70041	1.28726	0.23042	4.24e-82
CEG41519	70	sec14 cytosolic	-0.403674	-0.701686	0.949723	-0.048626	0.00449169	-0.810693	-0.444194	0.0435125	0.353674	-0.0690476	0.417467	0.0760797	-0.176361	1.382	0.50367	1.68e-44
CEG47818	70	vesicle transport through interaction with t-snares 1a	-0.272695	-1.45674	1.60967	-0.717694	-0.0759531	-1.46696	-0.558004	0.224201	0.353825	-0.228428	0.0147536	0.164743	-0.0136797	0.944304	0.253228	1.22e-58
CEG50345	83	rab2 family gtpase	-0.0697027	0.476664	-0.350272	0.108016	-0.436023	-0.452484	0.0354584	0.046734	0.582177	0.0944288	-0.224106	0.445698	0.171248	0.163796	0.0960134	6.74e-09
CEG50274	95	FYVE-FINGER-CONTAINING RAB5 EFFECTOR PROTEIN RABENOSYN-5-RELATED	0.154178	-1.92444	2.16871	-0.263197	0.0227484	-0.68124	-1.03379	-1.93945	0.979425	1.92623	-0.0744805	-0.501234	1.47056	-0.764563	-0.81853	2.27e-30
CEG47301	102	sec14 cytosolic factor	-0.172236	1.07105	-1.55546	0.0128113	-1.22164	1.4384	-0.0281335	1.35923	-0.170248	-0.387489	-0.323682	0.0836873	0.31498	-0.509205	-0.42859	2.67e-15
