# Supplementary material for: High-throughput time series expression profiling of Plasmopara halstedii infecting Helianthus annuus reveals conserved sequence motifs upstream of co-expressed genes
Source: BMC Genomics. 2023 Mar 21;24:140. doi: 10.1186/s12864-023-09214-7 (PMC10031896; doi:10.1186/s12864-023-09214-7)
Supplement: Supplementary file 8 — Additional file 8. [file 12864_2023_9214_MOESM8_ESM.xlsx]

## Sheet: Ion_channels
			Zoospore release phase (ZS)		Establishment of infection (IF)					Colonization phase (CO)			Induction of sporulation (SP)
Gene id	Cluster number	Gene Description	foldchange_T15min_T5min	foldchange_T4h_T15min	foldchange_T8h_T4h	foldchange_T12h_T8h	foldchange_T24h_T12h	foldchange_T48h_T24h	foldchange_T72h_T48h	foldchange_T120h_T72h	foldchange_T221h_T120h	foldchange_T288h_T221h	foldchange_T290h_T288h	foldchange_T292h_T290h	foldchange_T294h_T292h	foldchange_T296h_T294h	foldchange_T296ph_T296h	adjusted p-value (padj)
CEG35521	2	calcium-activated potassium channel subunit alpha	-0.24088	-1.1542	-1.80991	-1.11858	0.620907	1.39188	-0.187661	-0.120614	1.31609	0.230242	0.456215	0.941636	-0.00266308	1.16093	0.377732	3.98e-143
CEG48109	3	Ca2-permeable cation channel OSM-9 and related channels (OTRPC family)	-0.381098	-2.38058	1.95758	0.489662	-0.00822903	-0.624634	0.603009	0.198107	0.912381	0.186505	0.255134	0.358459	-0.572206	-0.421174	0.378154	5.85e-35
CEG44139	3	calcium-activated potassium channel subunit alpha	-0.466243	-3.81844	1.31997	0.685934	-0.453403	0.825086	-0.806456	1.11158	1.74167	0.287513	0.59716	0.296114	-0.623574	0.627694	0.485826	5.04e-206
CEG35899	3	Potassium channel tetramerisation-type BTB domain	-0.118342	-0.454495	-3.01835	0	0	1.74804	-1.36797	1.64643	2.8406	1.11871	0.510563	0.300792	-0.656217	-1.71626	0.549479	8.65e-177
CEG38124	11	chloride channel family	-0.00501309	-4.78772	-1.82872	0.560801	-1.38509	1.5035	0.0457421	-4.42777	5.93565	0.687181	0.291643	1.08857	0.185847	2.02221	0.650874	1.44e-296
CEG39587	11	chloride channel family	0.205023	-4.17288	-3.21149	1.47784	1.95453	-2.04787	0.615969	-0.331575	0.940039	0.582225	0.746179	0.597107	-0.0155826	1.52275	0.388224	8.79e-98
CEG40383	11	ion channel	-0.157998	-1.98772	-0.837087	0.455374	-1.04175	0.728507	-0.396284	-0.0393927	1.53299	-0.0296688	0.390833	0.372617	-0.316767	2.08532	0.36688	6.11e-56
CEG38634	11	potassium sodium hyperpolarization-activated cyclic nucleotide-gated	0.066596	-2.90003	-0.87874	-0.537025	0.6761	0.96741	0.0331296	0.269925	0.180445	0.400887	0.134246	0.135063	-0.199994	1.47255	0.43433	3.65e-62
CEG41046	11	voltage-gated ion channel superfamily	0.0529669	-2.31907	-3.98036	1.68051	-1.00194	0	0	0.959902	2.98562	0.63071	0.753568	0.346172	-0.245827	1.0255	0.271942	1.12e-78
CEG41734	11	voltage-gated ion channel superfamily	0.194251	-2.39458	-4.38324	1.05596	3.11887	0.425069	0.169263	0.226909	0.375347	-0.0973964	0.434993	-0.00142198	-0.463537	0.722703	0.23501	5.54e-42
CEG38143	11	voltage-gated ion channel superfamily	-0.298389	-2.22129	-0.731171	0.185364	-0.868	1.22123	0.161132	0.345222	0.254213	-0.0451703	0.360192	0.206578	-0.173861	0.972441	0.336736	7.33e-77
CEG45014	12	potassium sodium efflux p-type fungal-type	0.13153	2.40745	-2.37194	2.10814	0.280501	0.986931	0.528798	0.0761235	0.101902	-0.244014	0.345257	-0.311417	-0.595816	-0.461307	-0.344897	9.51e-137
CEG48891	12	voltage-dependent anion-selective channel	-0.0458679	-0.0964356	-0.177981	0.097314	1.10146	0.512277	0.710973	0.598172	-0.510758	-0.422755	0.279987	0.214015	-0.172726	-0.566683	-0.384726	6.91e-73
CEG36884	13	chloride channel family	-0.0758821	0.576619	-1.54466	0.482948	-1.23075	3.10382	0.240734	0.844486	0.0456935	0.413668	0.0728103	-0.488002	-0.738842	-1.23836	0.364283	5.93e-100
CEG49734	14	animal inward rectifier k channel (irk-c) family protein	0.00508504	4.89833	-0.887843	-0.499935	-0.275763	-0.0782797	-0.0765291	-0.312927	0.531168	-0.250279	-0.154251	-0.644146	-0.1311	-1.28065	-2.24018	1.44e-57
CEG49784	16	voltage-gated ion channel superfamily	0.164201	-3.3556	-1.59417	-1.43288	1.13877	-0.354956	0.00107812	-1.99663	2.15493	1.2718	0.13357	-0.136221	0.399953	-0.771096	0.259566	3.45e-230
CEG48089	20	calcium channel subunit mid1	-0.0715251	-3.95206	-0.20858	-1.44909	0.329188	-0.760576	-0.681708	-2.21088	-1.1248	1.16493	0.317044	-0.0120779	2.69956	4.87924	0.648906	2.3e-98
CEG39547	23	voltage-gated ion channel superfamily	0.285715	-2.29381	-3.64844	1.48457	1.51451	-0.930779	0.676487	-0.19545	1.02758	0.192832	0.260021	-0.0372059	-0.599018	-0.900372	-0.140681	9.97e-39
CEG48941	24	sodium potassium-transporting atpase subunit	0.188524	-4.56119	-2.19473	-0.803208	-0.467738	0.446373	-1.66647	0.394982	1.43812	0.636019	0.617346	1.39338	0.273519	4.06528	0.548075	4.3e-300
CEG37239	24	voltage-gated ion channel superfamily	0.279934	-4.69496	-2.86022	2.87697	-0.795847	0.346669	-0.184461	-1.0638	0.281971	0.624563	0.248109	0.488585	0.334252	3.45001	0.308607	2.72e-158
CEG41047	24	voltage-gated ion channel superfamily	0.37368	-2.66252	-2.13767	0.764601	-0.564663	-3.71139	2.50243	-1.88637	2.64205	0.542329	0.573599	0.158243	0.346816	2.37092	0.400736	2.92e-95
CEG43307	24	voltage-gated ion channel superfamily	0.143641	-2.86283	-1.68514	-0.541744	0.912336	-0.53993	0.11677	-2.24515	2.72747	0.689076	0.268237	0.278712	0.125537	2.25792	0.472661	1.22e-127
CEG50199	24	voltage-gated ion channel superfamily	0.133741	-3.59892	-2.38618	-0.865922	0.327674	-0.520304	-0.0828332	-1.66323	3.36492	1.44749	0.201523	0.560955	0.00591603	2.67758	0.543195	1.21e-161
CEG50198	25	mechanosensitive ion channel protein	0.424174	-3.13732	-4.02536	-1.71613	2.45731	-0.132054	-1.00325	-1.17039	2.44375	1.2671	0.240049	0.420032	-0.0800425	-0.174102	0.435173	4.24e-278
CEG37956	25	voltage-gated ion channel superfamily	0.288717	-3.31581	-4.1432	3.05449	-1.41473	-0.840827	0.939897	-1.26009	1.24922	0.653651	0.0830605	0.270717	-0.0696096	3.26037	0.545655	1.27e-82
CEG43464	25	voltage-gated ion channel superfamily	0.321607	-2.29399	-1.09888	-0.724542	0.74971	-0.105379	0.248648	-0.213113	0.268583	-0.0113943	0.0922692	0.341208	0.56276	2.26765	0.162666	9.89e-64
CEG38091	26	chloride channel family	-0.0759689	-3.64856	-0.866448	1.31995	0.223671	0.294004	-0.245131	-0.714606	0.692262	-0.222704	0.219419	-0.0555216	-0.0286842	0.75309	0.642805	1.53e-129
CEG43799	26	chloride channel family	-0.0168564	-2.69907	-0.0530318	0.00461026	-0.270121	0.370397	-1.21428	0.452882	0.364596	-0.0131486	0.421956	0.240919	-0.399091	0.821164	0.613336	1.82e-61
CEG43438	26	voltage-gated ion channel superfamily	0.471848	-6.50609	-2.86934	1.0897	-0.410334	2.399	-2.77115	0	-0.606202	1.74131	0.441564	-1.75191	-0.0457222	2.38396	-0.394012	0
CEG38771	27	Ca2-modulated nonselective cation channel polycystin	-0.0237089	2.80851	-4.57219	0.181518	-3.57085	1.72912	-1.48574	-2.10137	2.16225	1.07358	-0.247798	-0.0984807	0.0822239	3.69699	1.06523	9.58e-148
CEG45320	27	voltage-gated ion channel superfamily	0.270348	-4.93278	1.55015	-0.721052	0.0186333	-1.97957	-0.0740207	0.112515	0.456783	0.876707	0.411256	0.623236	0.188668	2.98954	0.29175	1.15e-117
CEG38504	29	voltage-gated ion channel superfamily	-0.24292	-1.11308	0.0552971	-0.353808	-0.13076	0.454854	0.15919	-0.116897	-0.706549	-0.199368	-0.388407	0.177076	0.0886691	2.20408	0.47895	4.23e-49
CEG42419	36	sodium potassium-transporting atpase subunit	0.204932	-5.02259	-2.74086	-1.19085	-0.681899	-1.44723	1.04237	-1.37611	-2.34288	1.6524	1.7794	-0.00550668	-1.21613	4.33899	-0.0732175	2.57e-111
CEG46951	36	voltage-gated ion channel superfamily	-0.197358	-3.18174	0.352459	-0.535625	-0.387437	-0.427526	-0.652048	-0.978721	1.14704	0.696357	0.384144	0.908199	0.795404	1.83028	0.0590733	7.31e-133
CEG40062	41	voltage-dependent anion-selective channel	-0.103366	2.27164	0.186635	0.100701	0.643472	1.30097	0.285729	0.28998	-1.02365	-0.0591777	-0.351323	0.0716524	-0.222283	-1.12876	-1.32864	1.72e-104
CEG45205	41	Voltage-gated shaker-like K channel, subunit beta/KCNAB	0.289016	-1.95962	-1.73782	4.00401	2.99442	0.640469	0.922039	-0.305994	-1.25581	-0.618102	1.14347	-0.101611	-0.950905	-1.23208	-1.65836	1.38e-130
CEG50248	41	Voltage-gated shaker-like K channel, subunit beta/KCNAB	-0.0131053	1.07277	0.728929	1.75407	1.52797	0.580967	1.68537	-0.598532	-1.16085	-0.524657	0.502468	-0.234174	-0.676055	-0.977206	-1.45198	7.01e-100
CEG38348	42	voltage-gated ion channel superfamily	0.588637	1.4432	-0.992421	-1.0453	-0.107851	0.353157	-0.212183	-0.625726	0.407231	0.00318115	0.157276	-0.0023104	-0.275599	1.10548	0.575365	9.08e-31
CEG40508	45	voltage-gated ion channel superfamily	-0.141245	-0.389535	1.86983	-0.757509	-0.0432745	-1.25961	0.283024	-0.660957	-0.0781696	-0.165506	0.0926538	-0.668443	-0.0552512	0.092286	-0.399152	1.67e-100
CEG39124	46	Mechanosensitive ion channel MscS	-0.225338	-0.251057	-0.139169	0.816149	0.682636	-0.498254	0.0355341	-0.215191	0.463375	-0.22459	0.451366	-0.71858	-0.399489	-0.359569	0.309803	1.66e-17
CEG45229	50	small conductance mechanosensitive ion channel family	-0.435019	-3.84194	4.45705	0.272673	-1.3293	-0.575302	0.587588	0.712326	0.235366	-0.0738653	0.397816	0.0220648	-0.172386	-0.631605	-0.261396	8.81e-17
CEG38741	51	chloride channel family	0.25071	0.181462	-0.888052	0.290264	-0.850641	1.43065	0.55889	-0.600126	-0.325816	-0.197566	-0.383061	-0.373983	0.282994	0.0444575	-0.416077	1.32e-07
CEG39974	54	voltage-dependent l-type calcium channel subunit alpha-1s	0.168587	-2.87788	-1.43805	1.44215	0.322036	-0.717571	-0.717275	0.572082	0.316006	-0.102194	0.36825	-0.0278298	0.196623	1.92946	0.561062	2.28e-83
CEG39250	56	voltage-gated ion channel superfamily	0.339117	3.85915	3.74256	0.189145	-0.83162	-4.12851	-1.26788	-0.948973	2.80146	0.588353	-0.692619	0.392159	-0.130482	-0.271857	0.735615	3.6e-202
CEG36886	58	chloride channel family	0.107827	1.54637	-1.55451	-0.214317	-1.34942	1.04553	-0.139152	0.137863	-0.0027906	0.0513207	-0.147132	-0.286276	0.242217	-1.32325	-0.70412	6.17e-31
CEG47002	69	transient receptor potential ca2 channel (trp-cc) family protein	0.128532	-1.62412	-1.36727	0.0111598	1.81184	1.30366	-0.937505	0.864608	0.0301492	0.782286	-0.619241	-0.310593	0.531743	0.616486	0.05531	9.37e-43
CEG47005	70	transient receptor potential ca2 channel (trp-cc) family protein	0.965535	-1.94861	1.03236	0.0642685	-0.252139	-1.46069	0.0336413	-1.13568	0.630764	0.378519	0.417194	0.777256	1.03242	2.13883	-0.0265322	9.79e-110
CEG35244	70	voltage-gated ion channel superfamily	-0.0400158	-1.81233	0.376591	-0.1606	0.470181	-1.19677	-0.248086	0.353709	0.263837	-0.054961	0.276853	-0.135583	-0.234293	1.92725	0.540549	1.3e-44
CEG39931	78	small conductance mechanosensitive ion channel family	-0.247566	5.17972	-2.41036	1.27893	-1.04731	0.578301	-0.743336	-1.45373	0.0138223	0.0361139	0.389763	-0.170413	-0.259668	-0.811256	-0.310994	2.25e-170
CEG43528	86	chloride channel family	-0.0126624	-0.548234	-1.42103	0.699372	0.269937	1.02806	0.0177159	0.373476	0.00919322	-0.10096	0.162769	-0.726731	-0.598606	-0.761725	-1.16907	9.08e-16
CEG36019	99	calcium-activated potassium channel subunit alpha	-0.0194996	-4.24625	0.674213	1.24013	1.00956	-0.0426508	0.13521	0.385841	0.384827	-0.0850418	0.409871	-0.247887	-0.612322	-1.37992	0.937331	1.74e-49
CEG46383	99	voltage-gated ion channel superfamily	-0.103494	-2.72902	-0.527057	0.358466	-0.584824	1.39632	-0.662702	0.648022	0.863811	-0.150174	0.573145	-0.515921	-0.369105	-1.13727	-0.861352	1.93e-55
CEG38740	111	chloride channel family	-0.241061	-2.29569	1.60307	0.00651765	0.34875	0.304084	-0.0830829	-0.194154	0.0111635	-0.0752017	0.210225	-0.00178736	0.132112	-0.283308	-0.109794	3.82e-13

## Sheet: Calcium_binding
Additional file 8: Cluster number, time-series expression values for each cluster, adjusted p-value <0.01, and description of genes coding for ion channels and calcium binding proteins.
			Zoospore release phase (ZS)		Establishment of infection (IF)					Colonization phase (CO)			Induction of sporulation (SP)
Gene id	Cluster number	Gene Description	foldchange_T15min_T5min	foldchange_T4h_T15min	foldchange_T8h_T4h	foldchange_T12h_T8h	foldchange_T24h_T12h	foldchange_T48h_T24h	foldchange_T72h_T48h	foldchange_T120h_T72h	foldchange_T221h_T120h	foldchange_T288h_T221h	foldchange_T290h_T288h	foldchange_T292h_T290h	foldchange_T294h_T292h	foldchange_T296h_T294h	foldchange_T296ph_T296h	adjusted p-value (padj)
CEG45128	2	calcineurin subunit	-0.478002	-2.60421	-0.987111	-0.215913	0.625344	-0.164369	0.513682	-0.240795	2.54326	0.282833	0.561511	0.378705	-0.116387	0.580425	0.365883	1.88e-260
CEG45164	2	calcineurin-binding protein cabin-1-like	-0.385071	-2.15497	0.531613	-1.29213	-0.104537	2.34382	-0.105058	0.571811	0.0487657	0.0791832	0.442484	-0.0025187	-0.751712	0.446157	0.847358	1.59e-38
CEG37915	2	calcineurinlike phosphoesterase	-0.170325	-0.533551	-1.5615	-0.707513	-2.00565	1.08438	-1.39583	0.558865	4.90385	-1.47495	1.55737	1.96474	0.391655	0.0460262	-0.892044	7.38e-210
CEG47103	2	cmgc cdk crk7 protein kinase	0.000805795	-1.66756	0.978528	-0.477779	-0.417211	1.41171	-0.47132	0.236461	0.614329	-0.433611	0.329267	0.250427	0.0219674	0.24024	-0.0275415	5.29e-23
CEG35670	3	calmodulin-like protein	0.0703915	0.94828	-1.63922	-0.99884	1.72963	0.486913	1.00753	0.442344	1.2909	0.141081	0.289694	0.383561	-0.0386062	-1.34465	-0.447152	8.58e-146
CEG49357	8	calcineurin-like phosphoesterase	-0.35194	6.74653	-1.05952	0.704574	-0.149064	-0.0850182	-0.317046	-2.09662	-3.27705	-1.30969	0.207128	0.690096	0.664039	-0.904958	-0.515279	0
CEG37114	11	Calmodulin and related proteins (EF-Hand superfamily)	0.0558779	-3.3459	0.166116	0.368489	0.77758	-1.69017	1.12113	-0.870605	0.424363	0.500606	-0.0851631	0.302052	0.487297	1.60716	0.70631	3.58e-39
CEG38268	11	cmgc cdk cdk7 protein kinase	-0.214248	-4.86973	-0.974881	2.82876	-3.32172	4.47492	0.265379	0.16312	-0.00279268	0.126375	0.0160265	0.527872	-0.593739	0.837061	-0.277332	1.89e-62
CEG37309	11	cmgc cdk crk7 protein variant	-0.173261	-0.888421	0.371619	-0.519645	0.498278	-0.161513	-0.140711	0.329268	-0.153621	0.0858595	0.130253	0.0622054	-0.102651	0.666686	0.370932	2.78e-11
CEG36508	11	cmgc cdkl protein kinase	0.415512	-3.8123	-0.741546	0.346903	-0.747779	1.92086	-0.168508	-1.29077	0.988532	0.274349	0.514695	0.416514	-0.651125	2.4629	0.389045	1.02e-40
CEG39291	13	calcineurin b-like protein 1 isoform 1	-0.0674461	-4.00819	-2.90184	4.28786	1.3015	1.61476	-0.314079	0.881196	0.0623648	-0.0845339	0.0753277	0.629554	-0.32244	-0.480248	-0.00902507	2.15e-171
CEG48806	13	CDK5 activator-binding protein	0.179662	0.647393	-1.17861	-0.325429	0.77316	2.0505	0.265984	1.21106	-0.0851893	0.118937	0.0156899	-0.116853	-0.275374	-0.995235	-0.370173	3.93e-147
CEG37758	15	Calmodulin and related proteins (EF-Hand superfamily)	0.082054	-1.64019	-1.01264	1.25069	-0.229643	-0.0419451	-0.0662606	-1.21051	1.70611	0.113082	0.333527	0.210448	0.0513101	2.33706	0.0619573	8.17e-86
CEG44058	16	Calmodulin and related proteins (EF-Hand superfamily)	0.704125	-0.854604	-3.09067	1.47145	-0.906998	-0.101469	-0.477679	-0.893846	1.97647	0.426391	0.380854	-0.792908	-0.186031	-0.539116	-0.294455	5.76e-39
CEG46168	18	calcineurin-like phosphoesterase	0.239448	0.606671	-0.200291	-0.431945	-1.01817	-0.0022747	-1.21462	0.516962	-0.438837	0.290421	-0.346384	0.421247	0.0592345	0.0084206	0.0135683	6.07e-84
CEG49623	18	calmodulin-like protein	-0.38885	0.474721	-2.25532	-0.528368	-0.337974	-1.77111	-2.58841	-0.713899	-1.11215	-0.534512	2.40861	0.351468	-1.04895	2.42451	-0.89561	1.01e-260
CEG42058	18	cmgc cdk protein kinase	-0.181362	0.171315	0.258812	-0.368754	0.748352	-1.39103	-0.358467	-0.64047	0.147787	0.452404	0.029019	-0.0996153	0.337254	0.559166	0.0683742	5.04e-08
CEG42023	20	cmgc cdk protein kinase	0.00308959	-0.70896	0.360504	-0.350012	-0.674295	-0.411219	-0.369258	-0.0215472	0.282585	-0.1906	0.22349	-0.120654	0.561662	1.28596	0.294238	1.35e-76
CEG48947	20	cmgc cdkl protein kinase	0.420407	-0.373795	-1.74658	-0.772448	0.505747	-0.475049	0.347409	-0.573927	0.307289	-0.00977443	0.18221	0.46348	-0.101556	0.503962	0.443457	1.04e-54
CEG40506	23	dynamin like protein	0.0656492	-0.940541	-0.797339	-0.200798	0.438432	0.122225	0.145309	1.18036	-0.226078	-0.0554054	0.31949	-0.238512	-0.368032	-0.551695	0.392509	7.19e-37
CEG40912	24	calcium calmodulin dependent protein kinase 4	-0.229878	-1.83264	-3.25812	0.452821	2.49408	-2.61034	0.0996201	0.277242	1.05237	0.288469	-0.103783	1.47538	1.70209	0.924359	-1.09969	1.09e-89
CEG50491	24	Calmodulin and related proteins (EF-Hand superfamily)	-0.869217	-0.875962	-1.68883	-1.0104	0.581701	-1.64022	-0.618866	1.1625	1.49238	0.257471	0.0233431	0.863659	-0.210016	0.0820526	0.020514	3.81e-113
CEG49498	24	calmodulin-regulated spectrin-associated protein 3	-0.0647949	-1.28148	-1.67619	0.411697	-0.731827	0.629372	0.234321	-0.895943	0.811783	-0.0498143	0.0510523	0.0971917	0.00537408	2.17703	0.454238	6.89e-91
CEG35523	24	cmgc cdk cdc2 protein kinase	0.0923897	-0.880151	-0.0673196	-0.155204	-0.187903	-0.353095	0.0950143	0.11375	0.31797	0.319061	0.2709	0.156523	0.21679	1.06586	-0.209913	4.4e-47
CEG49035	24	cmgc cdk protein kinase	-0.36019	-0.779114	-0.813997	0.539642	0.264829	-1.46174	-0.145541	0.812105	0.77875	0.102799	0.145642	0.0695073	0.332816	0.987508	0.250213	2.61e-22
CEG38712	24	cmgc cdkl protein kinase	-0.316529	-1.46786	-1.54849	0.145621	-0.0647062	-0.487068	0.726194	-0.590673	0.803511	0.0469364	-0.121046	0.264048	0.427718	1.12292	0.285616	1.92e-54
CEG37605	25	Calmodulin and related proteins (EF-Hand superfamily)	0.205314	-2.37745	-3.12033	0.838308	-0.131858	1.38401	0.0250083	-0.799651	0.164501	0.584476	0.0796301	-0.135329	0.0539717	0.203427	0.831193	2.02e-94
CEG47877	30	calcineurin-like phosphoesterase	0.059515	-0.0272036	-0.258743	-0.583635	0.327273	-1.5228	-0.451058	-0.0386863	-0.0603871	-0.0654103	0.190347	-0.253935	-0.394501	-0.379406	0.373085	1.9e-129
CEG41813	47	cmgc cdk cdc2 protein kinase	0.21938	0.34196	-0.205684	-1.34514	-0.259631	-0.401095	-0.178014	-0.0495778	-0.124666	0.256059	-0.251571	0.0969487	-0.188848	0.00455606	0.209586	3.19e-80
CEG37621	60	dsRNA-activated protein kinase inhibitor P58, contains TPR and DnaJ domains	0.699644	-2.52145	1.45179	-0.894712	-0.266884	-2.91531	0.285065	1.76338	2.4602	0.400263	-0.577657	0.308498	0.693731	-1.38379	-1.28904	3.8e-48
CEG50458	69	cmgc cdk protein kinase	-0.391346	1.06395	-0.850037	0.225041	-0.235422	0.659802	0.547827	0.180526	-0.315706	0.125086	-0.126024	0.0773708	0.297445	-0.140403	0.42094	2.32e-13
CEG43702	71	calcineurinlike phosphoesterase	0.388688	-2.44842	-1.58615	0.336396	-3.19408	3.71283	-0.526802	-0.13289	0.469871	-0.363073	0.260728	-0.150175	-0.517235	0.0954367	-0.118172	5.49e-128
CEG40315	99	cmgc cdk protein partial	0.283333	-1.72055	-2.3898	3.30722	-3.36014	3.53082	-2.04816	2.18193	-0.269151	-0.184475	-0.0653199	-0.296932	-0.560926	-0.834481	-0.731864	1.36e-28
