# Supplementary material for: High-throughput time series expression profiling of Plasmopara halstedii infecting Helianthus annuus reveals conserved sequence motifs upstream of co-expressed genes
Source: BMC Genomics. 2023 Mar 21;24:140. doi: 10.1186/s12864-023-09214-7 (PMC10031896; doi:10.1186/s12864-023-09214-7)
Supplement: Supplementary file 9 — Additional file 9. [file 12864_2023_9214_MOESM9_ESM.xlsx]

## Sheet: PCWDE
Additional file 9: Cluster number, time-series expression values for each cluster, adjusted p-value <0.01, and description of genes coding for plant cell wall degrading enzymes are listed.
			Zoospore release phase (ZS)		Establishment of infection (IF)					Colonization phase (CO)			Induction of sporulation (SP)
Gene id	Cluster number	Gene Description	foldchange_T15min_T5min	foldchange_T4h_T15min	foldchange_T8h_T4h	foldchange_T12h_T8h	foldchange_T24h_T12h	foldchange_T48h_T24h	foldchange_T72h_T48h	foldchange_T120h_T72h	foldchange_T221h_T120h	foldchange_T288h_T221h	foldchange_T290h_T288h	foldchange_T292h_T290h	foldchange_T294h_T292h	foldchange_T296h_T294h	foldchange_T296ph_T296h	adjusted p-value (padj)
CEG40790	2	family 30 glycoside hydrolase	-0.142997	-4.38213	-1.29341	1.03359	1.60652	0.684746	1.00176	0.771596	0.107508	-0.207986	0.486047	0.459945	-0.34708	0.99023	0.547012	1.76e-139
CEG40747	3	glycoside hydrolase	0.0600362	-1.37972	-0.272492	-0.745286	1.32192	2.07034	0.0475499	-0.142637	0.323524	-0.0102085	0.517229	0.0628851	-0.240142	-0.168946	0.358723	8.38e-101
CEG46937	6	glycoside hydrolase family 6 protein	-1.7523	9.49909	0.573046	0.398998	-1.70336	-1.27067	-1.4286	0.0362183	-2.23617	1.70719	-0.269355	0.752759	3.52573	-2.45835	-2.72456	1.17e-135
CEG39509	8	glycoside hydrolase family 17-like protein	0.843793	4.0578	1.9617	-0.847556	-0.65272	-0.8524	-1.33063	0.32648	-1.16283	0.280224	-0.384557	-0.797368	0.926308	-0.250943	0.306778	9.40229058176826e-315
CEG46932	8	glycosyl hydrolase family 6 protein	0.0110538	4.48877	1.6778	-0.329677	-0.365035	-2.42143	-1.2939	-0.747941	-4.26912	3.1775	-0.355619	0.810987	2.23007	-2.83968	-2.92988	0
CEG35360	11	Glycosyl transferase, family 1	0.729765	-2.65076	-4.56839	0	2.12261	0.884416	0.651064	-0.824788	1.52726	-0.515288	0.608213	-0.172979	-0.526637	0.463584	0.451844	2.4e-77
CEG46797	12	family 3 glycoside hydrolase	0.00178582	-0.586742	-1.19658	1.05349	4.14056	2.16972	0.253016	1.04881	-0.507959	-0.12432	0.372959	-0.228361	-0.786772	-2.26605	-1.51035	5.55e-147
CEG40789	12	gh30 glucocerebrosidase glucosylceramidase precursor	0.473072	-0.484693	0.10778	0.886898	1.79269	1.0662	0.56631	0.598992	-0.402819	-0.124046	0.361519	-0.0148961	-0.489582	-1.2999	-0.388918	8.69e-297
CEG47451	12	glycosyl hydrolase family 7 protein	-0.286592	-2.21714	0.992153	0.00415748	0.945834	1.94358	0.321751	-0.512872	-0.7222	0.168474	0.313748	-0.0680073	0.150251	-1.12717	-0.275387	2.72e-68
CEG46837	13	cellulase (glycosyl hydrolase family 5) subfamily protein	0.639283	-2.10121	0.579573	-0.379749	2.38394	-0.741966	0.117326	1.13131	0.12532	-0.30254	0.122654	-0.220198	-0.301261	-1.22771	-0.448407	5.35e-25
CEG46626	23	glycoside hydrolase family 30 glucosylceramidase	0.495936	-3.78474	0.481701	1.33713	-2.37405	3.00655	1.04601	-0.176526	0.420277	-0.195139	-0.174456	-0.0936579	-0.545547	-0.346792	0.196068	5.58e-21
CEG38270	24	gh30 glucocerebrosidase glucosylceramidase precursor	0.241135	-5.72717	-2.22015	1.43348	-1.3936	-0.490877	0.46682	-0.028966	-1.1404	1.06924	-0.0140647	0.411811	-0.0230718	7.01549	0.94041	8.87341899930879e-321
CEG40133	24	polygalacturonase, putative	0.388706	-3.12231	-0.643043	1.11165	-3.27083	0.491604	2.6868	-2.65119	1.84833	-1.2495	0.067382	0.645234	2.02638	1.17043	0.305363	3.54e-38
CEG41448	25	glycoside hydrolase	-0.421544	-5.44881	-4.31867	1.64918	0.571864	0.630737	-1.54922	-3.10446	2.67989	1.14325	0.371218	0.811245	1.21682	4.64526	1.30038	8.14e-214
CEG43993	29	glycosyl hydrolase family 6 protein	-0.0461434	-5.9217	-0.417413	-0.444558	-0.718707	-0.33276	-2.59897	1.21265	-2.50887	0.899198	-0.259852	0.25898	-0.424468	4.42957	0.939683	8.13e-94
CEG44684	41	family 3 glycosyl hydrolase	0.130922	9.39283	-2.0382	1.52122	-1.04302	1.71509	0.113838	0.363893	-0.75838	-0.030225	-0.610347	-1.18784	-0.663449	0.103856	-3.29612	1.76e-70
CEG41012	41	Glycoside hydrolase, family 12	-0.34599	4.65416	-0.0429565	1.87142	-0.918361	1.1473	2.20832	0.928205	-0.244028	-1.0644	-0.334474	-2.09472	-0.469629	1.8451	-5.92602	8.85e-41
CEG37732	41	pectin methylesterase	0.151772	4.40313	-0.36755	1.0516	-0.26782	0.989496	1.85902	0.988557	-1.1199	-0.821048	-0.734858	-1.06337	-0.317841	0.25208	-5.5244	7.7e-73
CEG43066	42	pectin methylesterase	0.061449	1.52543	-2.23707	-0.307677	-2.10638	0.0281246	2.20554	-0.41992	-1.51821	0.355814	-3.45481	2.35383	-1.77842	2.41946	1.64884	2.04e-26
CEG37727	46	Glycoside hydrolase, family 12	0.467667	-0.290005	0.842735	3.81983	1.28587	1.93174	-0.131371	-0.424187	-1.36479	-0.495006	-0.823418	-0.649117	-0.430496	-0.283177	-3.77303	4.09e-93
CEG48991	67	pectate lyase	-0.197031	3.37605	-2.35451	0	0	0	0	0	0.193479	-1.10363	-1.50347	2.72491	2.90389	-0.726436	2.0324	5.33e-10
CEG45119	69	family 3 glycosyl hydrolase	0.0365464	-0.881839	-0.512284	3.0702	-1.8288	6.58312	0.0788557	-0.203851	-3.00571	-0.680142	-0.123849	0.0699109	1.42552	1.56945	-2.43468	4.77e-187
CEG47646	83	cellulase (glycosyl hydrolase family 5) subfamily protein	0.453921	0.619783	0.154327	-0.705817	-0.329318	-0.257085	-1.28664	0.454113	0.753341	0.0868048	0.483382	0.319635	0.0400227	2.82244	0.155073	4.37e-122
CEG43070	84	pectin methylesterase	-0.233077	8.97783	-5.17298	2.39819	-3.23149	4.99765	0.176217	-0.915865	-4.42851	1.08033	-2.38779	2.54316	-0.562607	-2.99794	-0.387586	1.03e-86
CEG49916	88	polygalacturonase, putative	0.116073	0.983736	2.38596	-0.621453	-1.20889	-3.44777	1.18522	-1.61559	1.11375	0.286317	0.013074	0.271067	0.616755	0.365343	0.467917	4.64e-119
CEG42594	90	pectin methylesterase	-0.479829	5.66582	-3.52752	-0.79724	-1.08013	2.02719	3.97581	2.39355	-0.789609	-1.26961	-2.94028	-0.626086	-0.287078	2.56424	-5.81822	4.07e-58
CEG45520	126	family 31 glycoside hydrolase	0.177611	-3.04322	-0.322008	2.02335	-0.0195987	1.71732	0.448499	0.546551	-1.04514	-0.654395	-0.643618	-0.263494	0.36888	0.418343	0.754378	9.04e-52
