# Supplementary material for: High-throughput time series expression profiling of Plasmopara halstedii infecting Helianthus annuus reveals conserved sequence motifs upstream of co-expressed genes
Source: BMC Genomics. 2023 Mar 21;24:140. doi: 10.1186/s12864-023-09214-7 (PMC10031896; doi:10.1186/s12864-023-09214-7)
Supplement: Supplementary file 10 — Additional file 10. [file 12864_2023_9214_MOESM10_ESM.xlsx]

## Sheet: Transcription_Factors
Additional file 10: Cluster number, time-series expression values for each cluster, adjusted p-value <0.01, and description of genes coding for transcription factors.
			Zoospore release phase (ZS)		Establishment of infection (IF)					Colonization phase (CO)			Induction of sporulation (SP)
Gene id	Cluster number	Gene Description	foldchange_T15min_T5min	foldchange_T4h_T15min	foldchange_T8h_T4h	foldchange_T12h_T8h	foldchange_T24h_T12h	foldchange_T48h_T24h	foldchange_T72h_T48h	foldchange_T120h_T72h	foldchange_T221h_T120h	foldchange_T288h_T221h	foldchange_T290h_T288h	foldchange_T292h_T290h	foldchange_T294h_T292h	foldchange_T296h_T294h	foldchange_T296ph_T296h	adjusted p-value (padj)
CEG35443	1	myb-like dna-binding	0.132513	7.79287	-1.19952	0.0988642	-1.10387	1.2667	-3.18256	-2.4233	-3.55508	0.806995	0.3218	-2.61001	2.30987	1.53332	0.130107	1.79e-147
CEG43903	1	Zinc finger, RING/FYVE/PHD-type	-0.110414	0.941844	0.0427281	-0.719922	-0.555063	-0.820444	-0.524869	0.235243	0.0535587	0.160588	-0.445637	-0.00357968	0.427556	-0.376854	-0.387815	5.08e-63
CEG47782	2	myb domain protein 4r1	0.451237	-1.48501	0.0405751	0.232071	0.370312	0.738986	-0.207061	-0.108807	0.0589223	0.116153	0.216461	0.158004	-0.186424	0.629993	-0.0109101	1.12e-06
CEG39317	2	myb-like dna-binding	0.765108	-4.90662	2.97968	-0.8351	-0.119491	2.54703	-0.245983	-0.457278	0.638745	0.0364766	0.572493	-0.239517	0.189827	-0.0625551	0.499348	4.79e-23
CEG42655	2	Transcription factor IIB	-0.227407	-3.93761	-0.744593	-2.03024	0	0.437101	-0.81077	-0.342049	6.67517	0.405881	0.586899	0.949918	-0.118664	0.735909	-0.0771857	2.26e-238
CEG43304	2	Transcription factor, Myb superfamily	0.0387717	-0.699138	-0.0761462	0.276673	-0.306534	-0.121504	-0.0883921	0.548332	0.326062	0.0988744	0.257462	0.122381	-0.0964368	0.0540434	0.116432	2.97e-21
CEG44886	3	general transcription factor iih	0.0322944	-2.9992	2.63244	-0.0521313	0.458613	0.334229	0.181876	0.435953	-0.188773	0.404079	0.552423	0.268126	-0.645821	-0.143092	0.525942	1.48e-37
CEG50434	3	homeobox and-type helix-turn-helix domain- containing protein	1.54422	-0.837674	1.43824	-0.325257	-0.408092	0.0472424	-0.417357	0	3.15639	0.547959	0.193441	0.427873	-0.421916	-2.2505	0.774956	5.88e-16
CEG42776	3	Leucine zipper transcription factor-like protein 1	-0.0604041	-2.99081	-2.61199	-0.327725	1.07717	0.414298	2.50089	0.489389	2.29517	0.542459	0.291211	0.790355	-0.481469	0.0206377	-0.0207726	1.01e-155
CEG39585	3	myblike dnabinding protein	0.0206073	-5.4583	0	0	0	3.2074	-0.512906	0.626602	2.43542	-0.156476	0.745651	0.273023	-0.26874	-0.390498	0.224091	1.19e-133
CEG42250	3	Nuclear receptor coregulator SMRT/SMRTER, contains Myb-like domains	-0.0500847	-2.72944	0.846855	-0.0748521	0.583455	0.956358	-0.609013	1.00561	0.221395	0.501744	0.721252	0.103638	-1.21838	-0.381742	0.636657	9.89e-61
CEG44728	3	tale class homeobox transcription factor pknox	-0.148225	-2.87014	0	0	0	0	2.90566	-2.22644	1.76189	0.0708042	0.233922	0.585696	-0.436147	-1.30923	0.85561	2.4e-07
CEG44474	3	transcription factor jumonji	-0.00469874	-2.25238	1.54748	-0.661967	0.503369	0.543795	0.349182	0.591749	0.00746502	0.334349	0.303896	-0.180696	-0.356717	-0.169595	0.0220539	4.11e-69
CEG40523	3	zinc finger bed domain-containing protein 1-like	-0.104689	-2.72268	0.828021	1.72489	-0.648971	0.334463	-0.28225	1.01887	0.038556	0.328702	-0.159603	0.12604	-0.141824	0.0127865	0.333379	3.33e-55
CEG41943	3	zinc finger protein	-0.412886	-1.14746	-0.517298	0.483328	-0.127467	1.66231	-0.262109	0.256509	1.03574	-0.266487	0.0618249	0.316728	-0.275911	0.396922	0.0641646	2.32e-45
CEG45435	3	zinc finger protein	-0.288912	-1.35765	0.629026	0.694578	-0.228494	0.410574	0.377032	0.171174	-0.365443	0.071247	0.310643	0.372037	-0.287555	0.437908	0.211044	3.48e-27
CEG48224	3	Zinc finger, RING/FYVE/PHD-type	-0.211107	-6.05453	0	0	2.06755	-1.74511	3.01286	2.61001	1.05795	0.809335	-0.871466	-0.021694	-0.0645229	-1.28526	0.514109	4.42e-161
CEG35097	3	Zinc finger, TAZ-type	0.238045	-0.801176	0.122229	0.623173	-0.711097	0.192742	0.247071	0.221309	0.166964	0.298069	0.0532537	0.126021	-0.325791	-0.354402	0.469026	4.42e-08
CEG37350	4	zinc finger an1 and c2h2 domain-containing stress- associated protein 16-like	0.438998	3.91163	-2.3992	-0.379224	-0.436443	-1.39717	0.103066	0.138204	0.591289	0.254607	-0.430601	-0.402435	-0.0499756	-0.264541	-0.409668	2.83e-156
CEG42971	4	Zinc finger, C2H2	0.0763678	0.206766	-1.67852	0.078943	-0.60959	-0.215701	0.811508	-0.784681	0.896939	-0.634527	-0.560628	0.0613513	0.303048	-0.696723	-0.254961	1.78e-37
CEG44967	7	SANT/Myb domain	0.0244812	1.43805	0.412677	-0.670496	0.724518	-1.36547	0.119494	-0.177295	0.216322	0.159397	0.236119	-0.186698	-0.372723	-1.25	0.0105308	3.53e-51
CEG42978	7	transcription factor iie	0.69428	4.12052	0.0659217	-0.169733	-0.221506	-0.620795	-0.422096	0.449476	0.112462	0.0780744	0.111878	-0.0574372	-0.221525	-1.2068	-0.800277	2.79e-103
CEG43586	7	zinc finger domain containing protein	0.346852	6.45983	-0.636841	-1.01182	-1.25187	-1.22631	0.0454371	0.000956036	0.0382489	0.764325	-0.909949	0.549171	1.68714	-1.24771	-1.48723	1.58e-112
CEG43074	7	Zinc finger, RING/FYVE/PHD-type	0.0983498	2.09366	0.626759	-0.137623	-0.725825	-1.55131	0.426716	0.165249	-0.263651	0.476068	-0.31993	-0.253011	0.923936	-1.00959	-0.986249	3.77e-42
CEG42460	8	Zinc finger, RING/FYVE/PHD-type	0.330891	1.29024	0.939863	-0.48465	-0.913798	-0.966616	0.214378	0.545905	-0.453432	0.152457	-0.490479	-0.0115413	0.744335	-1.7082	-0.664465	4.42e-70
CEG50347	9	zinc finger-containing partial	0.520497	3.53987	-1.06999	-0.109662	-0.214255	-1.41314	-1.01825	-0.700111	0.971204	0.0971058	0.258608	0.205953	-0.180323	0.432192	0.00735485	6.52e-223
CEG47032	11	dhhc zinc finger protein	-0.061682	-6.83831	1.71095	1.00765	0.0532222	1.90094	-0.416037	-0.434948	0.707349	-0.0449095	-0.0145722	0.0727653	0.118586	1.28703	0.428297	4.31e-67
CEG47066	11	enhancer of yellow 2 transcription factor homolog	-0.521562	-1.65278	-0.200723	-0.159142	-0.335883	1.19357	0.112063	-0.408416	-0.0215625	0.423785	-0.199323	0.364289	0.36314	1.85529	-0.0976397	1.04e-35
CEG43554	11	general transcription factor iih	0.253776	-1.58268	-0.252592	-0.49764	1.28327	-0.448612	0.483956	-0.160316	0.715057	-0.194331	0.297471	-0.0101147	-0.301738	0.727225	0.255089	5.65e-14
CEG35752	11	myb-like dna-binding	0.0918531	-4.64261	-1.48402	0.407824	-0.899834	3.50557	-0.835609	0.695083	1.55095	0.0953124	-0.132135	0.141629	0.823939	3.65749	-0.705695	3.16e-187
CEG41723	11	myb-like dna-binding	0.134314	-1.33057	-0.185888	-0.504763	-0.494023	0.455553	-0.532718	0.698941	0.871852	0.180092	0.447452	0.10903	-0.173064	0.469346	0.617561	1.15e-76
CEG43098	11	myb-like dna-binding	0.34274	-2.94545	-0.523648	1.1143	-0.494493	0.509962	-0.103598	1.60222	0.320707	-0.105734	-0.311203	0.0031703	0.16015	-0.210101	0.249186	1.72e-101
CEG45186	11	myb-like dna-binding	0.237009	-3.85387	-4.82476	3.23168	0.734542	-0.0580535	-1.08	0.838001	1.06759	0.960771	1.01795	0.607773	-0.179213	3.83017	-0.749435	6.07e-190
CEG46021	11	myb-like dna-binding shaqkyf class family protein	0.103818	-3.43443	0.344407	1.12856	-0.710545	0.453491	-0.814154	0.978318	1.06914	0.53171	0.212561	-0.128398	-0.273426	3.15094	1.03613	5.4e-182
CEG48552	11	phd zinc finger (c3hc4 type) family protein	0.059287	-0.826558	-0.569414	0.191525	0.325901	0.224149	-0.300841	0.53179	0.0313661	-0.176562	0.260143	0.146578	-0.241169	0.607313	0.0920569	1.91e-21
CEG42477	11	Rap1 Myb domain	-0.00630785	-2.52208	-1.31841	-0.269718	1.33684	0.786842	0.886007	-0.606463	0.942422	0.136098	0.170437	0.413096	-0.318503	0.368061	0.286076	2.65e-46
CEG45484	11	SANT/Myb domain	0.159959	-1.72698	0.00925126	0.394976	-0.078538	0.662277	-0.430827	0.623933	-0.0115236	0.00580595	0.124005	-0.180334	-0.270333	0.275616	0.262754	5.98e-21
CEG43482	11	Transcription factor IIB	-0.778383	-5.47713	-1.6656	0.961481	-1.08508	0.725161	0.0319395	0.562228	1.09879	-0.173734	0.664952	0.807774	-0.135238	3.02507	0.37037	1.03e-162
CEG35392	11	Zinc finger C2H2-type/integrase DNA-binding domain	-0.442575	-4.7506	0.815159	0.656951	1.69143	-0.570446	-0.596308	0.099469	2.33208	-0.902125	-0.292765	0.133482	0.299631	0.421567	0.489758	1.06e-99
CEG38396	11	Zinc finger C2HC domain-containing protein	-0.0772986	-3.43443	-3.17475	0.248541	2.00713	-0.915539	0.163397	1.3328	0.937775	0.353118	0.21746	0.101256	0.258595	2.06981	0.818288	3.03e-174
CEG46019	11	zinc finger ccch domain-containing protein 64-like	0.100052	-1.65001	0.251354	0.338741	-0.299934	0.364383	0.262939	-0.0270882	-0.243424	0.0911094	-0.0649922	-0.0466243	0.67941	-0.36981	-0.0742214	1.4e-05
CEG41141	11	zinc finger domain containing protein	0.232002	-1.04144	-1.2339	0.957573	-1.49164	1.36962	-0.248842	0.183147	0.48254	-0.0921137	-0.14792	0.245755	0.043824	0.804876	0.343197	2.81e-29
CEG37134	11	Zinc finger, C2H2	0.386053	-3.20464	-1.79276	0.071439	-1.11659	1.05806	-0.314149	0.81765	1.77813	0.278859	0.980069	0.557098	-0.34597	1.73065	0.427507	9.79e-175
CEG37675	11	Zinc finger, CCHC-type	-0.474354	-4.55732	-1.36426	0	2.20759	-2.54908	0	0	2.07133	0.335249	0.506687	0.381365	-0.237564	5.61033	0.376401	2.06e-113
CEG46682	11	Zinc finger, CCHC-type	-1.49906	-4.69899	0	0	0	0.0365801	-0.39911	-0.0697781	-2.39963	2.81857	-1.20306	0.500505	1.94886	1.40782	0.534494	1.55e-40
CEG41498	11	Zinc finger, RING-type, conserved site	-0.575242	-1.31457	-0.306167	0.028061	0.164507	0.381207	-0.577408	0.600399	-0.213704	0.886868	0.0440468	-0.166807	-0.423797	-0.0756743	0.099365	2.15e-23
CEG43651	11	Zinc finger, RING/FYVE/PHD-type	0.462268	-4.75598	0	0	1.79675	-1.40239	3.22687	-1.01611	0.434425	-0.0369468	-0.393412	-0.534889	-0.152359	0.774597	0.026932	3.49e-20
CEG48020	12	general transcription factor ii h2 isoform 1	0.140082	1.4323	-0.447415	0.857829	0.0891442	0.365438	0.0610904	0.264092	-0.347632	0.342485	0.0168525	0.250967	-0.246517	-1.25543	-0.183709	1.83e-56
CEG48145	12	Zinc finger, RING/FYVE/PHD-type	-0.54455	0.897222	-0.570805	0.958743	3.08644	1.42141	-0.785298	0.37528	0.660367	-0.0895536	-0.127654	-0.295228	-0.360295	-1.45884	-1.59603	2.23e-46
CEG41929	13	bzip transcription	0.548005	1.30249	-3.39619	-0.190757	1.78717	2.18494	0.515996	0.118567	-0.483882	0.763729	-0.532065	0.158241	-0.749213	-0.632228	-0.321106	5.41e-73
CEG40953	13	general transcription factor iih	-0.263036	-3.3772	0.92802	2.03255	0.0614121	0.41903	0.572616	0.253411	0.27924	-0.106655	0.491259	-0.213741	-0.389455	-1.31951	-0.265038	2.53e-50
CEG41068	13	general transcription factor iih subunit 5	-0.753514	-1.20294	0.12384	0.943755	-0.610796	1.96142	-0.333178	-0.333035	0.572643	0.329119	-0.356159	0.160011	-0.407632	-0.261608	-0.165907	7.87e-15
CEG36748	13	zinc finger family protein	-0.185376	-3.17466	-0.678436	1.08207	-0.397058	4.18197	0.261843	0.117953	-0.0564767	0.233974	0.411884	-0.197965	-0.451967	-0.45554	0.519032	5.31e-82
CEG35314	13	zz-type zinc finger-containing protein	-0.629179	-1.50216	0.367828	-0.795768	1.58098	0.997888	0.451371	-0.606644	0.543542	0.110282	-0.169041	0.538536	-0.249258	-0.693353	-0.0109695	9.09e-22
CEG46376	14	RNA polymerase II general transcription factor BTF3 and related proteins	-0.159286	0.676829	0.559424	-0.138954	0.420909	1.06165	0.276992	-0.208019	-0.920735	-0.489925	-0.395856	-0.121953	-0.157377	-0.144243	-0.528556	6.78e-67
CEG45702	14	SANT/Myb domain	0.0939476	1.94241	0.394916	-0.387323	0.70094	-1.03504	1.2226	-0.649467	-1.16908	-0.328125	-0.0472245	-0.26331	-0.498263	-0.622339	0.0314349	2.96e-34
CEG35383	15	myb-like dna-binding	-0.202089	-2.77845	2.28581	-0.799179	-0.812654	-0.518386	1.08087	-0.378515	0.314	0.0988413	-0.00100536	0.273861	-0.31498	-0.282074	0.334792	9.66e-65
CEG44991	15	Zinc finger, RING/FYVE/PHD-type	0.10412	-1.44174	0.529548	-0.458085	0.0402049	0.119609	-0.0729318	-0.251922	0.470445	0.103152	0.141437	0.15382	-0.179854	1.1475	0.369198	2.35e-24
CEG45274	15	Zinc finger, RING/FYVE/PHD-type	0.441414	-2.13328	1.19104	0.181427	-0.976961	0.797454	-0.135208	0.601312	-1.01502	0.253883	0.0405464	0.400424	0.831151	-0.05077	0.591617	6.87e-13
CEG50206	16	Zinc finger, MYND-type	-0.101388	1.16738	-2.47949	0.122218	0.0634605	1.38708	-0.854687	0.40435	-0.289282	0.4163	-0.0382305	0.267375	-0.0370264	-0.23329	-0.206009	2.07e-08
CEG35872	18	Zinc finger, FYVE/PHD-type	-0.398779	2.65308	-0.648167	-0.221695	-0.305074	-1.24682	-0.143503	-0.471404	0.0127201	-0.0961775	0.153623	-0.112621	0.154018	0.291601	0.15067	1.37e-127
CEG45754	18	Zinc finger, RING/FYVE/PHD-type	-0.326585	3.3637	-1.42049	-0.939727	-0.322782	-0.849305	-1.24142	-1.20255	0.836591	0.501704	-0.214957	0.468386	0.666719	1.27422	0.28296	2.34e-217
CEG38295	20	conserved c2h2 zinc finger protein	0.0118295	-1.0988	-0.333799	-0.224757	1.16633	-1.46613	-1.37366	-0.155271	0.986837	-0.0365708	0.389342	0.394579	-0.00901044	1.55952	0.284749	3.08e-45
CEG47387	20	Zinc finger, RanBP2-type	0.383838	2.56222	-4.48212	0.544717	-0.546118	-1.11623	0.20081	-1.93607	0.681057	-0.663266	1.44934	-0.0865922	-0.127077	0.740753	0.557368	1.35e-196
CEG36566	21	nuclear transcription factor y subunit c-9 isoform 1	-0.49512	0.170396	0.328621	-0.515422	0.631487	-0.576596	-0.237836	-0.417586	-0.245032	0.18546	0.21463	0.140056	0.167825	0.735201	0.114702	6.92e-10
CEG50053	21	zinc finger	0.0655011	2.49833	-1.3846	-0.245554	-0.846878	-0.646913	-0.139314	-0.478926	0.640859	-0.141047	-0.0846099	-0.172609	0.136171	0.845356	0.252441	8.12e-150
CEG44547	21	zinc finger (ccch type) motif-containing protein	-0.476436	3.46061	-2.20093	-0.392282	-0.691887	-0.220791	-2.50148	-1.657	-0.889225	-0.115553	1.00474	-0.552759	0.498443	3.29076	1.36307	4.7e-242
CEG46569	23	heat shock transcription factor	-0.10647	-5.09227	-1.53815	0	1.62541	1.90949	-0.489495	2.86254	0.880491	0.145783	0.0395789	-1.11417	0.115922	0.0483601	-0.351505	6.99e-91
CEG41760	23	transcriptional activator myb-like	0.0368801	-3.76339	-0.959805	-1.6477	0.050283	2.46759	0.760806	0.520165	1.64722	0.454663	-0.229219	-0.330662	-0.753135	-0.456794	0.243201	1.18e-147
CEG45170	23	zinc finger family protein	-0.121908	-1.3935	1.00871	0.0165956	-0.620138	0.497021	-0.0397128	0.642829	0.142476	-0.394415	0.364735	-0.11106	-0.0694353	-0.639221	0.278625	8.23e-09
CEG50424	24	homeobox and-type helix-turn-helix domain- containing protein	0.416476	-4.42537	-0.540649	0.0400238	-1.14437	-0.39023	-1.25902	-0.761324	2.76593	1.24066	-0.74961	0.638003	2.13272	2.70924	0.340317	1.16e-125
CEG48656	24	mads-box transcription	0.12177	-2.92224	-2.22738	0.190989	0.442075	-0.959415	-0.38103	-0.240605	1.44019	1.74833	1.2736	-0.0209067	0.0984227	3.28515	0.0620258	6.9e-172
CEG37409	24	myb domain protein 3r-5	-0.297396	-1.08358	-0.494153	-0.140097	0.0594202	-0.852162	0.566961	0.572902	-0.469373	0.224716	-0.276678	0.423239	0.0159443	1.43105	0.109146	4.37e-42
CEG36172	24	myb-like dna-binding	-0.15886	-3.74198	-1.13594	0.0434157	-1.90209	0.321825	0.822413	-0.875556	1.83541	1.12324	0.774537	0.9824	1.03517	2.98862	-0.61081	8.84e-159
CEG44993	24	Transcription factor IIB	0.138126	-1.37679	-0.751231	0.243815	-0.704941	0.219515	0.458539	-0.400949	0.0573736	-0.164757	0.565429	0.201614	-0.151379	1.47302	0.00734716	6.05e-44
CEG50410	24	zinc finger	0.0808319	-2.89788	-4.1395	3.10391	-0.647043	0.152525	-0.591524	-0.0426753	0.55649	-0.142153	0.292043	-0.224041	0.598127	0.539977	1.08669	3.99e-126
CEG49691	24	zinc finger protein dhhc domain containing	-0.383022	-2.95911	0.51802	-0.887392	-0.491076	-0.597967	1.65222	-1.95942	0.776414	1.54293	0.14027	0.328118	0.345344	0.678131	-0.178984	2.92e-62
CEG47246	24	Zinc finger, RING/FYVE/PHD-type	-0.247424	-1.58902	-0.103086	-1.63921	0.742006	-0.0610465	0.279186	-0.0427823	0.166672	-0.00812025	0.064556	0.184005	0.132616	2.41809	0.46584	1.85e-63
CEG35884	25	transcription factor	-0.0668373	-2.03339	-0.534335	-0.508778	-0.00151154	-0.0365523	0.0772544	0.298144	-0.133158	0.00770906	0.0860371	0.209572	0.167712	1.97922	0.376205	2.37e-153
CEG37027	25	Transcription factor IIB	-0.424113	-1.26316	-0.533891	-0.303264	-0.313864	0.183506	-0.498929	0.793611	0.00510352	0.197575	0.0585968	-0.142271	-0.138677	1.15139	0.474036	2.25e-59
CEG45704	26	DNA-binding centromere protein B (CENP-B)	-0.156034	-4.35366	-1.14633	1.17247	1.76413	-0.851077	-1.69423	0.77916	0.337167	-0.302637	0.304905	-0.305909	0.17986	1.84533	1.23577	3.11e-94
CEG45883	27	zinc finger protein a20 domain-containing	0.23384	-0.718472	-0.125917	0.14716	-0.474906	-0.438136	-0.324156	-0.214872	0.80177	-0.134	-0.103191	0.28398	0.131873	1.53186	0.33913	1.08e-50
CEG48024	29	bzip transcription factor	-0.231382	-0.424339	-1.86662	1.66287	-0.607206	-0.45708	-0.234115	0.233124	0.0486522	-0.160133	-0.943221	0.201938	1.46118	1.13902	0.846289	1.02e-28
CEG38621	30	zinc finger protein	-0.531011	-0.914141	0.152332	0.0937276	-0.276355	-0.413443	0.487027	-0.551822	-0.18874	-0.0771313	-0.310808	0.274145	-0.121307	-0.692326	-0.571071	9.87e-20
CEG49989	33	zinc finger protein	0.227281	5.38614	-2.45934	-1.34052	-1.02499	-0.0784341	-0.318366	-0.514215	1.58104	-0.0223134	0.470985	-0.0919647	-0.315505	-0.73301	0.0947361	0
CEG43135	36	Zinc finger, B-box	0.255015	-0.178616	-0.18351	-0.216202	-0.71129	-0.370395	-0.06028	0.214573	0.172559	0.101477	0.334411	0.0365944	0.205574	-0.119478	0.168343	1.33e-20
CEG37086	37	Zinc finger, RING/FYVE/PHD-type	0.782941	0.541361	-1.05022	0.119814	-1.97812	-0.173643	-0.00659518	0.408882	0.292107	0.398371	-0.368734	0.18009	-0.231927	-0.957736	1.21023	1.94e-21
CEG36580	41	myb-like dna-binding	-0.360305	4.64758	0.875793	0.679962	0.297934	0.179333	-0.0945356	1.12325	0.351347	-1.00722	-0.838207	-0.147204	0.396298	-0.322931	-2.8609	1.13e-53
CEG38114	41	myb-like dna-binding	0.121554	1.23075	0.445448	0.477251	-0.0631708	0.780086	0.478789	0.115128	-0.264141	-0.0439832	0.130551	-0.450133	0.275403	-0.746049	-1.3266	3.27e-84
CEG40949	41	Myc-type, basic helix-loop-helix (bHLH) domain	0.313532	2.82131	-1.80578	1.87868	0.158899	0.283306	0.335438	0.626194	-0.326722	0.375849	-0.00605448	-0.524754	-0.541202	-1.10573	-2.90869	8.85e-28
CEG37306	41	zinc finger family protein	-0.051087	0.400545	1.65228	0.206981	0.0857477	0.780301	-0.0286694	-0.162747	0.0553271	-0.178826	0.237201	0.0337413	-0.463149	-1.22449	-0.832581	3.7e-66
CEG50456	43	Winged helix-turn-helix DNA-binding domain	0.596413	2.95095	-0.317205	0.470591	0.68224	-3.17609	0.138957	0.206511	1.38821	1.38096	1.75104	1.26656	0.337816	-3.22966	-1.57358	7.18e-157
CEG47456	43	zinc finger bed domain-containing protein 1-like	0.589673	1.0676	0.388814	-0.321896	0.355162	-0.460187	-0.216171	0.134845	0.340534	0.162446	0.0422653	-0.0280768	0.0343247	-0.238126	-0.220624	4.26e-44
CEG42220	45	Zinc finger, RING/FYVE/PHD-type	0.409735	1.61558	2.30373	0.0781878	-0.403874	-1.10012	-1.14585	-3.55563	1.31685	-0.134776	0.168806	-0.653566	-0.45157	-1.31666	-1.63871	7.36e-287
CEG49602	46	dhhc zinc finger domain containing protein	-0.367379	-0.24335	1.02653	-0.477505	1.09616	-0.151287	-0.301227	-0.298388	0.356277	-0.164662	0.0551879	0.0522698	0.0735231	-0.246542	-0.203404	2.48e-05
CEG47821	49	Zinc finger, RING/FYVE/PHD-type	0.514456	2.61636	-2.46888	0.0797509	-1.28971	0.492648	-0.782992	1.00501	0.406038	0.133712	-0.522879	0.172816	1.09585	-0.561499	0.131354	3.35e-112
CEG37682	50	Zinc finger, C2H2	-0.310115	-1.80538	-0.489465	2.07329	-0.601217	-0.938951	-2.16816	1.73184	2.79489	0.375286	0.594848	0.0134625	-0.457928	-1.43119	-0.037668	1.42e-59
CEG40730	51	nuclear transcription factor y subunit beta	-0.507899	0.537819	-1.54419	-0.0437909	0.214731	1.0537	-0.242626	0.307773	-0.44867	-0.568008	-0.176148	0.223447	-0.425252	-0.141532	-0.036755	7.82e-18
CEG43207	54	chy zinc finger domain-containing protein	-0.330321	-2.40211	-3.2908	1.07711	1.88609	-3.00282	0	0	2.51372	-2.43312	1.30004	0.0332466	0.591954	2.28346	1.03018	3.5e-62
CEG45513	54	DNA-binding centromere protein B (CENP-B)	-0.612459	-2.84226	-1.48367	1.07443	2.89843	-1.81868	-1.85128	0	-0.992743	1.35844	-0.163997	0.181269	0.698912	1.65277	0.281348	1.17e-42
CEG50447	54	transcription factor dp-1	0.116833	-2.52529	1.89326	0.50373	0.0408508	-0.435291	-1.46399	0.644219	0.944347	-0.342539	0.570252	-0.160864	0.229668	-0.308669	0.170407	2.47e-15
CEG45693	54	Zinc finger, C2H2	0.168461	-0.547738	-0.0919805	0.392787	0.486683	-1.42977	-0.135387	0.633465	-0.111289	0.333092	0.443234	-0.225889	-0.158016	0.36033	0.46795	0.000197483
CEG44929	54	Zinc finger, RING/FYVE/PHD-type	0.301791	-1.7688	-0.678268	-0.386234	1.82343	-0.209795	-0.952467	0.444097	0.265153	0.173827	0.506567	-0.35561	0.55228	1.32819	0.228856	1.04e-38
CEG40630	54	Zinc finger, ZZ-type	0.458963	-0.960451	-0.289225	-0.368821	0.0340684	-0.149018	-0.355589	0.0521149	0.0878372	0.232034	0.622518	-0.26278	-0.294054	0.672892	0.499441	3.11e-16
CEG37398	58	Zinc finger, CCHC-type	0.208523	0.721389	-1.07207	0.186401	0.36626	-0.557296	-1.16698	0.612645	-0.51445	0.414186	-0.409512	0.0350923	-0.0568113	-0.374802	-0.077064	6.88e-29
CEG44280	60	myb-like dna-binding	0.191543	0.424019	-0.998732	-1.26494	1.99674	-1.14735	-0.494053	0.208681	0.251668	0.386051	-0.129985	0.649019	-0.0587384	-0.419539	0.348224	6.8e-08
CEG37495	60	Nucleic acid-binding, OB-fold	-0.626253	-0.759453	0.418986	-0.0728423	0.766872	-2.13669	0.695423	0.236499	0.525484	0.371645	-0.196236	0.168506	-0.0210581	-0.534558	0.0269324	4.88e-14
CEG38770	63	Zinc finger, C2H2	0.107261	-1.27809	-1.45679	0.0490298	1.14969	0.150611	-0.0130473	-0.454095	-0.0379503	-0.0463915	0.0417231	0.264836	-0.144695	0.291414	0.469296	1.88e-54
CEG40683	63	Zinc finger, CCHC-type	0.248352	0.0403561	-0.887027	-1.54436	0.634288	1.08987	0.136234	-1.92112	1.11269	0.333139	-0.46183	0.0579757	0.36153	1.24519	0.854516	1.41e-21
CEG37188	65	Zinc finger, CCCH-type	-0.137928	-0.471719	0.475758	-1.36278	1.63697	-0.0170616	0.0354582	-0.352848	0.0882997	-0.0872263	-0.423373	0.0097079	0.649976	0.317666	0.139463	0.000926896
CEG37370	67	Winged helix-turn-helix DNA-binding domain	0.0334758	1.7758	0.0367449	-0.687074	-1.15718	-3.26825	2.97144	-4.0661	5.29363	1.93399	0.382984	-1.45931	-1.19669	2.69001	1.87575	7.73e-77
CEG49038	69	myb-like dna-binding	-0.0667311	-4.46595	0.73661	-0.399016	4.43224	-1.1115	1.60048	-0.0419763	0.485523	-0.879427	0.500491	-0.228729	-0.0211585	1.26084	-0.320694	1.19e-47
CEG35998	69	zinc finger cchc domain-containing protein 7	0.321772	-0.705329	0.142341	-0.499288	1.41498	-1.23411	0.908332	0.126099	0.173982	-0.292831	-0.317853	-0.144951	0.00165941	0.551318	0.201204	8.03e-07
CEG37133	69	Zinc finger, BED-type predicted	0.432654	0.0944291	-0.0305168	-0.900223	1.08158	-0.120605	0.155944	0.149477	0.152079	-0.124615	-0.121726	-0.134078	0.299226	0.0667039	-0.031255	3.04e-08
CEG40269	69	Zinc finger, RING/FYVE/PHD-type	0.371913	0.941208	-0.867192	1.33838	-1.98415	1.46677	2.773	-1.98414	-0.418149	0.318976	0.395179	-0.0822029	0.232067	0.668438	0.253248	3.91e-18
CEG45199	70	heat shock transcription factor	0.0759772	-0.538829	1.70978	-0.498733	0.379064	-1.68691	-0.455345	-0.00293304	0.868079	-0.299142	-0.291402	0.0334388	0.311295	0.692134	0.729455	1.68e-32
CEG49330	75	transcription factor	-0.0757964	0.622911	0.708831	0.613832	-0.392593	-0.702453	-0.240062	0.567099	0.163976	-0.286995	0.717067	-0.613737	-0.488675	-1.08412	-1.09077	1.01e-33
CEG37456	83	zinc finger protein	-0.410253	1.59525	-1.01856	-0.260243	0.00632187	-0.452639	0.0635581	0.171367	0.0561532	0.114255	-0.086068	0.171763	0.0328633	1.17837	0.199339	1.35e-47
CEG45510	86	fyve-type zinc finger-containing protein	0.00985134	0.250759	-0.436535	0.215752	-0.59554	0.419329	0.372094	0.528353	-0.275903	0.18589	-0.0397272	-0.208634	-0.320264	-0.534469	-0.0302699	2.06e-21
CEG50291	87	tpa: ring zinc finger domain superfamily protein	0.22938	1.25918	-1.88669	0.0276983	-1.47308	0.857692	-0.338122	0.806745	0.991658	0.201591	0.0025828	0.121783	-0.504383	-0.0121056	0.179877	1.94e-08
CEG48177	87	Zinc finger, RING/FYVE/PHD-type	0.135851	1.74365	-0.803735	-0.58962	-0.281171	0.159812	0.387768	0.251909	-0.00228395	-0.0270158	0.27443	0.292263	-0.306332	-0.426844	-0.0739632	1.57e-18
CEG48204	90	Zinc finger, FYVE-related	0.308192	3.29557	-0.837014	-0.844603	0.233934	1.43084	0.0993731	-0.216535	-0.0810988	-0.678108	-0.454063	-0.498194	0.0853728	0.119329	-1.21687	2.39e-19
CEG46432	94	B-BOX TYPE ZINC FINGER-CONTAINING PROTEIN-RELATED	0.37217	4.26862	-3.06125	0.422686	-1.64398	1.17558	-0.3224	-0.599025	-0.100845	-0.0949742	-0.329557	-0.146254	0.196862	-0.109082	-0.0943941	1.21e-127
CEG49771	100	Nucleic acid-binding, OB-fold	0.548822	0.111795	-0.206403	1.0425	0.891689	-0.173922	-0.86242	0.0662217	-0.0436251	-0.482002	-0.640782	-1.28613	0.0561643	0.229415	-4.17175	5.16e-19
CEG35221	102	RNA polymerase II transcription factor complex subunit	0.179357	0.893565	-1.11438	-0.28936	-0.832982	1.71453	-0.564208	0.28955	-0.0139055	0.00789838	0.181549	0.381107	-0.268934	-0.86169	0.205526	2.47e-13
CEG44949	105	Transcription factor Iwr1	0.182901	-0.744659	0.338377	1.0361	-0.851427	0.585353	-0.0179072	-0.497407	0.602432	-0.344505	-0.0676198	-0.686015	-0.360202	-0.81374	-1.07021	6.6e-13
CEG44394	105	zinc finger protein zpr1	0.217891	-0.801204	0.326295	0.534761	-0.579606	0.437938	1.11714	-0.34549	-0.576342	-0.383409	-0.13209	-0.134982	0.0885614	-0.226555	0.15222	1.21e-09
CEG37307	108	rna polymerase i transcription factor subunit rpa12	-0.473568	-1.63713	0.100864	1.86284	0.376602	0.697631	-0.355741	-0.708837	-0.524899	-0.178066	-0.928527	-0.151179	0.249011	0.285401	-0.67369	6.18e-38
CEG46678	111	zinc finger fyve domain-containing protein	-0.163374	-2.73463	-1.80769	0.639182	2.13893	0.0916607	-0.647168	0.0769114	1.06463	-0.29379	0.461338	-0.216033	-0.560891	-0.788599	-0.213336	2.43e-76
CEG37078	112	Zinc finger, RING/FYVE/PHD-type	0.118661	-2.59966	0.321272	-0.760989	-0.105121	1.10763	2.76921	-1.47435	1.04453	1.44106	-0.580195	-1.11103	0.0584952	-0.152032	-1.60231	1.47e-17
CEG46328	113	Transcription factor IIS, N-terminal	-0.0393957	0.0453896	0.603688	-1.33916	0.42649	0.759193	0.183885	-0.0907616	0.0933854	-0.069247	0.0373646	0.132999	-0.0653582	0.282565	0.118192	1.97e-14
CEG45348	113	zinc finger matrin-type protein 2	-0.108041	0.240763	1.85985	-0.313384	-0.0412145	0.287695	-0.235019	-0.483183	0.70272	-0.220829	0.422604	0.490413	-0.313152	-0.162786	0.000533635	6.37e-24
CEG36185	114	Zinc finger, RING/FYVE/PHD-type	1.59152	1.90663	-0.559846	0.643583	-0.347985	-1.40602	2.12013	-0.874464	-0.116715	0.98993	-0.767616	-0.23214	0.53272	-2.37553	-0.673237	7.05e-39
CEG36907	117	Zinc finger, RanBP2-type	-0.540631	-1.24486	0.437626	-0.980355	0.0397359	0.132862	0.200527	-0.0741837	-0.239248	-0.545068	-0.22326	0.110289	-0.513231	2.22539	0.863398	2.68e-21
CEG39784	123	zinc finger ccch domain-containing protein 42	0.933198	0.362309	-1.03106	0.608368	1.53463	-0.712479	-0.225978	-0.260942	-0.753906	-0.318034	-1.32569	0.344112	0.249585	0.0597659	-1.43572	1.64e-12
